# Supplementary material for: Chromosome-level genome assembly of Tadehagi triquetrum provides new insights into genome evolution and biosynthesis of tadehaginoside
Source: Plant Divers. 2026 Jan 6;48(4):846–50. doi: 10.1016/j.pld.2025.12.017 (PMC13424416; doi:10.1016/j.pld.2025.12.017)
Supplement: Multimedia component 2 [file mmc2.xlsx]

## Sheet: Table S1
Table S1:Genome Assembly Statistics of Tadehagi triquetrum
Chromosome	Length (bp)	Contig number				Scaffold	Contig				Gaps
chr1	82853371	5			Length (bp)	627336793	627334593				Chr	Start	End	No.	Type
chr2	80303113	5			GC (%)	33.01	33.01				chr1	22005000	22005099	Name=gap1;size=100	No Sequence
chr3	68755646	1			N50	64979453	34038904				chr1	58885107	58885206	Name=gap2;size=100	No Sequence
chr4	68152976	3			L50	5	7				chr1	59007819	59007918	Name=gap3;size=100	Gap Alignment
chr5	64979453	10			N75	57552514	22004999				chr1	73412116	73412215	Name=gap4;size=100	No Sequence
chr6	63275869	2			L75	7	13				chr2	21872657	21872756	Name=gap5;size=100	No Sequence
chr7	57552514	1			N90	48533667	10470642				chr2	37494164	37494263	Name=gap6;size=100	No Sequence
chr8	55925107	1			L90	9	20				chr2	50592835	50592934	Name=gap7;size=100	No Sequence
chr9	48533667	3			Longest	82853371	68755646				chr2	57876596	57876695	Name=gap8;size=100	No Sequence
chr10	36958448	1			Gap number	22	-				chr4	34038905	34039004	Name=gap9;size=100	No Sequence
chrUn	46629	1			N number	2200	-				chr4	35385011	35385110	Name=gap10;size=100	Gap Alignment
Chr	627290164	32									chr5	10470643	10470742	Name=gap11;size=100	No Sequence
Total	627336793	33									chr5	14611560	14611659	Name=gap12;size=100	No Sequence
											chr5	25427386	25427485	Name=gap13;size=100	Tandem repeats
											chr5	28139584	28139683	Name=gap14;size=100	No Sequence
											chr5	29464684	29464783	Name=gap15;size=100	Gap Alignment
											chr5	38621591	38621690	Name=gap16;size=100	No Sequence
											chr5	41293235	41293334	Name=gap17;size=100	Tandem repeats
											chr5	54705506	54705605	Name=gap18;size=100	No Sequence
											chr5	57412448	57412547	Name=gap19;size=100	No Sequence
											chr6	39359620	39359719	Name=gap20;size=100	No Sequence
											chr9	22055451	22055550	Name=gap21;size=100	No Sequence
											chr9	25800916	25801015	Name=gap22;size=100	No Sequence

## Sheet: Table S2
Table S2:BUSCO Integrity Assessment and QV Values of the Tadehagi triquetrum
									QV
BUSCOs	assembly (%prop)	annotation (%prop)				chr1	276	82852881	67.5615	1.75327e-07
Complete (C)	1601 (99.2)	1609 (99.7)				chr2	172	80302623	69.4795	1.12732e-07
Complete and single-copy (S)	1560 (96.7)	1279 (79.2)				chr3	70	68755628	72.7096	5.35842e-08
Complete and duplicated (D)	41 (2.5)	330 (20.4)				chr4	262	68152722	66.9393	2.02332e-07
Fragmented (F)	5 (0.3)	0 (0.0)				chr5	145	64978373	69.3015	1.17448e-07
Missing (M)	8 (0.5)	5 (0.3)				chr6	584	63275733	63.1358	4.85762e-07
Total	1614 (100.0)	1614 (100.0)				chr7	168	57552496	68.1351	1.53636e-07
						chr8	139	55925089	68.8334	1.30814e-07
						chr9	39	48533413	73.7373	4.22932e-08
						chr10	77	36958430	69.5998	1.09654e-07
						chrUn1	18	46611	46.9189	2.03287e-05

## Sheet: Table S3
Table S3:Statistical Analysis of Repeat Sequences in the Tadehagi triquetrum
file name: genome.fa
sequences: 11
total length: 627336793 bp (627334593 bp excl N/X-runs)
GC level: 33.01 %
bases masked: 401004337 bp ( 63.92 %)
==================================================
number of length percentage
elements* occupied of sequence
--------------------------------------------------
Retroelements 244144 305168203 bp 48.65 %
SINEs: 959 218089 bp 0.03 %
Penelope 144 43915 bp 0.01 %
LINEs: 4740 1526213 bp 0.24 %
CRE/SLACS 121 54276 bp 0.01 %
L2/CR1/Rex 107 38116 bp 0.01 %
R1/LOA/Jockey 0 0 bp 0.00 %
R2/R4/NeSL 0 0 bp 0.00 %
RTE/Bov-B 1400 298134 bp 0.05 %
L1/CIN4 2968 1091772 bp 0.17 %
LTR elements: 238445 303423901 bp 48.37 %
BEL/Pao 0 0 bp 0.00 %
Ty1/Copia 44010 49622252 bp 7.91 %
Gypsy/DIRS1 166542 231907987 bp 36.97 %
Retroviral 632 183571 bp 0.03 %
DNA transposons 41334 19172286 bp 3.06 %
hobo-Activator 8025 2606706 bp 0.42 %
Tc1-IS630-Pogo 1125 391155 bp 0.06 %
En-Spm 0 0 bp 0.00 %
MuDR-IS905 0 0 bp 0.00 %
PiggyBac 0 0 bp 0.00 %
Tourist/Harbinger 5042 1450887 bp 0.23 %
Other (Mirage, 0 0 bp 0.00 %
P-element, Transib)
Rolling-circles 2314 1273952 bp 0.20 %
Unclassified: 221159 65294865 bp 10.41 %
Total interspersed repeats: 389635354 bp 62.11 %
Small RNA: 1383 1014186 bp 0.16 %
Satellites: 0 0 bp 0.00 %
Simple repeats: 152605 7540960 bp 1.20 %
Low complexity: 30679 1579477 bp 0.25 %
==================================================
* most repeats fragmented by insertions or deletions
have been counted as one element
RepeatMasker version 4.1.2-p1 , rushjob mode
run with rmblastn version 2.11.0+
The query was compared to classified sequences in "sesame-families.fa"
FamDB:

## Sheet: Table S4
Table S4: Annotation Statistics of the Tadehagi triquetrum Genome
## Fri Jul 25 13:30:53 2025
## emapper-2.1.12
## /emapper_web_jobs/home/emapper/miniforge3/envs/eggnog-mapper-2.1/bin/emapper.py --cpu 20 --mp_start_method forkserver --data_dir /dev/shm/ -o out --output_dir /emapper_web_jobs/emapper_jobs/user_data/MM_b6gizlve --temp_dir /emapper_web_jobs/emapper_jobs/user_data/MM_b6gizlve --override -m diamond --dmnd_ignore_warnings -i /emapper_web_jobs/emapper_jobs/user_data/MM_b6gizlve/queries.fasta --eva…
##
#query	seed_ortholog	evalue	score	eggNOG_OGs	max_annot_lvl	COG_category	Description	Preferred_name	GOs	EC	KEGG_ko	KEGG_Pathway	KEGG_Module	KEGG_Reaction	KEGG_rclass	BRITE	KEGG_TC	CAZy	BiGG_Reaction	PFAMs
Ttrichr1G000001.m1	3885.XP_007131275.1	0	981	COG2124@1|root,KOG0157@2759|Eukaryota,37IXF@33090|Viridiplantae,3G9DS@35493|Streptophyta,4JRG3@91835|fabids	35493|Streptophyta	Q	Belongs to the cytochrome P450 family	-	-	1.14.14.1	ko:K07428,ko:K10717,ko:K20660	ko00908,ko01100,ko01110,ko04726,map00908,map01100,map01110,map04726	-	R08053,R08054,R08055	RC01137	ko00000,ko00001,ko00199,ko01000	-	-	-	p450
Ttrichr1G000002.m1	3847.GLYMA12G00251.1	3.87e-211	588	28Q1E@1|root,2QWQ5@2759|Eukaryota,37TEF@33090|Viridiplantae,3GH4Q@35493|Streptophyta,4JM4D@91835|fabids	35493|Streptophyta	S	Tudor-like domain present in plant sequences.	-	-	-	-	-	-	-	-	-	-	-	-	Agenet
Ttrichr1G000002.m2	3847.GLYMA12G00251.1	3.87e-211	588	28Q1E@1|root,2QWQ5@2759|Eukaryota,37TEF@33090|Viridiplantae,3GH4Q@35493|Streptophyta,4JM4D@91835|fabids	35493|Streptophyta	S	Tudor-like domain present in plant sequences.	-	-	-	-	-	-	-	-	-	-	-	-	Agenet
Ttrichr1G000003.m1	3847.GLYMA08G25930.1	5.12e-55	173	28NYV@1|root,2S7UW@2759|Eukaryota,37WNG@33090|Viridiplantae,3GKVM@35493|Streptophyta,4JQUT@91835|fabids	35493|Streptophyta	-	-	-	-	-	-	-	-	-	-	-	-	-	-	-
Ttrichr1G000004.m1	3847.GLYMA08G25940.1	4.37e-144	413	290TZ@1|root,2R7PE@2759|Eukaryota,37K33@33090|Viridiplantae,3GE4W@35493|Streptophyta,4JD46@91835|fabids	35493|Streptophyta	S	P-loop nucleoside triphosphate hydrolase superfamily protein	-	-	-	-	-	-	-	-	-	-	-	-	AIG1
Ttrichr1G000005.m1	3847.GLYMA08G25971.1	0	2086	COG1111@1|root,KOG0354@2759|Eukaryota,37PJT@33090|Viridiplantae,3G90H@35493|Streptophyta,4JGC4@91835|fabids	35493|Streptophyta	A	DEAD DEAH box RNA helicase family protein	-	GO:0000003,GO:0000280,GO:0000712,GO:0003674,GO:0003682,GO:0005488,GO:0005575,GO:0005622,GO:0005623,GO:0005634,GO:0005654,GO:0006139,GO:0006259,GO:0006260,GO:0006261,GO:0006281,GO:0006310,GO:0006725,GO:0006807,GO:0006950,GO:0006974,GO:0006996,GO:0007049,GO:0007059,GO:0007127,GO:0007131,GO:0008150,GO:0008152,GO:0009058,GO:0009059,GO:0009987,GO:0016043,GO:0022402,GO:0022414,GO:0031297,GO:0031974,GO:…	-	ko:K10896	ko03460,map03460	M00413	-	-	ko00000,ko00001,ko00002,ko03400	-	-	-	Helicase_C,ResIII
Ttrichr1G000006.m1	3847.GLYMA12G00280.1	6.53e-95	281	COG5560@1|root,KOG1870@2759|Eukaryota,37U26@33090|Viridiplantae,3GI0J@35493|Streptophyta,4JP8J@91835|fabids	35493|Streptophyta	J	RIBOSOMAL protein	-	-	-	ko:K02881	ko03010,map03010	M00178,M00179	-	-	br01610,ko00000,ko00001,ko00002,ko03011	-	-	-	Ribosomal_L18p
Ttrichr1G000007.m1	3847.GLYMA08G26000.3	5.92e-176	497	COG0398@1|root,KOG3140@2759|Eukaryota,37QAM@33090|Viridiplantae,3GD37@35493|Streptophyta,4JDPQ@91835|fabids	35493|Streptophyta	S	TVP38 TMEM64 family membrane protein	-	-	-	-	-	-	-	-	-	-	-	-	SNARE_assoc
Ttrichr1G000008.m1	3847.GLYMA08G26010.1	1.02e-312	854	KOG1477@1|root,KOG1477@2759|Eukaryota,37JK6@33090|Viridiplantae,3GETU@35493|Streptophyta,4JEZX@91835|fabids	35493|Streptophyta	S	Ran-binding protein	-	GO:0005575,GO:0005622,GO:0005623,GO:0005634,GO:0005737,GO:0043226,GO:0043227,GO:0043229,GO:0043231,GO:0044424,GO:0044464	-	-	-	-	-	-	-	-	-	-	CLTH,SPRY
Ttrichr1G000009.m1	3847.GLYMA12G00300.1	1.18e-116	340	COG0484@1|root,KOG0715@2759|Eukaryota,37N3N@33090|Viridiplantae,3GANR@35493|Streptophyta,4JDV9@91835|fabids	35493|Streptophyta	O	DnaJ homolog subfamily B member	-	GO:0005575,GO:0005622,GO:0005623,GO:0005737,GO:0005829,GO:0009507,GO:0009534,GO:0009535,GO:0009536,GO:0009579,GO:0010598,GO:0016020,GO:0031976,GO:0031984,GO:0032991,GO:0034357,GO:0042651,GO:0043226,GO:0043227,GO:0043229,GO:0043231,GO:0044422,GO:0044424,GO:0044425,GO:0044434,GO:0044435,GO:0044436,GO:0044444,GO:0044446,GO:0044464,GO:0055035,GO:0098796	-	-	-	-	-	-	-	-	-	-	DnaJ
Ttrichr1G000010.m1	3847.GLYMA12G00310.1	0	1471	KOG4197@1|root,KOG4197@2759|Eukaryota,37JWY@33090|Viridiplantae,3GG8C@35493|Streptophyta,4JF8D@91835|fabids	35493|Streptophyta	E	Pentatricopeptide repeat-containing protein	-	GO:0003674,GO:0003676,GO:0003723,GO:0003824,GO:0004518,GO:0004519,GO:0005488,GO:0005575,GO:0005622,GO:0005623,GO:0006139,GO:0006725,GO:0006807,GO:0008150,GO:0008152,GO:0009451,GO:0009987,GO:0016070,GO:0016787,GO:0016788,GO:0034641,GO:0043170,GO:0043226,GO:0043227,GO:0043229,GO:0043231,GO:0043412,GO:0044237,GO:0044238,GO:0044424,GO:0044464,GO:0046483,GO:0071704,GO:0090304,GO:0090305,GO:0097159,GO:…	-	-	-	-	-	-	-	-	-	-	PPR,PPR_2
Ttrichr1G000011.m1	57918.XP_004299882.1	3e-76	252	COG5329@1|root,KOG1888@2759|Eukaryota,37MZS@33090|Viridiplantae,3GFWC@35493|Streptophyta,4JIZF@91835|fabids	35493|Streptophyta	I	phosphoinositide phosphatase	-	GO:0000139,GO:0000902,GO:0003674,GO:0003824,GO:0004438,GO:0005575,GO:0005622,GO:0005623,GO:0005737,GO:0005768,GO:0005769,GO:0005770,GO:0005794,GO:0005811,GO:0006629,GO:0006644,GO:0006650,GO:0006661,GO:0006793,GO:0006796,GO:0006996,GO:0007010,GO:0007033,GO:0007272,GO:0007275,GO:0007399,GO:0007610,GO:0007626,GO:0008150,GO:0008152,GO:0008366,GO:0008610,GO:0008654,GO:0009058,GO:0009653,GO:0009826,GO:…	-	-	-	-	-	-	-	-	-	-	Syja_N
Ttrichr1G000012.m1	3847.GLYMA08G26050.1	4.55e-189	542	KOG4197@1|root,KOG4197@2759|Eukaryota,37N9C@33090|Viridiplantae,3GDDN@35493|Streptophyta,4JJG4@91835|fabids	35493|Streptophyta	S	Pentatricopeptide repeat-containing protein	-	GO:0003674,GO:0003676,GO:0003723,GO:0003824,GO:0004518,GO:0004519,GO:0005488,GO:0005575,GO:0005622,GO:0005623,GO:0006139,GO:0006725,GO:0006807,GO:0008150,GO:0008152,GO:0009451,GO:0009987,GO:0016070,GO:0016787,GO:0016788,GO:0034641,GO:0043170,GO:0043226,GO:0043227,GO:0043229,GO:0043231,GO:0043412,GO:0044237,GO:0044238,GO:0044424,GO:0044464,GO:0046483,GO:0071704,GO:0090304,GO:0090305,GO:0097159,GO:…	-	-	-	-	-	-	-	-	-	-	PPR,PPR_1,PPR_2,PPR_3
Ttrichr1G000013.m1	225117.XP_009362447.1	8.17e-34	120	2BW0D@1|root,2S3MJ@2759|Eukaryota,37W0A@33090|Viridiplantae,3GK9K@35493|Streptophyta,4JUI7@91835|fabids	35493|Streptophyta	-	-	-	-	-	-	-	-	-	-	-	-	-	-	-
Ttrichr1G000014.m1	3847.GLYMA16G07440.1	1.35e-247	683	28K72@1|root,2R7MU@2759|Eukaryota,37Y47@33090|Viridiplantae,3GHNQ@35493|Streptophyta,4JT4A@91835|fabids	35493|Streptophyta	S	Belongs to the 'GDSL' lipolytic enzyme family	-	GO:0005575,GO:0005618,GO:0005623,GO:0005911,GO:0009505,GO:0009506,GO:0030054,GO:0030312,GO:0044464,GO:0055044,GO:0071944	-	-	-	-	-	-	-	-	-	-	Lipase_GDSL
Ttrichr1G000015.m1	3885.XP_007159263.1	1.39e-276	756	28K72@1|root,2QRBK@2759|Eukaryota,37SA3@33090|Viridiplantae,3G989@35493|Streptophyta,4JFUV@91835|fabids	35493|Streptophyta	S	Belongs to the 'GDSL' lipolytic enzyme family	-	GO:0005575,GO:0005618,GO:0005623,GO:0005911,GO:0009505,GO:0009506,GO:0030054,GO:0030312,GO:0044464,GO:0055044,GO:0071944	-	-	-	-	-	-	-	-	-	-	Lipase_GDSL
Ttrichr1G000016.m1	3847.GLYMA19G08050.1	1.7e-145	414	KOG3038@1|root,KOG3038@2759|Eukaryota,37MTB@33090|Viridiplantae,3GD5Q@35493|Streptophyta,4JI4F@91835|fabids	35493|Streptophyta	S	SGF29 tudor-like domain	-	GO:0005575,GO:0005622,GO:0005623,GO:0005634,GO:0006325,GO:0006464,GO:0006473,GO:0006475,GO:0006807,GO:0006950,GO:0006970,GO:0006996,GO:0008150,GO:0008152,GO:0009628,GO:0009651,GO:0009987,GO:0016043,GO:0016569,GO:0016570,GO:0016573,GO:0018193,GO:0018205,GO:0018393,GO:0018394,GO:0019538,GO:0036211,GO:0043170,GO:0043226,GO:0043227,GO:0043229,GO:0043231,GO:0043412,GO:0043543,GO:0043966,GO:0043967,GO:…	-	ko:K11364	-	-	-	-	ko00000,ko03021,ko03036	-	-	-	DUF1325
Ttrichr1G000017.m1	3885.XP_007140955.1	7.44e-90	276	2CNGS@1|root,2QW75@2759|Eukaryota,37PCG@33090|Viridiplantae,3GF6Q@35493|Streptophyta,4JPEM@91835|fabids	35493|Streptophyta	S	Belongs to the Casparian strip membrane proteins (CASP) family	-	GO:0003674,GO:0005488,GO:0005575,GO:0005623,GO:0005886,GO:0016020,GO:0044464,GO:0048037,GO:0051536,GO:0051540,GO:0071944	-	-	-	-	-	-	-	-	-	-	DUF588
Ttrichr1G000017.m2	3885.XP_007140955.1	7.44e-90	276	2CNGS@1|root,2QW75@2759|Eukaryota,37PCG@33090|Viridiplantae,3GF6Q@35493|Streptophyta,4JPEM@91835|fabids	35493|Streptophyta	S	Belongs to the Casparian strip membrane proteins (CASP) family	-	GO:0003674,GO:0005488,GO:0005575,GO:0005623,GO:0005886,GO:0016020,GO:0044464,GO:0048037,GO:0051536,GO:0051540,GO:0071944	-	-	-	-	-	-	-	-	-	-	DUF588
Ttrichr1G000017.m3	3885.XP_007140955.1	3.83e-131	382	2CNGS@1|root,2QW75@2759|Eukaryota,37PCG@33090|Viridiplantae,3GF6Q@35493|Streptophyta,4JPEM@91835|fabids	35493|Streptophyta	S	Belongs to the Casparian strip membrane proteins (CASP) family	-	GO:0003674,GO:0005488,GO:0005575,GO:0005623,GO:0005886,GO:0016020,GO:0044464,GO:0048037,GO:0051536,GO:0051540,GO:0071944	-	-	-	-	-	-	-	-	-	-	DUF588
Ttrichr1G000018.m1	3847.GLYMA01G16370.2	0	2447	COG0258@1|root,KOG2520@2759|Eukaryota,37HP5@33090|Viridiplantae,3GA2V@35493|Streptophyta,4JG2D@91835|fabids	35493|Streptophyta	L	DNA repair protein	-	GO:0006139,GO:0006259,GO:0006281,GO:0006725,GO:0006807,GO:0006950,GO:0006974,GO:0008150,GO:0008152,GO:0009266,GO:0009408,GO:0009628,GO:0009987,GO:0010213,GO:0033554,GO:0034641,GO:0043170,GO:0044237,GO:0044238,GO:0044260,GO:0046483,GO:0050896,GO:0051716,GO:0071704,GO:0090304,GO:1901360	-	ko:K10846	ko03420,map03420	-	-	-	ko00000,ko00001,ko03400	-	-	-	XPG_I,XPG_N
Ttrichr1G000019.m1	3847.GLYMA01G16380.1	4.32e-315	863	COG0316@1|root,KOG1119@2759|Eukaryota,37N10@33090|Viridiplantae,3GD8F@35493|Streptophyta,4JNIS@91835|fabids	35493|Streptophyta	CU	protein At5g03900, chloroplastic-like	-	GO:0003674,GO:0005488,GO:0005506,GO:0005575,GO:0005622,GO:0005623,GO:0005737,GO:0005739,GO:0005759,GO:0006790,GO:0006807,GO:0008150,GO:0008152,GO:0008198,GO:0009507,GO:0009526,GO:0009536,GO:0009941,GO:0009987,GO:0010467,GO:0016043,GO:0016226,GO:0019538,GO:0022607,GO:0031163,GO:0031967,GO:0031974,GO:0031975,GO:0043167,GO:0043169,GO:0043170,GO:0043226,GO:0043227,GO:0043229,GO:0043231,GO:0043233,GO:…	-	-	-	-	-	-	-	-	-	-	-
Ttrichr1G000019.m2	3847.GLYMA01G16380.1	4.32e-315	863	COG0316@1|root,KOG1119@2759|Eukaryota,37N10@33090|Viridiplantae,3GD8F@35493|Streptophyta,4JNIS@91835|fabids	35493|Streptophyta	CU	protein At5g03900, chloroplastic-like	-	GO:0003674,GO:0005488,GO:0005506,GO:0005575,GO:0005622,GO:0005623,GO:0005737,GO:0005739,GO:0005759,GO:0006790,GO:0006807,GO:0008150,GO:0008152,GO:0008198,GO:0009507,GO:0009526,GO:0009536,GO:0009941,GO:0009987,GO:0010467,GO:0016043,GO:0016226,GO:0019538,GO:0022607,GO:0031163,GO:0031967,GO:0031974,GO:0031975,GO:0043167,GO:0043169,GO:0043170,GO:0043226,GO:0043227,GO:0043229,GO:0043231,GO:0043233,GO:…	-	-	-	-	-	-	-	-	-	-	-
Ttrichr1G000020.m1	3847.GLYMA19G08500.1	8.18e-241	663	COG0515@1|root,KOG0192@2759|Eukaryota,37JVD@33090|Viridiplantae,3G8C3@35493|Streptophyta,4JRIN@91835|fabids	35493|Streptophyta	T	Belongs to the protein kinase superfamily	-	GO:0003674,GO:0003824,GO:0004672,GO:0005575,GO:0005622,GO:0005623,GO:0005737,GO:0006464,GO:0006468,GO:0006793,GO:0006796,GO:0006807,GO:0007154,GO:0007165,GO:0008150,GO:0008152,GO:0009987,GO:0016301,GO:0016310,GO:0016740,GO:0016772,GO:0016773,GO:0019538,GO:0023052,GO:0035556,GO:0036211,GO:0043170,GO:0043412,GO:0044237,GO:0044238,GO:0044260,GO:0044267,GO:0044424,GO:0044464,GO:0050789,GO:0050794,GO:…	-	-	-	-	-	-	-	-	-	-	Pkinase_Tyr
Ttrichr1G000021.m1	13333.ERM98170	4.82e-81	242	COG5126@1|root,KOG0027@2759|Eukaryota,37K5B@33090|Viridiplantae,3GCAR@35493|Streptophyta	35493|Streptophyta	T	Calmodulin mediates the control of a large number of enzymes, ion channels and other proteins by Ca(2 ). Among the enzymes to be stimulated by the calmodulin-Ca(2 ) complex are a number of protein kinases and phosphatases	-	-	-	ko:K02183	ko04014,ko04015,ko04016,ko04020,ko04022,ko04024,ko04070,ko04114,ko04218,ko04261,ko04270,ko04371,ko04626,ko04713,ko04720,ko04722,ko04728,ko04740,ko04744,ko04745,ko04750,ko04910,ko04912,ko04915,ko04916,ko04921,ko04922,ko04924,ko04925,ko04970,ko04971,ko05010,ko05031,ko05034,ko05133,ko05152,ko05167,ko05200,ko05214,ko05418,map04014,map04015,map04016,map04020,map04022,map04024,map04070,map04114,map0421…	-	-	-	ko00000,ko00001,ko01009,ko03036,ko04131,ko04147	-	-	-	EF-hand_1
Ttrichr1G000022.m1	3885.XP_007151514.1	2.36e-291	799	COG0579@1|root,KOG2665@2759|Eukaryota,37NGA@33090|Viridiplantae,3GDP3@35493|Streptophyta,4JKUD@91835|fabids	35493|Streptophyta	L	L-2-hydroxyglutarate dehydrogenase	-	GO:0000166,GO:0003674,GO:0003824,GO:0003973,GO:0005488,GO:0008150,GO:0008152,GO:0016491,GO:0016614,GO:0016899,GO:0036094,GO:0043167,GO:0043168,GO:0047545,GO:0048037,GO:0050660,GO:0050662,GO:0055114,GO:0071949,GO:0097159,GO:1901265,GO:1901363	-	-	-	-	-	-	-	-	-	-	DAO
Ttrichr1G000022.m2	3847.GLYMA05G13880.1	4.95e-150	432	COG0579@1|root,KOG2665@2759|Eukaryota,37NGA@33090|Viridiplantae,3GDP3@35493|Streptophyta,4JKUD@91835|fabids	35493|Streptophyta	L	L-2-hydroxyglutarate dehydrogenase	-	GO:0000166,GO:0003674,GO:0003824,GO:0003973,GO:0005488,GO:0008150,GO:0008152,GO:0016491,GO:0016614,GO:0016899,GO:0036094,GO:0043167,GO:0043168,GO:0047545,GO:0048037,GO:0050660,GO:0050662,GO:0055114,GO:0071949,GO:0097159,GO:1901265,GO:1901363	-	-	-	-	-	-	-	-	-	-	DAO
Ttrichr1G000022.m3	3885.XP_007151514.1	1.21e-180	514	COG0579@1|root,KOG2665@2759|Eukaryota,37NGA@33090|Viridiplantae,3GDP3@35493|Streptophyta,4JKUD@91835|fabids	35493|Streptophyta	L	L-2-hydroxyglutarate dehydrogenase	-	GO:0000166,GO:0003674,GO:0003824,GO:0003973,GO:0005488,GO:0008150,GO:0008152,GO:0016491,GO:0016614,GO:0016899,GO:0036094,GO:0043167,GO:0043168,GO:0047545,GO:0048037,GO:0050660,GO:0050662,GO:0055114,GO:0071949,GO:0097159,GO:1901265,GO:1901363	-	-	-	-	-	-	-	-	-	-	DAO
Ttrichr1G000023.m1	3847.GLYMA19G20090.1	7.9e-130	378	2C7YN@1|root,2QR11@2759|Eukaryota,37R9J@33090|Viridiplantae,3G8TG@35493|Streptophyta	35493|Streptophyta	K	ABSCISIC ACID-INSENSITIVE 5-like protein	AREB3	GO:0001101,GO:0003674,GO:0003676,GO:0003677,GO:0003700,GO:0005488,GO:0005575,GO:0005622,GO:0005623,GO:0005634,GO:0006355,GO:0007154,GO:0007165,GO:0008150,GO:0009719,GO:0009725,GO:0009737,GO:0009738,GO:0009755,GO:0009889,GO:0009987,GO:0010033,GO:0010468,GO:0010556,GO:0019219,GO:0019222,GO:0023052,GO:0031323,GO:0031326,GO:0032870,GO:0033993,GO:0042221,GO:0043226,GO:0043227,GO:0043229,GO:0043231,GO:…	-	ko:K14432	ko04075,map04075	-	-	-	ko00000,ko00001,ko03000	-	-	-	bZIP_1
Ttrichr1G000023.m2	3847.GLYMA19G20090.1	4.97e-158	451	2C7YN@1|root,2QR11@2759|Eukaryota,37R9J@33090|Viridiplantae,3G8TG@35493|Streptophyta	35493|Streptophyta	K	ABSCISIC ACID-INSENSITIVE 5-like protein	AREB3	GO:0001101,GO:0003674,GO:0003676,GO:0003677,GO:0003700,GO:0005488,GO:0005575,GO:0005622,GO:0005623,GO:0005634,GO:0006355,GO:0007154,GO:0007165,GO:0008150,GO:0009719,GO:0009725,GO:0009737,GO:0009738,GO:0009755,GO:0009889,GO:0009987,GO:0010033,GO:0010468,GO:0010556,GO:0019219,GO:0019222,GO:0023052,GO:0031323,GO:0031326,GO:0032870,GO:0033993,GO:0042221,GO:0043226,GO:0043227,GO:0043229,GO:0043231,GO:…	-	ko:K14432	ko04075,map04075	-	-	-	ko00000,ko00001,ko03000	-	-	-	bZIP_1
Ttrichr1G000024.m1	3885.XP_007151511.1	8.64e-92	270	COG0537@1|root,KOG3275@2759|Eukaryota,37TQI@33090|Viridiplantae,3GHW7@35493|Streptophyta,4JP48@91835|fabids	35493|Streptophyta	T	14 kDa zinc-binding	-	GO:0003674,GO:0003824,GO:0005575,GO:0005622,GO:0005623,GO:0005737,GO:0005777,GO:0005886,GO:0006139,GO:0006163,GO:0006725,GO:0006753,GO:0006790,GO:0006793,GO:0006796,GO:0006807,GO:0008150,GO:0008152,GO:0009117,GO:0009150,GO:0009259,GO:0009987,GO:0016020,GO:0016787,GO:0016817,GO:0016819,GO:0019637,GO:0019693,GO:0034641,GO:0042579,GO:0043226,GO:0043227,GO:0043229,GO:0043231,GO:0044237,GO:0044238,GO:…	-	ko:K02503	-	-	-	-	ko00000,ko04147	-	-	-	HIT
Ttrichr1G000025.m1	3827.XP_004493292.1	9.03e-51	185	2C0WJ@1|root,2QWEH@2759|Eukaryota,37SYV@33090|Viridiplantae,3GCIG@35493|Streptophyta,4JP0W@91835|fabids	35493|Streptophyta	S	phytochrome kinase	-	GO:0007154,GO:0007165,GO:0008150,GO:0009314,GO:0009416,GO:0009605,GO:0009606,GO:0009628,GO:0009637,GO:0009638,GO:0009639,GO:0009987,GO:0010017,GO:0023052,GO:0050789,GO:0050794,GO:0050896,GO:0051716,GO:0065007,GO:0071214,GO:0071478,GO:0071482,GO:0071489,GO:0104004	-	-	-	-	-	-	-	-	-	-	-
Ttrichr1G000026.m1	3880.AES75135	2.61e-156	454	KOG2913@1|root,KOG2913@2759|Eukaryota,37JX4@33090|Viridiplantae,3GCC2@35493|Streptophyta,4JEWA@91835|fabids	35493|Streptophyta	S	Repeated motif present between transmembrane helices in cystinosin, yeast ERS1p, mannose-P-dolichol utilization defect 1, and other hypothetical proteins.	-	-	-	-	-	-	-	-	-	-	-	-	PQ-loop
Ttrichr1G000027.m1	3885.XP_007151507.1	3.74e-68	209	KOG1603@1|root,KOG1603@2759|Eukaryota,37UAV@33090|Viridiplantae,3GIC7@35493|Streptophyta,4JPDY@91835|fabids	35493|Streptophyta	P	Heavy metal-associated isoprenylated plant protein	-	GO:0003674,GO:0005488,GO:0005575,GO:0005622,GO:0005623,GO:0005737,GO:0006810,GO:0006811,GO:0006812,GO:0006873,GO:0006875,GO:0008150,GO:0009987,GO:0019725,GO:0030001,GO:0030003,GO:0042592,GO:0043167,GO:0043169,GO:0044424,GO:0044464,GO:0046872,GO:0046914,GO:0046916,GO:0048878,GO:0050801,GO:0051179,GO:0051234,GO:0055065,GO:0055076,GO:0055080,GO:0055082,GO:0065007,GO:0065008,GO:0098771	-	-	-	-	-	-	-	-	-	-	HMA
Ttrichr1G000028.m1	3847.GLYMA19G14930.1	0	1342	COG0696@1|root,KOG1914@2759|Eukaryota,37QPZ@33090|Viridiplantae,3GDGF@35493|Streptophyta,4JEQX@91835|fabids	35493|Streptophyta	A	Cleavage stimulation factor subunit	-	GO:0000375,GO:0000377,GO:0000398,GO:0003674,GO:0003676,GO:0003723,GO:0003729,GO:0005488,GO:0005575,GO:0005622,GO:0005623,GO:0005634,GO:0005654,GO:0006139,GO:0006351,GO:0006353,GO:0006366,GO:0006369,GO:0006378,GO:0006379,GO:0006396,GO:0006397,GO:0006725,GO:0006807,GO:0008150,GO:0008152,GO:0008380,GO:0009058,GO:0009059,GO:0009987,GO:0010467,GO:0016070,GO:0016071,GO:0018130,GO:0019438,GO:0031123,GO:…	-	ko:K14408	ko03015,map03015	-	-	-	ko00000,ko00001,ko03019	-	-	-	Suf,TPR_14
Ttrichr1G000028.m2	3885.XP_007151490.1	0	1345	COG0696@1|root,KOG1914@2759|Eukaryota,37QPZ@33090|Viridiplantae,3GDGF@35493|Streptophyta,4JEQX@91835|fabids	35493|Streptophyta	A	Cleavage stimulation factor subunit	-	GO:0000375,GO:0000377,GO:0000398,GO:0003674,GO:0003676,GO:0003723,GO:0003729,GO:0005488,GO:0005575,GO:0005622,GO:0005623,GO:0005634,GO:0005654,GO:0006139,GO:0006351,GO:0006353,GO:0006366,GO:0006369,GO:0006378,GO:0006379,GO:0006396,GO:0006397,GO:0006725,GO:0006807,GO:0008150,GO:0008152,GO:0008380,GO:0009058,GO:0009059,GO:0009987,GO:0010467,GO:0016070,GO:0016071,GO:0018130,GO:0019438,GO:0031123,GO:…	-	ko:K14408	ko03015,map03015	-	-	-	ko00000,ko00001,ko03019	-	-	-	Suf,TPR_14
Ttrichr1G000029.m1	3847.GLYMA19G15780.3	2.29e-113	330	KOG1110@1|root,KOG1110@2759|Eukaryota,37M0Z@33090|Viridiplantae,3GJ44@35493|Streptophyta,4JPSD@91835|fabids	35493|Streptophyta	S	Belongs to the cytochrome b5 family	-	GO:0003674,GO:0005488,GO:0005515,GO:0005575,GO:0005622,GO:0005623,GO:0005634,GO:0005737,GO:0005783,GO:0009507,GO:0009534,GO:0009535,GO:0009536,GO:0009579,GO:0012505,GO:0016020,GO:0019904,GO:0020037,GO:0031976,GO:0031984,GO:0034357,GO:0042651,GO:0043226,GO:0043227,GO:0043229,GO:0043231,GO:0044422,GO:0044424,GO:0044434,GO:0044435,GO:0044436,GO:0044444,GO:0044446,GO:0044464,GO:0046906,GO:0048037,GO:…	-	ko:K17278	-	-	-	-	ko00000,ko04147	-	-	-	Cyt-b5
Ttrichr1G000030.m1	3847.GLYMA19G15580.1	1.65e-76	231	COG0484@1|root,KOG0714@2759|Eukaryota,37UNY@33090|Viridiplantae,3GJ62@35493|Streptophyta,4JTZG@91835|fabids	35493|Streptophyta	O	Chaperone protein DNAj	-	-	-	-	-	-	-	-	-	-	-	-	DnaJ
Ttrichr1G000030.m2	3847.GLYMA19G15580.1	1.72e-76	231	COG0484@1|root,KOG0714@2759|Eukaryota,37UNY@33090|Viridiplantae,3GJ62@35493|Streptophyta,4JTZG@91835|fabids	35493|Streptophyta	O	Chaperone protein DNAj	-	-	-	-	-	-	-	-	-	-	-	-	DnaJ
Ttrichr1G000030.m3	3847.GLYMA19G15580.1	1.58e-105	307	COG0484@1|root,KOG0714@2759|Eukaryota,37UNY@33090|Viridiplantae,3GJ62@35493|Streptophyta,4JTZG@91835|fabids	35493|Streptophyta	O	Chaperone protein DNAj	-	-	-	-	-	-	-	-	-	-	-	-	DnaJ
Ttrichr1G000031.m1	3847.GLYMA05G13330.1	9.89e-254	703	KOG3871@1|root,KOG3871@2759|Eukaryota,37P7X@33090|Viridiplantae,3G7TY@35493|Streptophyta,4JDWE@91835|fabids	35493|Streptophyta	W	Bystin	-	-	-	ko:K14797	-	-	-	-	ko00000,ko03009	-	-	-	Bystin
Ttrichr1G000032.m1	3847.GLYMA05G12992.1	9.93e-264	736	KOG2669@1|root,KOG2669@2759|Eukaryota,37I9U@33090|Viridiplantae,3G79U@35493|Streptophyta,4JG0N@91835|fabids	35493|Streptophyta	A	Regulation of nuclear pre-mRNA domain-containing protein	-	-	-	ko:K15559	-	-	-	-	ko00000,ko03021	-	-	-	CTD_bind
Ttrichr1G000033.m1	3847.GLYMA05G12780.1	0	1155	COG5347@1|root,KOG0702@2759|Eukaryota,37HPM@33090|Viridiplantae,3GEHZ@35493|Streptophyta,4JMEA@91835|fabids	35493|Streptophyta	T	ADP-ribosylation factor GTPase-activating protein	-	-	-	ko:K15044	ko05164,map05164	-	-	-	ko00000,ko00001,ko03019,ko04131	-	-	-	ArfGap
Ttrichr1G000034.m1	3847.GLYMA05G12770.1	2.39e-212	589	COG3491@1|root,KOG0143@2759|Eukaryota,37MQS@33090|Viridiplantae,3G8D2@35493|Streptophyta,4JJH8@91835|fabids	35493|Streptophyta	Q	Belongs to the iron ascorbate-dependent oxidoreductase family	-	-	1.14.11.23	ko:K05278	ko00941,ko01100,ko01110,map00941,map01100,map01110	-	R02160,R03126,R06539,R08082	RC00657	ko00000,ko00001,ko01000	-	-	-	2OG-FeII_Oxy,DIOX_N
Ttrichr1G000035.m1	3847.GLYMA05G14870.1	8.43e-101	296	2AFWC@1|root,2RYYI@2759|Eukaryota,37U9Q@33090|Viridiplantae,3GIG8@35493|Streptophyta,4JPKS@91835|fabids	35493|Streptophyta	S	At3g27210-like	-	-	-	-	-	-	-	-	-	-	-	-	-
Ttrichr1G000035.m2	3885.XP_007151536.1	7.16e-134	382	2AFWC@1|root,2RYYI@2759|Eukaryota,37U9Q@33090|Viridiplantae,3GIG8@35493|Streptophyta,4JPKS@91835|fabids	35493|Streptophyta	S	At3g27210-like	-	-	-	-	-	-	-	-	-	-	-	-	-
Ttrichr1G000036.m1	3827.XP_004497659.1	5.14e-246	676	COG0470@1|root,KOG2035@2759|Eukaryota,37RVB@33090|Viridiplantae,3GBSA@35493|Streptophyta,4JJ4X@91835|fabids	35493|Streptophyta	L	Replication factor C subunit	-	GO:0005575,GO:0005622,GO:0005623,GO:0005634,GO:0005657,GO:0005663,GO:0005694,GO:0006139,GO:0006259,GO:0006260,GO:0006261,GO:0006275,GO:0006281,GO:0006725,GO:0006807,GO:0006950,GO:0006974,GO:0008150,GO:0008152,GO:0009058,GO:0009059,GO:0009889,GO:0009891,GO:0009893,GO:0009987,GO:0010556,GO:0010557,GO:0010604,GO:0019219,GO:0019222,GO:0031323,GO:0031325,GO:0031326,GO:0031328,GO:0031390,GO:0032991,GO:…	-	ko:K10756	ko03030,ko03420,ko03430,map03030,map03420,map03430	M00289,M00295	-	-	ko00000,ko00001,ko00002,ko03032,ko03036,ko03400	-	-	-	DNA_pol3_delta2
Ttrichr1G000037.m1	3847.GLYMA05G14860.2	5.27e-191	548	2CN29@1|root,2QTFS@2759|Eukaryota,37I2C@33090|Viridiplantae,3GAMU@35493|Streptophyta,4JHZP@91835|fabids	35493|Streptophyta	S	Plant protein of unknown function	-	-	-	-	-	-	-	-	-	-	-	-	DUF247
Ttrichr1G000038.m1	3847.GLYMA05G14820.1	4.85e-245	685	2CN29@1|root,2QTFS@2759|Eukaryota,37I2C@33090|Viridiplantae,3GAMU@35493|Streptophyta,4JHZP@91835|fabids	35493|Streptophyta	S	Plant protein of unknown function	-	-	-	-	-	-	-	-	-	-	-	-	DUF247
Ttrichr1G000039.m1	3847.GLYMA19G22690.1	0	950	COG0364@1|root,KOG0563@2759|Eukaryota,37K4E@33090|Viridiplantae,3GBQX@35493|Streptophyta,4JHJV@91835|fabids	35493|Streptophyta	G	Catalyzes the rate-limiting step of the oxidative pentose-phosphate pathway, which represents a route for the dissimilation of carbohydrates besides glycolysis	G6PD5	GO:0003674,GO:0003824,GO:0004345,GO:0005575,GO:0005622,GO:0005623,GO:0005737,GO:0005829,GO:0005975,GO:0005996,GO:0006006,GO:0006081,GO:0006098,GO:0006139,GO:0006725,GO:0006732,GO:0006733,GO:0006739,GO:0006753,GO:0006793,GO:0006796,GO:0006807,GO:0008150,GO:0008152,GO:0009051,GO:0009117,GO:0009507,GO:0009536,GO:0009987,GO:0010035,GO:0010038,GO:0016491,GO:0016614,GO:0016616,GO:0019318,GO:0019362,GO:…	1.1.1.363,1.1.1.49	ko:K00036	ko00030,ko00480,ko01100,ko01110,ko01120,ko01130,ko01200,ko05230,map00030,map00480,map01100,map01110,map01120,map01130,map01200,map05230	M00004,M00006,M00008	R00835,R02736,R10907	RC00001,RC00066	ko00000,ko00001,ko00002,ko01000,ko04147	-	-	-	G6PD_C,G6PD_N
Ttrichr1G000040.m1	3847.GLYMA05G14800.1	8.13e-85	254	2BD6H@1|root,2RZRN@2759|Eukaryota,37UKW@33090|Viridiplantae,3GIP1@35493|Streptophyta,4JQB7@91835|fabids	35493|Streptophyta	S	Plastocyanin-like domain	-	-	-	-	-	-	-	-	-	-	-	-	Cu_bind_like
Ttrichr1G000041.m1	3885.XP_007151531.1	0	1402	COG0038@1|root,KOG0474@2759|Eukaryota,37RIH@33090|Viridiplantae,3G7PN@35493|Streptophyta,4JIZC@91835|fabids	35493|Streptophyta	P	Chloride channel protein	-	GO:0000325,GO:0001101,GO:0003674,GO:0005215,GO:0005216,GO:0005244,GO:0005247,GO:0005253,GO:0005254,GO:0005575,GO:0005622,GO:0005623,GO:0005737,GO:0005773,GO:0005774,GO:0006810,GO:0006811,GO:0006812,GO:0006820,GO:0006821,GO:0008150,GO:0008308,GO:0008324,GO:0008509,GO:0009671,GO:0009705,GO:0010035,GO:0010167,GO:0015075,GO:0015077,GO:0015078,GO:0015103,GO:0015108,GO:0015112,GO:0015267,GO:0015291,GO:…	-	ko:K05016	-	-	-	-	ko00000,ko01009,ko04040	2.A.49.3.3	-	-	CBS,Voltage_CLC
Ttrichr1G000041.m2	3885.XP_007151531.1	0	1372	COG0038@1|root,KOG0474@2759|Eukaryota,37RIH@33090|Viridiplantae,3G7PN@35493|Streptophyta,4JIZC@91835|fabids	35493|Streptophyta	P	Chloride channel protein	-	GO:0000325,GO:0001101,GO:0003674,GO:0005215,GO:0005216,GO:0005244,GO:0005247,GO:0005253,GO:0005254,GO:0005575,GO:0005622,GO:0005623,GO:0005737,GO:0005773,GO:0005774,GO:0006810,GO:0006811,GO:0006812,GO:0006820,GO:0006821,GO:0008150,GO:0008308,GO:0008324,GO:0008509,GO:0009671,GO:0009705,GO:0010035,GO:0010167,GO:0015075,GO:0015077,GO:0015078,GO:0015103,GO:0015108,GO:0015112,GO:0015267,GO:0015291,GO:…	-	ko:K05016	-	-	-	-	ko00000,ko01009,ko04040	2.A.49.3.3	-	-	CBS,Voltage_CLC
Ttrichr1G000042.m1	3885.XP_007151530.1	2.6e-57	184	2AQ9X@1|root,2RZIG@2759|Eukaryota,37UW6@33090|Viridiplantae,3GIZJ@35493|Streptophyta,4JPP7@91835|fabids	35493|Streptophyta	S	rRNA binding	-	-	-	-	-	-	-	-	-	-	-	-	Ribosomal_S21
Ttrichr1G000043.m1	3847.GLYMA05G14690.2	1.07e-262	722	KOG1072@1|root,KOG1072@2759|Eukaryota,37P97@33090|Viridiplantae,3GA1X@35493|Streptophyta,4JEBS@91835|fabids	35493|Streptophyta	S	F-box kelch-repeat protein	-	GO:0000151,GO:0003674,GO:0005488,GO:0005515,GO:0005575,GO:0005622,GO:0005623,GO:0005634,GO:0005737,GO:0006508,GO:0006511,GO:0006807,GO:0008150,GO:0008152,GO:0009056,GO:0009057,GO:0009987,GO:0010498,GO:0019005,GO:0019222,GO:0019538,GO:0019899,GO:0019941,GO:0030162,GO:0030163,GO:0031461,GO:0031625,GO:0032991,GO:0043161,GO:0043170,GO:0043226,GO:0043227,GO:0043229,GO:0043231,GO:0043632,GO:0044237,GO:…	-	-	-	-	-	-	-	-	-	-	Kelch_1,Kelch_6
Ttrichr1G000044.m1	3885.XP_007151775.1	1.56e-176	492	COG0638@1|root,KOG0184@2759|Eukaryota,37HKE@33090|Viridiplantae,3G96Z@35493|Streptophyta,4JKH8@91835|fabids	35493|Streptophyta	O	The proteasome is a multicatalytic proteinase complex which is characterized by its ability to cleave peptides with Arg, Phe, Tyr, Leu, and Glu adjacent to the leaving group at neutral or slightly basic pH	PAG1	GO:0000502,GO:0005575,GO:0005576,GO:0005622,GO:0005623,GO:0005634,GO:0005737,GO:0005773,GO:0005774,GO:0005829,GO:0005839,GO:0006950,GO:0008150,GO:0009266,GO:0009409,GO:0009628,GO:0010035,GO:0010038,GO:0016020,GO:0019773,GO:0031090,GO:0032991,GO:0042221,GO:0043226,GO:0043227,GO:0043229,GO:0043231,GO:0044422,GO:0044424,GO:0044437,GO:0044444,GO:0044446,GO:0044464,GO:0046686,GO:0048046,GO:0050896,GO:…	3.4.25.1	ko:K02727	ko03050,map03050	M00337,M00340	-	-	ko00000,ko00001,ko00002,ko01000,ko01002,ko03051	-	-	-	Proteasome,Proteasome_A_N
Ttrichr1G000045.m1	3847.GLYMA05G14300.1	2.37e-117	339	2CBKH@1|root,2QT42@2759|Eukaryota,37N6T@33090|Viridiplantae,3G798@35493|Streptophyta,4JFV5@91835|fabids	35493|Streptophyta	U	Mitochondrial import receptor subunit	-	GO:0003674,GO:0005215,GO:0005575,GO:0005622,GO:0005623,GO:0005737,GO:0005739,GO:0005740,GO:0005741,GO:0005742,GO:0005743,GO:0005744,GO:0006605,GO:0006626,GO:0006810,GO:0006839,GO:0006886,GO:0006996,GO:0007005,GO:0008104,GO:0008150,GO:0008320,GO:0008565,GO:0009987,GO:0015031,GO:0015399,GO:0015405,GO:0015450,GO:0015833,GO:0016020,GO:0016043,GO:0019866,GO:0019867,GO:0022804,GO:0022857,GO:0022884,GO:…	-	-	-	-	-	-	-	-	-	-	TOM20_plant
Ttrichr1G000046.m1	3847.GLYMA19G18330.1	6.65e-280	765	COG2041@1|root,KOG0535@2759|Eukaryota,37JRC@33090|Viridiplantae,3G7TT@35493|Streptophyta,4JD47@91835|fabids	35493|Streptophyta	C	Sulfite oxidase-like	-	GO:0003674,GO:0003824,GO:0005575,GO:0005622,GO:0005623,GO:0005737,GO:0005739,GO:0005777,GO:0006725,GO:0006778,GO:0006790,GO:0006807,GO:0008150,GO:0008152,GO:0008482,GO:0009987,GO:0010035,GO:0010477,GO:0015994,GO:0016491,GO:0016667,GO:0016670,GO:0033013,GO:0042221,GO:0042579,GO:0043226,GO:0043227,GO:0043229,GO:0043231,GO:0044237,GO:0044424,GO:0044444,GO:0044464,GO:0046483,GO:0050896,GO:0051186,GO:…	1.8.3.1	ko:K00387	ko00920,ko01100,ko01120,map00920,map01100,map01120	-	R00533	RC00168	ko00000,ko00001,ko01000	-	-	-	Mo-co_dimer,Oxidored_molyb
Ttrichr1G000047.m1	3885.XP_007151527.1	2.66e-123	355	2A1VX@1|root,2RY1P@2759|Eukaryota,37TW8@33090|Viridiplantae,3GI08@35493|Streptophyta,4JPQ0@91835|fabids	35493|Streptophyta	S	Ribosomal protein S24e family	-	-	-	-	-	-	-	-	-	-	-	-	-
Ttrichr1G000048.m1	3847.GLYMA19G18350.2	0	1162	COG0464@1|root,KOG0740@2759|Eukaryota,37J89@33090|Viridiplantae,3G8AI@35493|Streptophyta,4JGP0@91835|fabids	35493|Streptophyta	O	Belongs to the AAA ATPase family	-	GO:0000003,GO:0000018,GO:0000228,GO:0000280,GO:0000287,GO:0001503,GO:0001649,GO:0003674,GO:0003824,GO:0005488,GO:0005575,GO:0005622,GO:0005623,GO:0005634,GO:0005694,GO:0005737,GO:0006139,GO:0006163,GO:0006282,GO:0006725,GO:0006753,GO:0006793,GO:0006796,GO:0006807,GO:0006996,GO:0007049,GO:0007140,GO:0007276,GO:0008150,GO:0008152,GO:0008283,GO:0009117,GO:0009123,GO:0009126,GO:0009141,GO:0009144,GO:…	-	-	-	-	-	-	-	-	-	-	AAA,Vps4_C
Ttrichr1G000049.m1	3847.GLYMA05G14470.2	0	947	COG5531@1|root,KOG2570@2759|Eukaryota,37JZF@33090|Viridiplantae,3G8TH@35493|Streptophyta,4JE96@91835|fabids	35493|Streptophyta	BK	SWI SNF complex component SNF12 homolog	-	GO:0005575,GO:0005622,GO:0005623,GO:0005634,GO:0006139,GO:0006259,GO:0006281,GO:0006725,GO:0006807,GO:0006950,GO:0006974,GO:0007275,GO:0008150,GO:0008152,GO:0009314,GO:0009411,GO:0009416,GO:0009628,GO:0009909,GO:0009987,GO:0010224,GO:0010468,GO:0019222,GO:0022622,GO:0032501,GO:0032502,GO:0033554,GO:0034641,GO:0043170,GO:0043226,GO:0043227,GO:0043229,GO:0043231,GO:0044237,GO:0044238,GO:0044260,GO:…	-	ko:K11650	ko04714,ko05225,map04714,map05225	-	-	-	ko00000,ko00001,ko03021,ko03036	-	-	-	SWIB
Ttrichr1G000049.m2	3847.GLYMA05G14470.2	0	947	COG5531@1|root,KOG2570@2759|Eukaryota,37JZF@33090|Viridiplantae,3G8TH@35493|Streptophyta,4JE96@91835|fabids	35493|Streptophyta	BK	SWI SNF complex component SNF12 homolog	-	GO:0005575,GO:0005622,GO:0005623,GO:0005634,GO:0006139,GO:0006259,GO:0006281,GO:0006725,GO:0006807,GO:0006950,GO:0006974,GO:0007275,GO:0008150,GO:0008152,GO:0009314,GO:0009411,GO:0009416,GO:0009628,GO:0009909,GO:0009987,GO:0010224,GO:0010468,GO:0019222,GO:0022622,GO:0032501,GO:0032502,GO:0033554,GO:0034641,GO:0043170,GO:0043226,GO:0043227,GO:0043229,GO:0043231,GO:0044237,GO:0044238,GO:0044260,GO:…	-	ko:K11650	ko04714,ko05225,map04714,map05225	-	-	-	ko00000,ko00001,ko03021,ko03036	-	-	-	SWIB
Ttrichr1G000049.m3	3847.GLYMA05G14470.2	0	947	COG5531@1|root,KOG2570@2759|Eukaryota,37JZF@33090|Viridiplantae,3G8TH@35493|Streptophyta,4JE96@91835|fabids	35493|Streptophyta	BK	SWI SNF complex component SNF12 homolog	-	GO:0005575,GO:0005622,GO:0005623,GO:0005634,GO:0006139,GO:0006259,GO:0006281,GO:0006725,GO:0006807,GO:0006950,GO:0006974,GO:0007275,GO:0008150,GO:0008152,GO:0009314,GO:0009411,GO:0009416,GO:0009628,GO:0009909,GO:0009987,GO:0010224,GO:0010468,GO:0019222,GO:0022622,GO:0032501,GO:0032502,GO:0033554,GO:0034641,GO:0043170,GO:0043226,GO:0043227,GO:0043229,GO:0043231,GO:0044237,GO:0044238,GO:0044260,GO:…	-	ko:K11650	ko04714,ko05225,map04714,map05225	-	-	-	ko00000,ko00001,ko03021,ko03036	-	-	-	SWIB
Ttrichr1G000049.m4	3847.GLYMA05G14470.2	0	947	COG5531@1|root,KOG2570@2759|Eukaryota,37JZF@33090|Viridiplantae,3G8TH@35493|Streptophyta,4JE96@91835|fabids	35493|Streptophyta	BK	SWI SNF complex component SNF12 homolog	-	GO:0005575,GO:0005622,GO:0005623,GO:0005634,GO:0006139,GO:0006259,GO:0006281,GO:0006725,GO:0006807,GO:0006950,GO:0006974,GO:0007275,GO:0008150,GO:0008152,GO:0009314,GO:0009411,GO:0009416,GO:0009628,GO:0009909,GO:0009987,GO:0010224,GO:0010468,GO:0019222,GO:0022622,GO:0032501,GO:0032502,GO:0033554,GO:0034641,GO:0043170,GO:0043226,GO:0043227,GO:0043229,GO:0043231,GO:0044237,GO:0044238,GO:0044260,GO:…	-	ko:K11650	ko04714,ko05225,map04714,map05225	-	-	-	ko00000,ko00001,ko03021,ko03036	-	-	-	SWIB
Ttrichr1G000050.m1	3885.XP_007136185.1	1.7e-147	431	2CMZ8@1|root,2QSW7@2759|Eukaryota,37R4K@33090|Viridiplantae,3GFJJ@35493|Streptophyta,4JSJJ@91835|fabids	35493|Streptophyta	K	Myb-like DNA-binding domain	-	-	-	ko:K11111	-	M00424	-	-	ko00000,ko00002,ko03032	-	-	-	DAO,Myb_DNA-binding
Ttrichr1G000051.m1	3847.GLYMA19G22530.1	5.32e-213	589	COG2857@1|root,KOG3052@2759|Eukaryota,37KZG@33090|Viridiplantae,3G9E4@35493|Streptophyta,4JEEE@91835|fabids	35493|Streptophyta	C	heme protein	-	GO:0005575,GO:0005622,GO:0005623,GO:0005737,GO:0005739,GO:0005740,GO:0005743,GO:0016020,GO:0019866,GO:0031090,GO:0031966,GO:0031967,GO:0031975,GO:0043226,GO:0043227,GO:0043229,GO:0043231,GO:0044422,GO:0044424,GO:0044429,GO:0044444,GO:0044446,GO:0044464	-	ko:K00413	ko00190,ko01100,ko02020,ko04260,ko04714,ko04932,ko05010,ko05012,ko05016,map00190,map01100,map02020,map04260,map04714,map04932,map05010,map05012,map05016	M00151,M00152	-	-	ko00000,ko00001,ko00002	-	-	-	Cytochrom_C1
Ttrichr1G000052.m1	3847.GLYMA05G14140.1	0	1152	KOG4197@1|root,KOG4197@2759|Eukaryota,37TEP@33090|Viridiplantae,3GGTF@35493|Streptophyta,4JJU2@91835|fabids	35493|Streptophyta	S	Pentatricopeptide repeat-containing protein	-	GO:0003674,GO:0003676,GO:0003723,GO:0003824,GO:0004518,GO:0004519,GO:0005488,GO:0005575,GO:0005622,GO:0005623,GO:0006139,GO:0006725,GO:0006807,GO:0008150,GO:0008152,GO:0009451,GO:0009987,GO:0016070,GO:0016787,GO:0016788,GO:0034641,GO:0043170,GO:0043226,GO:0043227,GO:0043229,GO:0043231,GO:0043412,GO:0044237,GO:0044238,GO:0044424,GO:0044464,GO:0046483,GO:0071704,GO:0090304,GO:0090305,GO:0097159,GO:…	-	-	-	-	-	-	-	-	-	-	DYW_deaminase,PPR,PPR_2
Ttrichr1G000052.m4	3847.GLYMA05G14140.1	0	1152	KOG4197@1|root,KOG4197@2759|Eukaryota,37TEP@33090|Viridiplantae,3GGTF@35493|Streptophyta,4JJU2@91835|fabids	35493|Streptophyta	S	Pentatricopeptide repeat-containing protein	-	GO:0003674,GO:0003676,GO:0003723,GO:0003824,GO:0004518,GO:0004519,GO:0005488,GO:0005575,GO:0005622,GO:0005623,GO:0006139,GO:0006725,GO:0006807,GO:0008150,GO:0008152,GO:0009451,GO:0009987,GO:0016070,GO:0016787,GO:0016788,GO:0034641,GO:0043170,GO:0043226,GO:0043227,GO:0043229,GO:0043231,GO:0043412,GO:0044237,GO:0044238,GO:0044424,GO:0044464,GO:0046483,GO:0071704,GO:0090304,GO:0090305,GO:0097159,GO:…	-	-	-	-	-	-	-	-	-	-	DYW_deaminase,PPR,PPR_2
Ttrichr1G000052.m5	3847.GLYMA05G14140.1	0	1152	KOG4197@1|root,KOG4197@2759|Eukaryota,37TEP@33090|Viridiplantae,3GGTF@35493|Streptophyta,4JJU2@91835|fabids	35493|Streptophyta	S	Pentatricopeptide repeat-containing protein	-	GO:0003674,GO:0003676,GO:0003723,GO:0003824,GO:0004518,GO:0004519,GO:0005488,GO:0005575,GO:0005622,GO:0005623,GO:0006139,GO:0006725,GO:0006807,GO:0008150,GO:0008152,GO:0009451,GO:0009987,GO:0016070,GO:0016787,GO:0016788,GO:0034641,GO:0043170,GO:0043226,GO:0043227,GO:0043229,GO:0043231,GO:0043412,GO:0044237,GO:0044238,GO:0044424,GO:0044464,GO:0046483,GO:0071704,GO:0090304,GO:0090305,GO:0097159,GO:…	-	-	-	-	-	-	-	-	-	-	DYW_deaminase,PPR,PPR_2
Ttrichr1G000052.m2	3847.GLYMA05G14140.1	0	1152	KOG4197@1|root,KOG4197@2759|Eukaryota,37TEP@33090|Viridiplantae,3GGTF@35493|Streptophyta,4JJU2@91835|fabids	35493|Streptophyta	S	Pentatricopeptide repeat-containing protein	-	GO:0003674,GO:0003676,GO:0003723,GO:0003824,GO:0004518,GO:0004519,GO:0005488,GO:0005575,GO:0005622,GO:0005623,GO:0006139,GO:0006725,GO:0006807,GO:0008150,GO:0008152,GO:0009451,GO:0009987,GO:0016070,GO:0016787,GO:0016788,GO:0034641,GO:0043170,GO:0043226,GO:0043227,GO:0043229,GO:0043231,GO:0043412,GO:0044237,GO:0044238,GO:0044424,GO:0044464,GO:0046483,GO:0071704,GO:0090304,GO:0090305,GO:0097159,GO:…	-	-	-	-	-	-	-	-	-	-	DYW_deaminase,PPR,PPR_2
Ttrichr1G000052.m3	3847.GLYMA05G14140.1	0	1152	KOG4197@1|root,KOG4197@2759|Eukaryota,37TEP@33090|Viridiplantae,3GGTF@35493|Streptophyta,4JJU2@91835|fabids	35493|Streptophyta	S	Pentatricopeptide repeat-containing protein	-	GO:0003674,GO:0003676,GO:0003723,GO:0003824,GO:0004518,GO:0004519,GO:0005488,GO:0005575,GO:0005622,GO:0005623,GO:0006139,GO:0006725,GO:0006807,GO:0008150,GO:0008152,GO:0009451,GO:0009987,GO:0016070,GO:0016787,GO:0016788,GO:0034641,GO:0043170,GO:0043226,GO:0043227,GO:0043229,GO:0043231,GO:0043412,GO:0044237,GO:0044238,GO:0044424,GO:0044464,GO:0046483,GO:0071704,GO:0090304,GO:0090305,GO:0097159,GO:…	-	-	-	-	-	-	-	-	-	-	DYW_deaminase,PPR,PPR_2
Ttrichr1G000053.m1	3847.GLYMA19G21400.1	1.82e-165	465	COG5078@1|root,KOG0423@2759|Eukaryota,37KDU@33090|Viridiplantae,3GCNI@35493|Streptophyta,4JHI2@91835|fabids	35493|Streptophyta	O	Belongs to the ubiquitin-conjugating enzyme family	UBC22	GO:0000209,GO:0003674,GO:0003824,GO:0004842,GO:0005488,GO:0005515,GO:0005575,GO:0005622,GO:0005623,GO:0005634,GO:0005737,GO:0006464,GO:0006508,GO:0006511,GO:0006807,GO:0008150,GO:0008152,GO:0009056,GO:0009057,GO:0009987,GO:0016567,GO:0016740,GO:0019538,GO:0019787,GO:0019899,GO:0019941,GO:0030163,GO:0031625,GO:0032446,GO:0036211,GO:0043170,GO:0043226,GO:0043227,GO:0043229,GO:0043231,GO:0043412,GO:…	2.3.2.23	ko:K10583	ko04120,map04120	-	-	-	ko00000,ko00001,ko01000,ko04121	-	-	-	UQ_con
Ttrichr1G000053.m2	3847.GLYMA19G21400.1	7.46e-165	464	COG5078@1|root,KOG0423@2759|Eukaryota,37KDU@33090|Viridiplantae,3GCNI@35493|Streptophyta,4JHI2@91835|fabids	35493|Streptophyta	O	Belongs to the ubiquitin-conjugating enzyme family	UBC22	GO:0000209,GO:0003674,GO:0003824,GO:0004842,GO:0005488,GO:0005515,GO:0005575,GO:0005622,GO:0005623,GO:0005634,GO:0005737,GO:0006464,GO:0006508,GO:0006511,GO:0006807,GO:0008150,GO:0008152,GO:0009056,GO:0009057,GO:0009987,GO:0016567,GO:0016740,GO:0019538,GO:0019787,GO:0019899,GO:0019941,GO:0030163,GO:0031625,GO:0032446,GO:0036211,GO:0043170,GO:0043226,GO:0043227,GO:0043229,GO:0043231,GO:0043412,GO:…	2.3.2.23	ko:K10583	ko04120,map04120	-	-	-	ko00000,ko00001,ko01000,ko04121	-	-	-	UQ_con
Ttrichr1G000053.m3	3847.GLYMA19G21400.1	1.82e-165	465	COG5078@1|root,KOG0423@2759|Eukaryota,37KDU@33090|Viridiplantae,3GCNI@35493|Streptophyta,4JHI2@91835|fabids	35493|Streptophyta	O	Belongs to the ubiquitin-conjugating enzyme family	UBC22	GO:0000209,GO:0003674,GO:0003824,GO:0004842,GO:0005488,GO:0005515,GO:0005575,GO:0005622,GO:0005623,GO:0005634,GO:0005737,GO:0006464,GO:0006508,GO:0006511,GO:0006807,GO:0008150,GO:0008152,GO:0009056,GO:0009057,GO:0009987,GO:0016567,GO:0016740,GO:0019538,GO:0019787,GO:0019899,GO:0019941,GO:0030163,GO:0031625,GO:0032446,GO:0036211,GO:0043170,GO:0043226,GO:0043227,GO:0043229,GO:0043231,GO:0043412,GO:…	2.3.2.23	ko:K10583	ko04120,map04120	-	-	-	ko00000,ko00001,ko01000,ko04121	-	-	-	UQ_con
Ttrichr1G000054.m1	3847.GLYMA05G06810.1	4.41e-134	389	29FU5@1|root,2S057@2759|Eukaryota,37TZD@33090|Viridiplantae,3GI8Q@35493|Streptophyta,4JPHA@91835|fabids	35493|Streptophyta	S	BEST Arabidopsis thaliana protein match is	-	-	-	-	-	-	-	-	-	-	-	-	-
Ttrichr1G000055.m1	3847.GLYMA19G22590.1	2.03e-284	781	COG0814@1|root,KOG1303@2759|Eukaryota,37S1T@33090|Viridiplantae,3G766@35493|Streptophyta,4JRQF@91835|fabids	35493|Streptophyta	E	Lysine histidine transporter	-	-	-	-	-	-	-	-	-	-	-	-	Aa_trans
Ttrichr1G000056.m1	3847.GLYMA05G06570.1	0	1113	COG0666@1|root,KOG0504@2759|Eukaryota,37RCU@33090|Viridiplantae,3G82Z@35493|Streptophyta,4JEQ0@91835|fabids	35493|Streptophyta	M	Ankyrin repeats (many copies)	-	-	-	-	-	-	-	-	-	-	-	-	Ank,Ank_2,Ank_4,Ank_5
Ttrichr1G000057.m1	3847.GLYMA19G22670.1	6.61e-55	174	KOG3435@1|root,KOG3435@2759|Eukaryota,37UK0@33090|Viridiplantae,3GIPD@35493|Streptophyta,4JQE0@91835|fabids	35493|Streptophyta	J	54S ribosomal protein L37, mitochondrial-like	-	-	-	ko:K17435	-	-	-	-	br01610,ko00000,ko03011	-	-	-	Ribosomal_L37
Ttrichr1G000058.m1	3847.GLYMA11G07516.1	2.72e-196	548	2CM8U@1|root,2QPMY@2759|Eukaryota,37NER@33090|Viridiplantae	33090|Viridiplantae	S	isoflavone	-	-	-	-	-	-	-	-	-	-	-	-	NmrA
Ttrichr1G000059.m1	3885.XP_007161907.1	1.64e-72	231	COG5147@1|root,KOG0048@2759|Eukaryota,37NT5@33090|Viridiplantae,3G9U6@35493|Streptophyta,4JSPW@91835|fabids	35493|Streptophyta	K	Myb-related protein	MYB60	-	-	ko:K09422	-	-	-	-	ko00000,ko03000	-	-	-	Myb_DNA-binding
Ttrichr1G000059.m2	3885.XP_007161907.1	3.6e-141	409	COG5147@1|root,KOG0048@2759|Eukaryota,37NT5@33090|Viridiplantae,3G9U6@35493|Streptophyta,4JSPW@91835|fabids	35493|Streptophyta	K	Myb-related protein	MYB60	-	-	ko:K09422	-	-	-	-	ko00000,ko03000	-	-	-	Myb_DNA-binding
Ttrichr1G000060.m1	3847.GLYMA01G07060.1	0	914	KOG1021@1|root,KOG1021@2759|Eukaryota,37QEE@33090|Viridiplantae,3G8XA@35493|Streptophyta,4JIKA@91835|fabids	35493|Streptophyta	GMW	xylogalacturonan metabolic process	-	GO:0000139,GO:0000271,GO:0003674,GO:0003824,GO:0005575,GO:0005622,GO:0005623,GO:0005737,GO:0005768,GO:0005794,GO:0005802,GO:0005975,GO:0005976,GO:0008150,GO:0008152,GO:0008194,GO:0009058,GO:0009059,GO:0009987,GO:0010393,GO:0010398,GO:0012505,GO:0016020,GO:0016051,GO:0016740,GO:0016757,GO:0016763,GO:0017144,GO:0031090,GO:0031410,GO:0031982,GO:0031984,GO:0035252,GO:0042285,GO:0043170,GO:0043226,GO:…	-	-	-	-	-	-	-	-	-	-	Exostosin
Ttrichr1G000061.m1	3885.XP_007151515.1	1.75e-176	502	COG5147@1|root,KOG0048@2759|Eukaryota,37JAE@33090|Viridiplantae,3GCBE@35493|Streptophyta,4JMK5@91835|fabids	35493|Streptophyta	K	transcription factor	-	GO:0000003,GO:0000976,GO:0000977,GO:0000978,GO:0000981,GO:0000987,GO:0000988,GO:0000989,GO:0001012,GO:0001067,GO:0001076,GO:0001101,GO:0001134,GO:0001135,GO:0001935,GO:0003006,GO:0003674,GO:0003676,GO:0003677,GO:0003690,GO:0003700,GO:0005488,GO:0005515,GO:0005575,GO:0005622,GO:0005623,GO:0005634,GO:0005737,GO:0005829,GO:0006355,GO:0006357,GO:0006950,GO:0006952,GO:0006970,GO:0007275,GO:0008150,GO:…	-	ko:K09422	-	-	-	-	ko00000,ko03000	-	-	-	Myb_DNA-binding
Ttrichr1G000062.m1	3885.XP_007151517.1	2.96e-123	359	28MZX@1|root,2QUIQ@2759|Eukaryota,37SQ9@33090|Viridiplantae,3GBS8@35493|Streptophyta,4JGHC@91835|fabids	35493|Streptophyta	K	WUSCHEL-related homeobox	WOX11	GO:0003674,GO:0003700,GO:0006355,GO:0007275,GO:0008150,GO:0009889,GO:0010468,GO:0010556,GO:0019219,GO:0019222,GO:0022622,GO:0031323,GO:0031326,GO:0032501,GO:0032502,GO:0048364,GO:0048731,GO:0048830,GO:0048856,GO:0050789,GO:0050794,GO:0051171,GO:0051252,GO:0060255,GO:0065007,GO:0080090,GO:0099402,GO:0140110,GO:1903506,GO:2000112,GO:2001141	-	ko:K18490	-	-	-	-	ko00000,ko03000	-	-	-	Homeobox
Ttrichr1G000063.m1	3847.GLYMA19G16960.1	6.52e-180	506	2C0PQ@1|root,2RW2I@2759|Eukaryota,37QF7@33090|Viridiplantae,3G80G@35493|Streptophyta	35493|Streptophyta	Q	Removal of H(2)O(2), oxidation of toxic reductants, biosynthesis and degradation of lignin, suberization, auxin catabolism, response to environmental stresses such as wounding, pathogen attack and oxidative stress	-	-	1.11.1.7	ko:K00430	ko00940,ko01100,ko01110,map00940,map01100,map01110	-	R00602,R02596,R03919,R04007,R07443	RC00034	ko00000,ko00001,ko01000	-	-	-	peroxidase
Ttrichr1G000064.m1	3885.XP_007151521.1	2.5e-231	649	28K3S@1|root,2QSI8@2759|Eukaryota,37P6M@33090|Viridiplantae,3G85Z@35493|Streptophyta,4JHEZ@91835|fabids	35493|Streptophyta	K	Cyclic dof factor	-	-	-	-	-	-	-	-	-	-	-	-	zf-Dof
Ttrichr1G000064.m3	3885.XP_007151521.1	8.83e-182	519	28K3S@1|root,2QSI8@2759|Eukaryota,37P6M@33090|Viridiplantae,3G85Z@35493|Streptophyta,4JHEZ@91835|fabids	35493|Streptophyta	K	Cyclic dof factor	-	-	-	-	-	-	-	-	-	-	-	-	zf-Dof
Ttrichr1G000064.m2	3885.XP_007151521.1	1.51e-224	631	28K3S@1|root,2QSI8@2759|Eukaryota,37P6M@33090|Viridiplantae,3G85Z@35493|Streptophyta,4JHEZ@91835|fabids	35493|Streptophyta	K	Cyclic dof factor	-	-	-	-	-	-	-	-	-	-	-	-	zf-Dof
Ttrichr1G000065.m1	3847.GLYMA16G03960.1	6.23e-26	100	KOG0800@1|root,KOG0800@2759|Eukaryota,37XMA@33090|Viridiplantae	33090|Viridiplantae	O	ubiquitin-protein transferase activity	-	-	-	-	-	-	-	-	-	-	-	-	-
Ttrichr1G000066.m1	3885.XP_007151475.1	7.94e-257	707	KOG0799@1|root,KOG0799@2759|Eukaryota,37Q7R@33090|Viridiplantae,3GF83@35493|Streptophyta,4JI7T@91835|fabids	35493|Streptophyta	G	Xylosyltransferase	-	-	-	ko:K20891	-	-	-	-	ko00000,ko01000,ko01003	-	GT14	-	Branch
Ttrichr1G000067.m1	3885.XP_007151477.1	1.43e-258	716	KOG1362@1|root,KOG1362@2759|Eukaryota,37HJJ@33090|Viridiplantae,3GE6N@35493|Streptophyta,4JEAG@91835|fabids	35493|Streptophyta	I	Belongs to the CTL (choline transporter-like) family	-	-	-	-	-	-	-	-	-	-	-	-	Choline_transpo
Ttrichr1G000068.m1	3880.AES80935	5.67e-263	738	COG0530@1|root,KOG2399@2759|Eukaryota,37J53@33090|Viridiplantae,3GFBS@35493|Streptophyta,4JN41@91835|fabids	35493|Streptophyta	P	Belongs to the Ca(2 ) cation antiporter (CaCA) (TC 2.A.19) family	-	GO:0006810,GO:0006811,GO:0006812,GO:0008150,GO:0051179,GO:0051234	-	ko:K13754	-	-	-	-	ko00000,ko02000	2.A.19.4.4	-	-	Na_Ca_ex
Ttrichr1G000069.m1	3847.GLYMA19G17230.1	0	990	COG0530@1|root,KOG2399@2759|Eukaryota,37J53@33090|Viridiplantae,3GFBS@35493|Streptophyta,4JMA5@91835|fabids	35493|Streptophyta	P	Belongs to the Ca(2 ) cation antiporter (CaCA) (TC 2.A.19) family	-	GO:0006810,GO:0006811,GO:0006812,GO:0008150,GO:0051179,GO:0051234	-	ko:K13754	-	-	-	-	ko00000,ko02000	2.A.19.4.4	-	-	Na_Ca_ex
Ttrichr1G000070.m1	3847.GLYMA13G26040.2	2.56e-195	548	KOG0819@1|root,KOG0819@2759|Eukaryota,37KF5@33090|Viridiplantae,3GBB5@35493|Streptophyta,4JDZC@91835|fabids	35493|Streptophyta	U	Annexin A13-like	-	GO:0001101,GO:0006950,GO:0006970,GO:0008150,GO:0009266,GO:0009408,GO:0009409,GO:0009414,GO:0009415,GO:0009628,GO:0009651,GO:0010035,GO:0042221,GO:0050896,GO:1901700	-	ko:K17098	-	-	-	-	ko00000	1.A.31.1.5	-	-	Annexin
Ttrichr1G000071.m1	3847.GLYMA05G10865.1	1.37e-267	747	28KUZ@1|root,2QTBA@2759|Eukaryota,37QQ7@33090|Viridiplantae,3GF0Y@35493|Streptophyta,4JI4X@91835|fabids	35493|Streptophyta	J	Double-stranded RNA-binding protein	DRB4	GO:0002252,GO:0002376,GO:0003674,GO:0003676,GO:0003723,GO:0003725,GO:0005488,GO:0005575,GO:0005622,GO:0005623,GO:0005634,GO:0006139,GO:0006325,GO:0006342,GO:0006355,GO:0006396,GO:0006725,GO:0006807,GO:0006950,GO:0006952,GO:0006955,GO:0006996,GO:0008150,GO:0008152,GO:0009605,GO:0009607,GO:0009615,GO:0009616,GO:0009889,GO:0009890,GO:0009892,GO:0009987,GO:0010033,GO:0010267,GO:0010467,GO:0010468,GO:…	-	-	-	-	-	-	-	-	-	-	dsrm
Ttrichr1G000072.m1	3885.XP_007151555.1	1.23e-88	269	28MFW@1|root,2QTZA@2759|Eukaryota,37M43@33090|Viridiplantae,3GAHS@35493|Streptophyta,4JH51@91835|fabids	35493|Streptophyta	S	TRAM, LAG1 and CLN8 homology domains.	-	-	-	-	-	-	-	-	-	-	-	-	DUF573,TRAM_LAG1_CLN8
Ttrichr1G000073.m1	3885.XP_007151555.1	3.39e-107	317	28MFW@1|root,2QTZA@2759|Eukaryota,37M43@33090|Viridiplantae,3GAHS@35493|Streptophyta,4JH51@91835|fabids	35493|Streptophyta	S	TRAM, LAG1 and CLN8 homology domains.	-	-	-	-	-	-	-	-	-	-	-	-	DUF573,TRAM_LAG1_CLN8
Ttrichr1G000074.m1	3885.XP_007151496.1	0	1446	COG0620@1|root,KOG2263@2759|Eukaryota,37MWV@33090|Viridiplantae,3G84Z@35493|Streptophyta,4JF1C@91835|fabids	35493|Streptophyta	E	5-methyltetrahydropteroyltriglutamate-- homocysteine	-	-	2.1.1.14	ko:K00549	ko00270,ko00450,ko01100,ko01110,ko01230,map00270,map00450,map01100,map01110,map01230	M00017	R04405,R09365	RC00035,RC00113,RC01241	ko00000,ko00001,ko00002,ko01000	-	-	-	Meth_synt_1,Meth_synt_2
Ttrichr1G000075.m1	3847.GLYMA05G12224.1	3.28e-136	413	COG0666@1|root,KOG4177@2759|Eukaryota,37HMP@33090|Viridiplantae,3GD8Q@35493|Streptophyta,4JJAB@91835|fabids	35493|Streptophyta	M	Ankyrin repeat and protein kinase domain-containing protein 1-like	-	GO:0002262,GO:0002376,GO:0002520,GO:0003674,GO:0005198,GO:0005200,GO:0005488,GO:0005515,GO:0005575,GO:0005622,GO:0005623,GO:0005634,GO:0005737,GO:0005783,GO:0005829,GO:0005856,GO:0005886,GO:0005938,GO:0006725,GO:0006778,GO:0006779,GO:0006807,GO:0006810,GO:0006811,GO:0006812,GO:0006887,GO:0006888,GO:0006996,GO:0007010,GO:0007163,GO:0007275,GO:0008092,GO:0008093,GO:0008104,GO:0008150,GO:0008152,GO:…	-	ko:K21440	-	-	-	-	ko00000,ko04131	-	-	-	Ank,Ank_2,Ank_3,Ank_4,Ank_5,Motile_Sperm
Ttrichr1G000077.m1	3847.GLYMA05G10960.1	1.23e-119	349	COG1357@1|root,KOG1665@2759|Eukaryota,37HS6@33090|Viridiplantae,3GA3Y@35493|Streptophyta,4JHHA@91835|fabids	35493|Streptophyta	K	FH protein interacting protein	-	-	-	ko:K21919	-	-	-	-	ko00000,ko04121	-	-	-	BTB_2,Pentapeptide
Ttrichr1G000077.m2	3847.GLYMA05G10960.1	4.58e-114	336	COG1357@1|root,KOG1665@2759|Eukaryota,37HS6@33090|Viridiplantae,3GA3Y@35493|Streptophyta,4JHHA@91835|fabids	35493|Streptophyta	K	FH protein interacting protein	-	-	-	ko:K21919	-	-	-	-	ko00000,ko04121	-	-	-	BTB_2,Pentapeptide
Ttrichr1G000078.m1	3847.GLYMA17G24150.1	2.63e-104	301	KOG3158@1|root,KOG3158@2759|Eukaryota,37UQD@33090|Viridiplantae,3GJ0M@35493|Streptophyta,4JNZ8@91835|fabids	35493|Streptophyta	O	CS domain	-	-	5.3.99.3	ko:K15730	ko00590,ko01100,map00590,map01100	-	R02265	RC00672	ko00000,ko00001,ko01000	-	-	-	CS
Ttrichr1G000079.m1	3847.GLYMA17G24130.1	0	1090	COG0349@1|root,KOG2206@2759|Eukaryota,37J3M@33090|Viridiplantae,3GEDE@35493|Streptophyta,4JI74@91835|fabids	35493|Streptophyta	J	Exosome component 10-like	-	GO:0000175,GO:0000178,GO:0000460,GO:0000785,GO:0000956,GO:0003674,GO:0003824,GO:0004518,GO:0004527,GO:0004532,GO:0004540,GO:0005575,GO:0005622,GO:0005623,GO:0005634,GO:0005694,GO:0005730,GO:0005737,GO:0005829,GO:0006139,GO:0006259,GO:0006304,GO:0006305,GO:0006306,GO:0006364,GO:0006396,GO:0006401,GO:0006402,GO:0006403,GO:0006725,GO:0006807,GO:0007549,GO:0008150,GO:0008152,GO:0008298,GO:0008334,GO:…	-	ko:K12591	ko03018,map03018	-	-	-	ko00000,ko00001,ko01000,ko03019	-	-	-	DNA_pol_A_exo1,HRDC,PMC2NT
Ttrichr1G000079.m2	3847.GLYMA17G24130.1	0	1090	COG0349@1|root,KOG2206@2759|Eukaryota,37J3M@33090|Viridiplantae,3GEDE@35493|Streptophyta,4JI74@91835|fabids	35493|Streptophyta	J	Exosome component 10-like	-	GO:0000175,GO:0000178,GO:0000460,GO:0000785,GO:0000956,GO:0003674,GO:0003824,GO:0004518,GO:0004527,GO:0004532,GO:0004540,GO:0005575,GO:0005622,GO:0005623,GO:0005634,GO:0005694,GO:0005730,GO:0005737,GO:0005829,GO:0006139,GO:0006259,GO:0006304,GO:0006305,GO:0006306,GO:0006364,GO:0006396,GO:0006401,GO:0006402,GO:0006403,GO:0006725,GO:0006807,GO:0007549,GO:0008150,GO:0008152,GO:0008298,GO:0008334,GO:…	-	ko:K12591	ko03018,map03018	-	-	-	ko00000,ko00001,ko01000,ko03019	-	-	-	DNA_pol_A_exo1,HRDC,PMC2NT
Ttrichr1G000080.m1	3885.XP_007151587.1	5.38e-113	325	KOG3314@1|root,KOG3314@2759|Eukaryota,37M94@33090|Viridiplantae,3GE11@35493|Streptophyta,4JT4D@91835|fabids	35493|Streptophyta	E	Belongs to the peptidase M76 family	-	GO:0005575,GO:0005622,GO:0005623,GO:0005737,GO:0005739,GO:0005740,GO:0005743,GO:0016020,GO:0019866,GO:0031090,GO:0031966,GO:0031967,GO:0031975,GO:0043226,GO:0043227,GO:0043229,GO:0043231,GO:0044422,GO:0044424,GO:0044429,GO:0044444,GO:0044446,GO:0044464	-	ko:K18156	-	-	-	-	ko00000,ko01000,ko03029	-	-	-	Peptidase_M76
Ttrichr1G000081.m1	3847.GLYMA10G37061.1	6.03e-214	602	COG0076@1|root,KOG0629@2759|Eukaryota,37KC0@33090|Viridiplantae,3GB4P@35493|Streptophyta,4JJ80@91835|fabids	2759|Eukaryota	E	Histidine	-	-	4.1.1.22	ko:K01590	ko00340,ko01100,ko01110,map00340,map01100,map01110	-	R01167	RC00299	ko00000,ko00001,ko01000	-	-	-	Pyridoxal_deC
Ttrichr1G000082.m1	3847.GLYMA04G37770.1	7.72e-64	210	COG1889@1|root,KOG1596@2759|Eukaryota,37IFF@33090|Viridiplantae,3G90D@35493|Streptophyta,4JJ2K@91835|fabids	35493|Streptophyta	A	mediator of RNA polymerase II transcription subunit	-	GO:0000154,GO:0000494,GO:0001510,GO:0003674,GO:0003676,GO:0003723,GO:0003824,GO:0004518,GO:0004540,GO:0005488,GO:0005575,GO:0005622,GO:0005623,GO:0005634,GO:0005654,GO:0005730,GO:0005732,GO:0006139,GO:0006325,GO:0006364,GO:0006396,GO:0006464,GO:0006479,GO:0006725,GO:0006807,GO:0006996,GO:0008150,GO:0008152,GO:0008168,GO:0008170,GO:0008173,GO:0008213,GO:0008276,GO:0008649,GO:0008757,GO:0009451,GO:…	-	ko:K14563	ko03008,map03008	-	-	-	ko00000,ko00001,ko01000,ko03009	-	-	-	Fibrillarin
Ttrichr1G000083.m1	3847.GLYMA01G34960.2	1.34e-268	745	KOG2352@1|root,KOG2352@2759|Eukaryota,37NRD@33090|Viridiplantae,3GH1E@35493|Streptophyta,4JJ05@91835|fabids	35493|Streptophyta	E	Methyltransferase-like protein	-	-	-	-	-	-	-	-	-	-	-	-	Spermine_synth
Ttrichr1G000084.m1	3885.XP_007151761.1	3.74e-304	856	2CMJ2@1|root,2QQH1@2759|Eukaryota,37RQJ@33090|Viridiplantae,3GBFV@35493|Streptophyta,4JI4A@91835|fabids	35493|Streptophyta	T	Inactive leucine-rich repeat receptor-like protein kinase	-	-	-	-	-	-	-	-	-	-	-	-	LRRNT_2,LRR_1,LRR_8,Pkinase,Pkinase_Tyr
Ttrichr1G000084.m2	3885.XP_007151761.1	3.21e-304	857	2CMJ2@1|root,2QQH1@2759|Eukaryota,37RQJ@33090|Viridiplantae,3GBFV@35493|Streptophyta,4JI4A@91835|fabids	35493|Streptophyta	T	Inactive leucine-rich repeat receptor-like protein kinase	-	-	-	-	-	-	-	-	-	-	-	-	LRRNT_2,LRR_1,LRR_8,Pkinase,Pkinase_Tyr
Ttrichr1G000084.m3	3885.XP_007151761.1	0	1013	2CMJ2@1|root,2QQH1@2759|Eukaryota,37RQJ@33090|Viridiplantae,3GBFV@35493|Streptophyta,4JI4A@91835|fabids	35493|Streptophyta	T	Inactive leucine-rich repeat receptor-like protein kinase	-	-	-	-	-	-	-	-	-	-	-	-	LRRNT_2,LRR_1,LRR_8,Pkinase,Pkinase_Tyr
Ttrichr1G000085.m1	3827.XP_004489615.1	1.76e-21	93.6	2E1HP@1|root,2S8UR@2759|Eukaryota,37WPG@33090|Viridiplantae,3GM7Z@35493|Streptophyta,4JUVZ@91835|fabids	35493|Streptophyta	S	Mitochondrial domain of unknown function (DUF1713)	-	-	-	-	-	-	-	-	-	-	-	-	DUF1713
Ttrichr1G000086.m1	3827.XP_004489615.1	2.47e-41	145	2E1HP@1|root,2S8UR@2759|Eukaryota,37WPG@33090|Viridiplantae,3GM7Z@35493|Streptophyta,4JUVZ@91835|fabids	35493|Streptophyta	S	Mitochondrial domain of unknown function (DUF1713)	-	-	-	-	-	-	-	-	-	-	-	-	DUF1713
Ttrichr1G000087.m1	3847.GLYMA05G24110.1	0	891	COG5256@1|root,KOG0052@2759|Eukaryota,37KSK@33090|Viridiplantae,3GAB2@35493|Streptophyta,4JJY5@91835|fabids	35493|Streptophyta	J	This protein promotes the GTP-dependent binding of aminoacyl-tRNA to the A-site of ribosomes during protein biosynthesis	-	GO:0003674,GO:0003676,GO:0003723,GO:0003746,GO:0003824,GO:0003924,GO:0005488,GO:0005575,GO:0005622,GO:0005623,GO:0005737,GO:0006412,GO:0006414,GO:0006518,GO:0006807,GO:0008135,GO:0008150,GO:0008152,GO:0009058,GO:0009059,GO:0009987,GO:0010467,GO:0016462,GO:0016787,GO:0016817,GO:0016818,GO:0017111,GO:0019538,GO:0034641,GO:0034645,GO:0043043,GO:0043170,GO:0043603,GO:0043604,GO:0044237,GO:0044238,GO:…	-	ko:K03231	ko03013,ko05134,map03013,map05134	-	-	-	ko00000,ko00001,ko03012,ko03016,ko03019,ko04131,ko04147	-	-	-	GTP_EFTU,GTP_EFTU_D2,GTP_EFTU_D3
Ttrichr1G000088.m1	3847.GLYMA19G07230.1	7.8e-149	419	COG1100@1|root,KOG0098@2759|Eukaryota,37P81@33090|Viridiplantae,3GF17@35493|Streptophyta,4JJQR@91835|fabids	35493|Streptophyta	U	Ras-related protein	-	GO:0000166,GO:0001882,GO:0001883,GO:0003674,GO:0005488,GO:0005525,GO:0005575,GO:0005622,GO:0005623,GO:0005737,GO:0005768,GO:0008150,GO:0009507,GO:0009536,GO:0012505,GO:0017076,GO:0019001,GO:0030100,GO:0031410,GO:0031982,GO:0032549,GO:0032550,GO:0032553,GO:0032555,GO:0032561,GO:0032879,GO:0035639,GO:0036094,GO:0043167,GO:0043168,GO:0043226,GO:0043227,GO:0043229,GO:0043231,GO:0044424,GO:0044444,GO:…	-	ko:K07877	ko04152,map04152	-	-	-	ko00000,ko00001,ko04031,ko04131,ko04147	-	-	-	Ras
Ttrichr1G000089.m1	3847.GLYMA19G07220.1	5.14e-135	387	KOG3152@1|root,KOG3152@2759|Eukaryota,37MCS@33090|Viridiplantae,3G7QV@35493|Streptophyta,4JE50@91835|fabids	35493|Streptophyta	K	Pre-rRNA-processing protein	-	GO:0000028,GO:0000447,GO:0000460,GO:0000462,GO:0000466,GO:0000469,GO:0000472,GO:0000478,GO:0000479,GO:0000480,GO:0000966,GO:0000967,GO:0003674,GO:0003676,GO:0003723,GO:0005488,GO:0006139,GO:0006364,GO:0006396,GO:0006725,GO:0006807,GO:0006996,GO:0008150,GO:0008152,GO:0009987,GO:0010467,GO:0016043,GO:0016070,GO:0016072,GO:0022607,GO:0022613,GO:0022618,GO:0030490,GO:0034462,GO:0034470,GO:0034471,GO:…	-	ko:K14785	-	-	-	-	ko00000,ko03009	-	-	-	RRM_1
Ttrichr1G000090.m1	3847.GLYMA19G05700.1	2.03e-248	688	28K4X@1|root,2QR7B@2759|Eukaryota,37HU5@33090|Viridiplantae,3G90Q@35493|Streptophyta,4JDW0@91835|fabids	35493|Streptophyta	S	protein trichome birefringence-like 19	-	GO:0003674,GO:0003824,GO:0005575,GO:0005622,GO:0005623,GO:0005737,GO:0005794,GO:0008150,GO:0008374,GO:0009987,GO:0012505,GO:0016407,GO:0016413,GO:0016740,GO:0016746,GO:0016747,GO:0043226,GO:0043227,GO:0043229,GO:0043231,GO:0044424,GO:0044444,GO:0044464,GO:0071554	-	-	-	-	-	-	-	-	-	-	PC-Esterase,PMR5N
Ttrichr1G000091.m1	3847.GLYMA19G05721.1	9.07e-284	778	28K4X@1|root,2QR7B@2759|Eukaryota,37HU5@33090|Viridiplantae,3G90Q@35493|Streptophyta,4JDW0@91835|fabids	35493|Streptophyta	S	protein trichome birefringence-like 19	-	GO:0003674,GO:0003824,GO:0005575,GO:0005622,GO:0005623,GO:0005737,GO:0005794,GO:0008150,GO:0008374,GO:0009987,GO:0012505,GO:0016407,GO:0016413,GO:0016740,GO:0016746,GO:0016747,GO:0043226,GO:0043227,GO:0043229,GO:0043231,GO:0044424,GO:0044444,GO:0044464,GO:0071554	-	-	-	-	-	-	-	-	-	-	PC-Esterase,PMR5N
Ttrichr1G000092.m1	3847.GLYMA13G07160.1	5.01e-286	783	28K4X@1|root,2QR7B@2759|Eukaryota,37HU5@33090|Viridiplantae,3G90Q@35493|Streptophyta,4JDW0@91835|fabids	35493|Streptophyta	S	protein trichome birefringence-like 19	-	GO:0003674,GO:0003824,GO:0005575,GO:0005622,GO:0005623,GO:0005737,GO:0005794,GO:0008150,GO:0008374,GO:0009987,GO:0012505,GO:0016407,GO:0016413,GO:0016740,GO:0016746,GO:0016747,GO:0043226,GO:0043227,GO:0043229,GO:0043231,GO:0044424,GO:0044444,GO:0044464,GO:0071554	-	-	-	-	-	-	-	-	-	-	PC-Esterase,PMR5N
Ttrichr1G000093.m1	3847.GLYMA13G07180.1	6.54e-288	790	28K4X@1|root,2QR7B@2759|Eukaryota,37HU5@33090|Viridiplantae,3G90Q@35493|Streptophyta,4JDW0@91835|fabids	35493|Streptophyta	S	protein trichome birefringence-like 19	-	GO:0003674,GO:0003824,GO:0005575,GO:0005622,GO:0005623,GO:0005737,GO:0005794,GO:0008150,GO:0008374,GO:0009987,GO:0012505,GO:0016407,GO:0016413,GO:0016740,GO:0016746,GO:0016747,GO:0043226,GO:0043227,GO:0043229,GO:0043231,GO:0044424,GO:0044444,GO:0044464,GO:0071554	-	-	-	-	-	-	-	-	-	-	PC-Esterase,PMR5N
Ttrichr1G000094.m1	3847.GLYMA19G05770.1	5.15e-291	796	28K4X@1|root,2R1CW@2759|Eukaryota,37SDT@33090|Viridiplantae,3GG0G@35493|Streptophyta,4JG4U@91835|fabids	35493|Streptophyta	S	Protein trichome birefringence-like 19	-	-	-	-	-	-	-	-	-	-	-	-	PC-Esterase,PMR5N
Ttrichr1G000095.m1	3847.GLYMA19G05770.1	2.54e-262	724	28K4X@1|root,2R1CW@2759|Eukaryota,37SDT@33090|Viridiplantae,3GG0G@35493|Streptophyta,4JG4U@91835|fabids	35493|Streptophyta	S	Protein trichome birefringence-like 19	-	-	-	-	-	-	-	-	-	-	-	-	PC-Esterase,PMR5N
Ttrichr1G000096.m1	3885.XP_007151468.1	2.05e-169	481	2CNAM@1|root,2QUUI@2759|Eukaryota,37KBX@33090|Viridiplantae,3GAN7@35493|Streptophyta,4JDA2@91835|fabids	35493|Streptophyta	-	-	-	-	-	-	-	-	-	-	-	-	-	-	-
Ttrichr1G000097.m1	3885.XP_007151470.1	0	1113	COG5498@1|root,KOG2254@2759|Eukaryota,37K2N@33090|Viridiplantae,3GDB9@35493|Streptophyta,4JDF4@91835|fabids	35493|Streptophyta	G	Endo-1,3(4)-beta-glucanase	-	GO:0000003,GO:0000272,GO:0000746,GO:0000747,GO:0000920,GO:0000935,GO:0000936,GO:0001871,GO:0003674,GO:0003824,GO:0004553,GO:0005488,GO:0005575,GO:0005622,GO:0005623,GO:0005856,GO:0005937,GO:0005975,GO:0005976,GO:0006073,GO:0006074,GO:0006076,GO:0008150,GO:0008152,GO:0008422,GO:0009056,GO:0009057,GO:0009251,GO:0009986,GO:0009987,GO:0010383,GO:0015629,GO:0015926,GO:0016043,GO:0016052,GO:0016787,GO:…	3.2.1.6	ko:K01180	-	-	-	-	ko00000,ko01000	-	-	-	Glyco_hydro_81
Ttrichr1G000098.m1	3847.GLYMA13G07230.2	0	1336	COG5498@1|root,KOG2254@2759|Eukaryota,37K2N@33090|Viridiplantae,3GDB9@35493|Streptophyta,4JDF4@91835|fabids	35493|Streptophyta	G	Endo-1,3(4)-beta-glucanase	-	GO:0000003,GO:0000272,GO:0000746,GO:0000747,GO:0000920,GO:0000935,GO:0000936,GO:0001871,GO:0003674,GO:0003824,GO:0004553,GO:0005488,GO:0005575,GO:0005622,GO:0005623,GO:0005856,GO:0005937,GO:0005975,GO:0005976,GO:0006073,GO:0006074,GO:0006076,GO:0008150,GO:0008152,GO:0008422,GO:0009056,GO:0009057,GO:0009251,GO:0009986,GO:0009987,GO:0010383,GO:0015629,GO:0015926,GO:0016043,GO:0016052,GO:0016787,GO:…	3.2.1.6	ko:K01180	-	-	-	-	ko00000,ko01000	-	-	-	Glyco_hydro_81
Ttrichr1G000099.m1	3885.XP_007151472.1	0	1274	COG5498@1|root,KOG2254@2759|Eukaryota,37K2N@33090|Viridiplantae,3GDB9@35493|Streptophyta,4JDF4@91835|fabids	35493|Streptophyta	G	Endo-1,3(4)-beta-glucanase	-	GO:0000003,GO:0000272,GO:0000746,GO:0000747,GO:0000920,GO:0000935,GO:0000936,GO:0001871,GO:0003674,GO:0003824,GO:0004553,GO:0005488,GO:0005575,GO:0005622,GO:0005623,GO:0005856,GO:0005937,GO:0005975,GO:0005976,GO:0006073,GO:0006074,GO:0006076,GO:0008150,GO:0008152,GO:0008422,GO:0009056,GO:0009057,GO:0009251,GO:0009986,GO:0009987,GO:0010383,GO:0015629,GO:0015926,GO:0016043,GO:0016052,GO:0016787,GO:…	3.2.1.6	ko:K01180	-	-	-	-	ko00000,ko01000	-	-	-	Glyco_hydro_81
Ttrichr1G000100.m1	3847.GLYMA13G07400.1	3.79e-214	597	28J1Z@1|root,2QRE5@2759|Eukaryota,37K0G@33090|Viridiplantae,3G7KX@35493|Streptophyta,4JG3H@91835|fabids	35493|Streptophyta	S	Transmembrane protein 33 homolog	-	-	-	ko:K20724	-	-	-	-	ko00000,ko03036,ko04131	-	-	-	UPF0121
Ttrichr1G000101.m1	3847.GLYMA19G05450.1	8.82e-257	709	COG2272@1|root,KOG1516@2759|Eukaryota,37HFQ@33090|Viridiplantae,3G82E@35493|Streptophyta,4JIPM@91835|fabids	35493|Streptophyta	I	isoprenylcysteine alpha-carbonyl methylesterase	-	GO:0000139,GO:0001101,GO:0003674,GO:0003824,GO:0005575,GO:0005622,GO:0005623,GO:0005737,GO:0005783,GO:0005789,GO:0005794,GO:0008150,GO:0008152,GO:0009056,GO:0009719,GO:0009725,GO:0009737,GO:0010033,GO:0010296,GO:0012505,GO:0016020,GO:0016787,GO:0016788,GO:0031090,GO:0031984,GO:0033993,GO:0042175,GO:0042221,GO:0043226,GO:0043227,GO:0043229,GO:0043231,GO:0044422,GO:0044424,GO:0044425,GO:0044431,GO:…	-	ko:K15889	ko00900,ko01120,ko01130,map00900,map01120,map01130	-	R09846	RC00460,RC00461	ko00000,ko00001,ko01000	-	-	-	Abhydrolase_3,COesterase
Ttrichr1G000102.m3	3847.GLYMA13G07420.2	2.03e-240	677	2CMWB@1|root,2QSCU@2759|Eukaryota,37MV3@33090|Viridiplantae,3GXC0@35493|Streptophyta,4JFYZ@91835|fabids	35493|Streptophyta	S	Protein GAMETE EXPRESSED	-	GO:0000003,GO:0003006,GO:0005575,GO:0005623,GO:0005886,GO:0006935,GO:0007275,GO:0008150,GO:0009605,GO:0009790,GO:0009791,GO:0009793,GO:0009856,GO:0010154,GO:0010183,GO:0016020,GO:0022414,GO:0032501,GO:0032502,GO:0040011,GO:0042221,GO:0042330,GO:0044464,GO:0044706,GO:0048316,GO:0048608,GO:0048731,GO:0048856,GO:0048868,GO:0050896,GO:0050918,GO:0051704,GO:0061458,GO:0071944	-	-	-	-	-	-	-	-	-	-	PQQ_2
Ttrichr1G000102.m1	3847.GLYMA13G07420.2	9.38e-295	817	2CMWB@1|root,2QSCU@2759|Eukaryota,37MV3@33090|Viridiplantae,3GXC0@35493|Streptophyta,4JFYZ@91835|fabids	35493|Streptophyta	S	Protein GAMETE EXPRESSED	-	GO:0000003,GO:0003006,GO:0005575,GO:0005623,GO:0005886,GO:0006935,GO:0007275,GO:0008150,GO:0009605,GO:0009790,GO:0009791,GO:0009793,GO:0009856,GO:0010154,GO:0010183,GO:0016020,GO:0022414,GO:0032501,GO:0032502,GO:0040011,GO:0042221,GO:0042330,GO:0044464,GO:0044706,GO:0048316,GO:0048608,GO:0048731,GO:0048856,GO:0048868,GO:0050896,GO:0050918,GO:0051704,GO:0061458,GO:0071944	-	-	-	-	-	-	-	-	-	-	PQQ_2
Ttrichr1G000102.m2	3847.GLYMA13G07420.2	6.33e-295	817	2CMWB@1|root,2QSCU@2759|Eukaryota,37MV3@33090|Viridiplantae,3GXC0@35493|Streptophyta,4JFYZ@91835|fabids	35493|Streptophyta	S	Protein GAMETE EXPRESSED	-	GO:0000003,GO:0003006,GO:0005575,GO:0005623,GO:0005886,GO:0006935,GO:0007275,GO:0008150,GO:0009605,GO:0009790,GO:0009791,GO:0009793,GO:0009856,GO:0010154,GO:0010183,GO:0016020,GO:0022414,GO:0032501,GO:0032502,GO:0040011,GO:0042221,GO:0042330,GO:0044464,GO:0044706,GO:0048316,GO:0048608,GO:0048731,GO:0048856,GO:0048868,GO:0050896,GO:0050918,GO:0051704,GO:0061458,GO:0071944	-	-	-	-	-	-	-	-	-	-	PQQ_2
Ttrichr1G000103.m1	3847.GLYMA13G07435.2	3.45e-294	812	KOG2673@1|root,KOG2673@2759|Eukaryota,37P1K@33090|Viridiplantae,3GFEZ@35493|Streptophyta,4JGWB@91835|fabids	35493|Streptophyta	A	proline-rich domain in spliceosome associated proteins	-	GO:0005575,GO:0005622,GO:0005623,GO:0005634,GO:0005654,GO:0031974,GO:0031981,GO:0043226,GO:0043227,GO:0043229,GO:0043231,GO:0043233,GO:0044422,GO:0044424,GO:0044428,GO:0044446,GO:0044464,GO:0070013	-	ko:K13128	-	-	-	-	ko00000,ko03041	-	-	-	PSP,zf-CCHC
Ttrichr1G000104.m1	3847.GLYMA19G05864.1	0	1279	COG5076@1|root,KOG1778@2759|Eukaryota,37K7N@33090|Viridiplantae,3GBQJ@35493|Streptophyta,4JRED@91835|fabids	35493|Streptophyta	K	histone acetyltransferase	-	-	2.3.1.48	ko:K04498	ko04024,ko04066,ko04068,ko04110,ko04310,ko04330,ko04350,ko04520,ko04630,ko04720,ko04916,ko04919,ko04922,ko05016,ko05152,ko05161,ko05164,ko05165,ko05166,ko05167,ko05168,ko05169,ko05200,ko05203,ko05206,ko05211,ko05215,map04024,map04066,map04068,map04110,map04310,map04330,map04350,map04520,map04630,map04720,map04916,map04919,map04922,map05016,map05152,map05161,map05164,map05165,map05166,map05167,map…	-	-	-	ko00000,ko00001,ko01000,ko03000,ko03029,ko03036	-	-	-	HAT_KAT11,PHD,ZZ,zf-TAZ
Ttrichr1G000105.m1	3847.GLYMA19G05890.1	1.21e-151	427	KOG1619@1|root,KOG1619@2759|Eukaryota,37JTC@33090|Viridiplantae,3GDJC@35493|Streptophyta,4JFPN@91835|fabids	35493|Streptophyta	C	transmembrane ascorbate ferrireductase	-	GO:0003674,GO:0003824,GO:0005575,GO:0005622,GO:0005623,GO:0005737,GO:0005794,GO:0008150,GO:0008152,GO:0012505,GO:0016491,GO:0043226,GO:0043227,GO:0043229,GO:0043231,GO:0044424,GO:0044444,GO:0044464,GO:0055114	1.16.5.1	ko:K08360	-	-	-	-	ko00000,ko01000,ko02000	5.B.2.1	-	-	Cytochrom_B561
Ttrichr1G000106.m1	3847.GLYMA19G05900.1	0	1048	COG1184@1|root,KOG1467@2759|Eukaryota,37P4G@33090|Viridiplantae,3G7DR@35493|Streptophyta,4JNGY@91835|fabids	35493|Streptophyta	J	Belongs to the eIF-2B alpha beta delta subunits family	-	GO:0000003,GO:0001541,GO:0002253,GO:0002376,GO:0002429,GO:0002682,GO:0002684,GO:0002757,GO:0002764,GO:0002768,GO:0003006,GO:0005575,GO:0005622,GO:0005623,GO:0005737,GO:0005851,GO:0006412,GO:0006413,GO:0006518,GO:0006807,GO:0007154,GO:0007165,GO:0007166,GO:0007272,GO:0007275,GO:0007399,GO:0007417,GO:0007548,GO:0008150,GO:0008152,GO:0008366,GO:0008406,GO:0008585,GO:0009058,GO:0009059,GO:0009987,GO:…	-	ko:K03680	ko03013,map03013	-	-	-	ko00000,ko00001,ko03012	-	-	-	IF-2B
Ttrichr1G000107.m1	3885.XP_007151756.1	1.32e-200	566	28N51@1|root,2QUQ6@2759|Eukaryota,37SXE@33090|Viridiplantae,3GIE2@35493|Streptophyta,4JQMW@91835|fabids	35493|Streptophyta	K	transcription factor	-	GO:0000003,GO:0003006,GO:0003674,GO:0003676,GO:0003677,GO:0003700,GO:0005488,GO:0006355,GO:0007275,GO:0008150,GO:0009791,GO:0009889,GO:0009908,GO:0010468,GO:0010556,GO:0019219,GO:0019222,GO:0022414,GO:0031323,GO:0031326,GO:0032501,GO:0032502,GO:0048367,GO:0048608,GO:0048731,GO:0048856,GO:0050789,GO:0050794,GO:0051171,GO:0051252,GO:0060255,GO:0061458,GO:0065007,GO:0080090,GO:0090567,GO:0097159,GO:…	-	-	-	-	-	-	-	-	-	-	TCP
Ttrichr1G000108.m1	3847.GLYMA19G05960.3	8.09e-196	559	KOG4197@1|root,KOG4197@2759|Eukaryota,37PH8@33090|Viridiplantae,3GBPC@35493|Streptophyta,4JFI0@91835|fabids	35493|Streptophyta	S	Pentatricopeptide repeat-containing protein	-	-	-	-	-	-	-	-	-	-	-	-	PPR,PPR_2
Ttrichr1G000109.m1	3847.GLYMA13G07490.1	1.56e-144	411	2CM9D@1|root,2QPP8@2759|Eukaryota,37RKD@33090|Viridiplantae,3GCT2@35493|Streptophyta,4JMNH@91835|fabids	35493|Streptophyta	S	Allene oxide cyclase	aoc	GO:0000003,GO:0000302,GO:0001101,GO:0002218,GO:0002252,GO:0002253,GO:0002376,GO:0002682,GO:0002684,GO:0003006,GO:0003674,GO:0003824,GO:0005575,GO:0005622,GO:0005623,GO:0005737,GO:0005886,GO:0006082,GO:0006950,GO:0006952,GO:0006955,GO:0006970,GO:0006979,GO:0007154,GO:0007165,GO:0007275,GO:0007584,GO:0007623,GO:0008150,GO:0008152,GO:0009058,GO:0009314,GO:0009416,GO:0009507,GO:0009536,GO:0009605,GO:…	5.3.99.6	ko:K10525	ko00592,ko01100,ko01110,map00592,map01100,map01110	M00113	R03402	RC00922	ko00000,ko00001,ko00002,ko01000	-	-	-	Allene_ox_cyc
Ttrichr1G000110.m1	3847.GLYMA13G07503.1	3.03e-212	600	28P2B@1|root,2QVNT@2759|Eukaryota,37R2Q@33090|Viridiplantae,3GE3P@35493|Streptophyta,4JE2C@91835|fabids	35493|Streptophyta	-	-	-	-	-	-	-	-	-	-	-	-	-	-	-
Ttrichr1G000111.m1	3847.GLYMA13G07516.1	3.49e-139	400	28XIN@1|root,2R4BT@2759|Eukaryota,37P6C@33090|Viridiplantae,3GG5B@35493|Streptophyta,4JGV9@91835|fabids	35493|Streptophyta	-	-	-	-	-	-	-	-	-	-	-	-	-	-	-
Ttrichr1G000111.m2	3885.XP_007151625.1	1.2e-165	469	28XIN@1|root,2R4BT@2759|Eukaryota,37P6C@33090|Viridiplantae,3GG5B@35493|Streptophyta,4JGV9@91835|fabids	35493|Streptophyta	-	-	-	-	-	-	-	-	-	-	-	-	-	-	-
Ttrichr1G000112.m1	3847.GLYMA19G06080.1	2.87e-36	125	COG1761@1|root,KOG3438@2759|Eukaryota,37VCU@33090|Viridiplantae,3GJPB@35493|Streptophyta,4JPYS@91835|fabids	35493|Streptophyta	K	DNA-directed RNA polymerases I and III subunit	-	-	-	ko:K03020	ko00230,ko00240,ko01100,ko03020,ko04623,ko05169,map00230,map00240,map01100,map03020,map04623,map05169	M00181,M00182	R00435,R00441,R00442,R00443	RC02795	br01611,ko00000,ko00001,ko00002,ko03021	-	-	-	RNA_pol_L_2
Ttrichr1G000113.m1	3847.GLYMA19G06090.1	4.02e-166	468	28IHE@1|root,2QQU9@2759|Eukaryota,37NJ8@33090|Viridiplantae,3GB6W@35493|Streptophyta,4JKQT@91835|fabids	35493|Streptophyta	S	Protein of unknown function (DUF2854)	-	-	-	-	-	-	-	-	-	-	-	-	DUF2854
Ttrichr1G000114.m1	3885.XP_007137039.1	7.57e-120	361	2CXK1@1|root,2RY48@2759|Eukaryota,37TVD@33090|Viridiplantae,3GAE2@35493|Streptophyta,4JPMY@91835|fabids	35493|Streptophyta	S	Plant protein of unknown function	-	-	-	-	-	-	-	-	-	-	-	-	DUF247
Ttrichr1G000114.m2	3885.XP_007137039.1	1.78e-120	359	2CXK1@1|root,2RY48@2759|Eukaryota,37TVD@33090|Viridiplantae,3GAE2@35493|Streptophyta,4JPMY@91835|fabids	35493|Streptophyta	S	Plant protein of unknown function	-	-	-	-	-	-	-	-	-	-	-	-	DUF247
Ttrichr1G000115.m1	3885.XP_007137039.1	1.4e-185	529	2CXK1@1|root,2RY48@2759|Eukaryota,37TVD@33090|Viridiplantae,3GAE2@35493|Streptophyta,4JPMY@91835|fabids	35493|Streptophyta	S	Plant protein of unknown function	-	-	-	-	-	-	-	-	-	-	-	-	DUF247
Ttrichr1G000116.m1	3847.GLYMA13G07530.1	4.53e-271	769	28MIC@1|root,2QU1W@2759|Eukaryota,37KZT@33090|Viridiplantae,3GD1B@35493|Streptophyta,4JCZ1@91835|fabids	35493|Streptophyta	S	WSTF, HB1, Itc1p, MBD9 motif 1	-	-	-	-	-	-	-	-	-	-	-	-	DDT,WHIM1,zf-4CXXC_R1
Ttrichr1G000117.m1	3847.GLYMA13G07540.3	2.45e-308	847	COG0705@1|root,KOG2289@2759|Eukaryota,37RWQ@33090|Viridiplantae,3GG48@35493|Streptophyta,4JD03@91835|fabids	35493|Streptophyta	T	Rhomboid family	-	-	-	-	-	-	-	-	-	-	-	-	Rhomboid
Ttrichr1G000117.m2	3847.GLYMA13G07540.3	2.88e-253	704	COG0705@1|root,KOG2289@2759|Eukaryota,37RWQ@33090|Viridiplantae,3GG48@35493|Streptophyta,4JD03@91835|fabids	35493|Streptophyta	T	Rhomboid family	-	-	-	-	-	-	-	-	-	-	-	-	Rhomboid
Ttrichr1G000117.m3	3847.GLYMA13G07540.3	2.63e-308	847	COG0705@1|root,KOG2289@2759|Eukaryota,37RWQ@33090|Viridiplantae,3GG48@35493|Streptophyta,4JD03@91835|fabids	35493|Streptophyta	T	Rhomboid family	-	-	-	-	-	-	-	-	-	-	-	-	Rhomboid
Ttrichr1G000118.m1	3847.GLYMA18G51660.1	2.36e-77	230	COG1911@1|root,KOG2988@2759|Eukaryota,37UMM@33090|Viridiplantae,3GIJ8@35493|Streptophyta,4JPPE@91835|fabids	35493|Streptophyta	J	60S ribosomal protein	RPL30	GO:0002181,GO:0003674,GO:0003676,GO:0003723,GO:0003735,GO:0005198,GO:0005488,GO:0005575,GO:0005622,GO:0005623,GO:0005737,GO:0005829,GO:0005840,GO:0006412,GO:0006518,GO:0006807,GO:0008150,GO:0008152,GO:0009058,GO:0009059,GO:0009987,GO:0010467,GO:0015934,GO:0019538,GO:0022625,GO:0022626,GO:0032991,GO:0034641,GO:0034645,GO:0043043,GO:0043170,GO:0043226,GO:0043228,GO:0043229,GO:0043232,GO:0043603,GO:…	-	ko:K02908	ko03010,map03010	M00177,M00179	-	-	br01610,ko00000,ko00001,ko00002,ko03011	-	-	-	Ribosomal_L7Ae
Ttrichr1G000119.m1	3847.GLYMA13G07550.2	1.03e-289	796	28MFN@1|root,2QSH5@2759|Eukaryota,37QPA@33090|Viridiplantae,3GF7X@35493|Streptophyta,4JSTI@91835|fabids	35493|Streptophyta	S	O-acyltransferase (WSD1-like)	-	-	-	-	-	-	-	-	-	-	-	-	DUF1298,WES_acyltransf
Ttrichr1G000120.m1	3885.XP_007151644.1	2.7e-233	648	COG5184@1|root,KOG1426@2759|Eukaryota,37M6U@33090|Viridiplantae,3GEAA@35493|Streptophyta,4JN35@91835|fabids	35493|Streptophyta	DZ	Regulator of chromosome condensation (RCC1) repeat	-	-	-	-	-	-	-	-	-	-	-	-	RCC1
Ttrichr1G000121.m1	3885.XP_007151645.1	5.42e-52	164	KOG4624@1|root,KOG4624@2759|Eukaryota,37WJJ@33090|Viridiplantae,3GK2J@35493|Streptophyta,4JQIN@91835|fabids	35493|Streptophyta	S	COX assembly mitochondrial protein	-	-	-	ko:K18171	-	-	-	-	ko00000,ko03029	-	-	-	Cmc1
Ttrichr1G000121.m2	3827.XP_004516678.1	4.99e-37	125	KOG4624@1|root,KOG4624@2759|Eukaryota,37WJJ@33090|Viridiplantae,3GK2J@35493|Streptophyta,4JQIN@91835|fabids	35493|Streptophyta	S	COX assembly mitochondrial protein	-	-	-	ko:K18171	-	-	-	-	ko00000,ko03029	-	-	-	Cmc1
Ttrichr1G000121.m3	3885.XP_007151645.1	5.42e-52	164	KOG4624@1|root,KOG4624@2759|Eukaryota,37WJJ@33090|Viridiplantae,3GK2J@35493|Streptophyta,4JQIN@91835|fabids	35493|Streptophyta	S	COX assembly mitochondrial protein	-	-	-	ko:K18171	-	-	-	-	ko00000,ko03029	-	-	-	Cmc1
Ttrichr1G000122.m1	3847.GLYMA13G07560.1	0	914	KOG2575@1|root,KOG2575@2759|Eukaryota,37RK3@33090|Viridiplantae,3G9JQ@35493|Streptophyta,4JH9C@91835|fabids	35493|Streptophyta	EG	Belongs to the ALG6 ALG8 glucosyltransferase family	-	GO:0003674,GO:0003824,GO:0005575,GO:0005622,GO:0005623,GO:0005737,GO:0005783,GO:0005789,GO:0006464,GO:0006486,GO:0006487,GO:0006490,GO:0006629,GO:0006807,GO:0008150,GO:0008152,GO:0009058,GO:0009059,GO:0009100,GO:0009101,GO:0009987,GO:0012505,GO:0016020,GO:0016740,GO:0016757,GO:0016758,GO:0019538,GO:0031984,GO:0034645,GO:0036211,GO:0042175,GO:0042281,GO:0043170,GO:0043226,GO:0043227,GO:0043229,GO:…	2.4.1.267	ko:K03848	ko00510,ko01100,map00510,map01100	M00055	R06262	-	ko00000,ko00001,ko00002,ko01000,ko01003	-	GT57	-	Alg6_Alg8
Ttrichr1G000123.m1	3847.GLYMA13G07580.1	0	953	COG2124@1|root,KOG0157@2759|Eukaryota,37QJW@33090|Viridiplantae,3GADI@35493|Streptophyta,4JEIR@91835|fabids	35493|Streptophyta	IQ	Cytokinin hydroxylase-like	-	GO:0003674,GO:0003824,GO:0004497,GO:0005575,GO:0005911,GO:0006725,GO:0006807,GO:0008150,GO:0008152,GO:0009058,GO:0009308,GO:0009506,GO:0009690,GO:0009691,GO:0009987,GO:0010817,GO:0016491,GO:0018130,GO:0019438,GO:0030054,GO:0033397,GO:0033398,GO:0033400,GO:0033466,GO:0034641,GO:0034754,GO:0042445,GO:0042446,GO:0044237,GO:0044249,GO:0044271,GO:0046483,GO:0055044,GO:0055114,GO:0065007,GO:0065008,GO:…	-	ko:K10717,ko:K20660	ko00908,ko01100,ko01110,map00908,map01100,map01110	-	R08053,R08054,R08055	RC01137	ko00000,ko00001,ko00199	-	-	-	p450
Ttrichr1G000124.m1	3847.GLYMA13G07590.1	1.07e-150	429	28MQU@1|root,2QV9P@2759|Eukaryota,37PSG@33090|Viridiplantae,3GDS8@35493|Streptophyta,4JJW7@91835|fabids	35493|Streptophyta	S	LOB domain-containing protein	-	GO:0001101,GO:0006355,GO:0008150,GO:0009719,GO:0009725,GO:0009739,GO:0009889,GO:0010033,GO:0010468,GO:0010556,GO:0019219,GO:0019222,GO:0031323,GO:0031326,GO:0033993,GO:0042221,GO:0050789,GO:0050794,GO:0050896,GO:0051171,GO:0051252,GO:0060255,GO:0065007,GO:0080090,GO:1901700,GO:1903506,GO:2000112,GO:2001141	-	-	-	-	-	-	-	-	-	-	LOB
Ttrichr1G000125.m1	3847.GLYMA13G07610.1	1.19e-120	345	COG4451@1|root,2QT0M@2759|Eukaryota,37T3C@33090|Viridiplantae,3GFPQ@35493|Streptophyta,4JRT3@91835|fabids	35493|Streptophyta	E	RuBisCO catalyzes two reactions the carboxylation of D- ribulose 1,5-bisphosphate, the primary event in carbon dioxide fixation, as well as the oxidative fragmentation of the pentose substrate. Both reactions occur simultaneously and in competition at the same active site	RBCS-1	GO:0005575,GO:0005622,GO:0005623,GO:0005737,GO:0009507,GO:0009536,GO:0043226,GO:0043227,GO:0043229,GO:0043231,GO:0044424,GO:0044444,GO:0044464	4.1.1.39	ko:K01602	ko00630,ko00710,ko01100,ko01120,ko01200,map00630,map00710,map01100,map01120,map01200	M00165,M00166,M00532	R00024,R03140	RC00172,RC00859	ko00000,ko00001,ko00002,ko01000	-	-	-	RbcS,RuBisCO_small
Ttrichr1G000126.m1	3847.GLYMA13G07610.1	1.19e-120	345	COG4451@1|root,2QT0M@2759|Eukaryota,37T3C@33090|Viridiplantae,3GFPQ@35493|Streptophyta,4JRT3@91835|fabids	35493|Streptophyta	E	RuBisCO catalyzes two reactions the carboxylation of D- ribulose 1,5-bisphosphate, the primary event in carbon dioxide fixation, as well as the oxidative fragmentation of the pentose substrate. Both reactions occur simultaneously and in competition at the same active site	RBCS-1	GO:0005575,GO:0005622,GO:0005623,GO:0005737,GO:0009507,GO:0009536,GO:0043226,GO:0043227,GO:0043229,GO:0043231,GO:0044424,GO:0044444,GO:0044464	4.1.1.39	ko:K01602	ko00630,ko00710,ko01100,ko01120,ko01200,map00630,map00710,map01100,map01120,map01200	M00165,M00166,M00532	R00024,R03140	RC00172,RC00859	ko00000,ko00001,ko00002,ko01000	-	-	-	RbcS,RuBisCO_small
Ttrichr1G000127.m1	3847.GLYMA13G07620.1	3.99e-112	323	2C4BW@1|root,2S0F6@2759|Eukaryota,37UF1@33090|Viridiplantae,3GIXF@35493|Streptophyta,4JPC8@91835|fabids	35493|Streptophyta	-	-	-	-	-	-	-	-	-	-	-	-	-	-	-
Ttrichr1G000127.m2	3847.GLYMA13G07620.1	3.99e-112	323	2C4BW@1|root,2S0F6@2759|Eukaryota,37UF1@33090|Viridiplantae,3GIXF@35493|Streptophyta,4JPC8@91835|fabids	35493|Streptophyta	-	-	-	-	-	-	-	-	-	-	-	-	-	-	-
Ttrichr1G000128.m1	3885.XP_007143433.1	8.33e-68	206	COG5051@1|root,KOG3452@2759|Eukaryota,37W40@33090|Viridiplantae,3GIUB@35493|Streptophyta,4JPDU@91835|fabids	35493|Streptophyta	J	Belongs to the eukaryotic ribosomal protein eL36 family	-	GO:0002181,GO:0003674,GO:0003676,GO:0003723,GO:0003735,GO:0005198,GO:0005488,GO:0005575,GO:0005622,GO:0005623,GO:0005737,GO:0005773,GO:0005774,GO:0005829,GO:0005840,GO:0006412,GO:0006518,GO:0006807,GO:0008150,GO:0008152,GO:0009058,GO:0009059,GO:0009987,GO:0010467,GO:0015934,GO:0016020,GO:0019538,GO:0022625,GO:0022626,GO:0031090,GO:0032991,GO:0034641,GO:0034645,GO:0043043,GO:0043170,GO:0043226,GO:…	-	ko:K02920	ko03010,map03010	M00177	-	-	br01610,ko00000,ko00001,ko00002,ko03011	-	-	-	Ribosomal_L36e
Ttrichr1G000129.m1	3847.GLYMA13G07630.1	1.25e-226	626	COG2267@1|root,KOG1455@2759|Eukaryota,37IA3@33090|Viridiplantae,3G92D@35493|Streptophyta,4JMA9@91835|fabids	35493|Streptophyta	I	Monoglyceride	-	-	3.1.1.23	ko:K01054	ko00561,ko01100,ko04714,ko04723,ko04923,map00561,map01100,map04714,map04723,map04923	M00098	R01351	RC00020,RC00041	ko00000,ko00001,ko00002,ko01000,ko01002	-	-	-	Hydrolase_4
Ttrichr1G000130.m1	3847.GLYMA19G06540.1	1.02e-63	203	28P8V@1|root,2QVVZ@2759|Eukaryota,37MSM@33090|Viridiplantae,3GGVN@35493|Streptophyta,4JH4G@91835|fabids	35493|Streptophyta	S	Domain of unknown function (DUF4281)	-	GO:0005575,GO:0005622,GO:0005623,GO:0005737,GO:0006066,GO:0006082,GO:0006629,GO:0006714,GO:0006720,GO:0006721,GO:0008150,GO:0008152,GO:0008299,GO:0008610,GO:0009058,GO:0009507,GO:0009526,GO:0009536,GO:0009687,GO:0009688,GO:0009941,GO:0009987,GO:0016053,GO:0016106,GO:0016108,GO:0016109,GO:0016114,GO:0016116,GO:0016117,GO:0016122,GO:0016123,GO:0019222,GO:0019752,GO:0031323,GO:0031967,GO:0031975,GO:…	-	-	-	-	-	-	-	-	-	-	DUF4281
Ttrichr1G000130.m2	3847.GLYMA19G06540.1	2.65e-144	411	28P8V@1|root,2QVVZ@2759|Eukaryota,37MSM@33090|Viridiplantae,3GGVN@35493|Streptophyta,4JH4G@91835|fabids	35493|Streptophyta	S	Domain of unknown function (DUF4281)	-	GO:0005575,GO:0005622,GO:0005623,GO:0005737,GO:0006066,GO:0006082,GO:0006629,GO:0006714,GO:0006720,GO:0006721,GO:0008150,GO:0008152,GO:0008299,GO:0008610,GO:0009058,GO:0009507,GO:0009526,GO:0009536,GO:0009687,GO:0009688,GO:0009941,GO:0009987,GO:0016053,GO:0016106,GO:0016108,GO:0016109,GO:0016114,GO:0016116,GO:0016117,GO:0016122,GO:0016123,GO:0019222,GO:0019752,GO:0031323,GO:0031967,GO:0031975,GO:…	-	-	-	-	-	-	-	-	-	-	DUF4281
Ttrichr1G000130.m3	3847.GLYMA19G06540.1	3.19e-91	274	28P8V@1|root,2QVVZ@2759|Eukaryota,37MSM@33090|Viridiplantae,3GGVN@35493|Streptophyta,4JH4G@91835|fabids	35493|Streptophyta	S	Domain of unknown function (DUF4281)	-	GO:0005575,GO:0005622,GO:0005623,GO:0005737,GO:0006066,GO:0006082,GO:0006629,GO:0006714,GO:0006720,GO:0006721,GO:0008150,GO:0008152,GO:0008299,GO:0008610,GO:0009058,GO:0009507,GO:0009526,GO:0009536,GO:0009687,GO:0009688,GO:0009941,GO:0009987,GO:0016053,GO:0016106,GO:0016108,GO:0016109,GO:0016114,GO:0016116,GO:0016117,GO:0016122,GO:0016123,GO:0019222,GO:0019752,GO:0031323,GO:0031967,GO:0031975,GO:…	-	-	-	-	-	-	-	-	-	-	DUF4281
Ttrichr1G000130.m4	3847.GLYMA19G06540.1	1.7e-144	411	28P8V@1|root,2QVVZ@2759|Eukaryota,37MSM@33090|Viridiplantae,3GGVN@35493|Streptophyta,4JH4G@91835|fabids	35493|Streptophyta	S	Domain of unknown function (DUF4281)	-	GO:0005575,GO:0005622,GO:0005623,GO:0005737,GO:0006066,GO:0006082,GO:0006629,GO:0006714,GO:0006720,GO:0006721,GO:0008150,GO:0008152,GO:0008299,GO:0008610,GO:0009058,GO:0009507,GO:0009526,GO:0009536,GO:0009687,GO:0009688,GO:0009941,GO:0009987,GO:0016053,GO:0016106,GO:0016108,GO:0016109,GO:0016114,GO:0016116,GO:0016117,GO:0016122,GO:0016123,GO:0019222,GO:0019752,GO:0031323,GO:0031967,GO:0031975,GO:…	-	-	-	-	-	-	-	-	-	-	DUF4281
Ttrichr1G000131.m1	3847.GLYMA12G13190.1	9.14e-177	502	KOG3130@1|root,KOG3130@2759|Eukaryota,37IVG@33090|Viridiplantae,3GBDV@35493|Streptophyta,4JEDK@91835|fabids	35493|Streptophyta	O	RNA polymerase II subunit 5-mediating protein homolog	-	GO:0000428,GO:0003674,GO:0003682,GO:0003712,GO:0003714,GO:0004857,GO:0005488,GO:0005575,GO:0005622,GO:0005623,GO:0005634,GO:0005654,GO:0005665,GO:0006355,GO:0006357,GO:0008150,GO:0009605,GO:0009607,GO:0009615,GO:0009889,GO:0009890,GO:0009892,GO:0010468,GO:0010556,GO:0010558,GO:0010563,GO:0010605,GO:0010921,GO:0010923,GO:0016591,GO:0019208,GO:0019212,GO:0019219,GO:0019220,GO:0019222,GO:0030234,GO:…	-	ko:K17560	-	-	-	-	ko00000,ko01009	-	-	-	Prefoldin
Ttrichr1G000132.m1	3847.GLYMA19G06583.1	1.11e-145	426	29IC5@1|root,2RRJI@2759|Eukaryota,381QH@33090|Viridiplantae,3GR9T@35493|Streptophyta	35493|Streptophyta	S	A Receptor for Ubiquitination Targets	-	-	-	-	-	-	-	-	-	-	-	-	F-box
Ttrichr1G000132.m2	3847.GLYMA19G06583.1	1.11e-145	426	29IC5@1|root,2RRJI@2759|Eukaryota,381QH@33090|Viridiplantae,3GR9T@35493|Streptophyta	35493|Streptophyta	S	A Receptor for Ubiquitination Targets	-	-	-	-	-	-	-	-	-	-	-	-	F-box
Ttrichr1G000132.m3	3847.GLYMA19G06583.1	1.11e-145	426	29IC5@1|root,2RRJI@2759|Eukaryota,381QH@33090|Viridiplantae,3GR9T@35493|Streptophyta	35493|Streptophyta	S	A Receptor for Ubiquitination Targets	-	-	-	-	-	-	-	-	-	-	-	-	F-box
Ttrichr1G000133.m1	3847.GLYMA13G07640.3	2.07e-239	660	28P4R@1|root,2QVRI@2759|Eukaryota,37MWF@33090|Viridiplantae,3G8WT@35493|Streptophyta,4JG9U@91835|fabids	35493|Streptophyta	S	zinc transporter	-	-	-	-	-	-	-	-	-	-	-	-	-
Ttrichr1G000134.m1	3847.GLYMA13G07650.1	5.56e-130	369	KOG3320@1|root,KOG3320@2759|Eukaryota,37JH1@33090|Viridiplantae,3G7FK@35493|Streptophyta,4JRC6@91835|fabids	35493|Streptophyta	J	Belongs to the eukaryotic ribosomal protein eS7 family	-	GO:0002181,GO:0003674,GO:0003676,GO:0003723,GO:0003729,GO:0003735,GO:0005198,GO:0005488,GO:0005575,GO:0005622,GO:0005623,GO:0005737,GO:0005829,GO:0005840,GO:0006139,GO:0006364,GO:0006396,GO:0006412,GO:0006518,GO:0006725,GO:0006807,GO:0008150,GO:0008152,GO:0009058,GO:0009059,GO:0009507,GO:0009536,GO:0009987,GO:0010467,GO:0015935,GO:0016020,GO:0016070,GO:0016072,GO:0019538,GO:0022613,GO:0022626,GO:…	-	ko:K02993	ko03010,map03010	M00177	-	-	br01610,ko00000,ko00001,ko00002,ko03011	-	-	-	Ribosomal_S7e
Ttrichr1G000135.m1	3847.GLYMA13G07660.1	1.17e-264	731	COG1482@1|root,KOG2757@2759|Eukaryota,37SYP@33090|Viridiplantae,3G97N@35493|Streptophyta,4JET2@91835|fabids	35493|Streptophyta	G	Belongs to the mannose-6-phosphate isomerase type 1 family	-	GO:0000003,GO:0000032,GO:0001101,GO:0003006,GO:0003674,GO:0003824,GO:0004476,GO:0005575,GO:0005622,GO:0005623,GO:0005737,GO:0005975,GO:0005996,GO:0006056,GO:0006057,GO:0006082,GO:0006139,GO:0006464,GO:0006486,GO:0006725,GO:0006732,GO:0006766,GO:0006767,GO:0006807,GO:0007275,GO:0007584,GO:0008150,GO:0008152,GO:0009058,GO:0009059,GO:0009100,GO:0009101,GO:0009108,GO:0009110,GO:0009225,GO:0009226,GO:…	5.3.1.8	ko:K01809	ko00051,ko00520,ko01100,ko01110,ko01130,map00051,map00520,map01100,map01110,map01130	M00114	R01819	RC00376	ko00000,ko00001,ko00002,ko01000	-	-	-	PMI_typeI
Ttrichr1G000136.m1	3847.GLYMA13G07691.2	1.11e-304	833	KOG2261@1|root,KOG2261@2759|Eukaryota,37PCC@33090|Viridiplantae,3G87Z@35493|Streptophyta,4JI1D@91835|fabids	35493|Streptophyta	K	Enhancer of polycomb-like protein	-	-	-	ko:K11322	-	-	-	-	ko00000,ko03036	-	-	-	EPL1
Ttrichr1G000137.m1	3847.GLYMA13G07735.4	0	1199	COG0126@1|root,COG0220@1|root,KOG1367@2759|Eukaryota,KOG3115@2759|Eukaryota,37PAE@33090|Viridiplantae,3GFZB@35493|Streptophyta,4JGKM@91835|fabids	35493|Streptophyta	G	Belongs to the phosphoglycerate kinase family	-	GO:0003674,GO:0003824,GO:0004672,GO:0005575,GO:0005576,GO:0005618,GO:0005622,GO:0005623,GO:0005634,GO:0005737,GO:0005739,GO:0005829,GO:0005975,GO:0006464,GO:0006468,GO:0006793,GO:0006796,GO:0006807,GO:0006950,GO:0008150,GO:0008152,GO:0009058,GO:0009266,GO:0009409,GO:0009507,GO:0009526,GO:0009532,GO:0009536,GO:0009570,GO:0009579,GO:0009628,GO:0009941,GO:0009987,GO:0010035,GO:0010038,GO:0010319,GO:…	2.7.2.3	ko:K00927	ko00010,ko00710,ko01100,ko01110,ko01120,ko01130,ko01200,ko01230,map00010,map00710,map01100,map01110,map01120,map01130,map01200,map01230	M00001,M00002,M00003,M00165,M00166,M00308,M00552	R01512	RC00002,RC00043	ko00000,ko00001,ko00002,ko01000,ko04147	-	-	-	Methyltransf_4,PGK
Ttrichr1G000138.m1	3847.GLYMA03G02470.1	0	928	COG2124@1|root,KOG0157@2759|Eukaryota,37QM4@33090|Viridiplantae,3G7DQ@35493|Streptophyta,4JE14@91835|fabids	35493|Streptophyta	Q	Cytochrome p450	-	-	-	-	-	-	-	-	-	-	-	-	p450
Ttrichr1G000139.m1	3885.XP_007134453.1	1.25e-53	175	KOG0580@1|root,KOG0580@2759|Eukaryota,37MRX@33090|Viridiplantae,3GE7G@35493|Streptophyta,4JID7@91835|fabids	35493|Streptophyta	T	Belongs to the protein kinase superfamily	-	GO:0000226,GO:0000228,GO:0000278,GO:0000775,GO:0000779,GO:0000780,GO:0000793,GO:0000794,GO:0003674,GO:0003824,GO:0004672,GO:0004674,GO:0005575,GO:0005622,GO:0005623,GO:0005634,GO:0005694,GO:0005737,GO:0005819,GO:0005856,GO:0005874,GO:0005875,GO:0005876,GO:0006325,GO:0006464,GO:0006468,GO:0006793,GO:0006796,GO:0006807,GO:0006996,GO:0007010,GO:0007017,GO:0007049,GO:0007051,GO:0007052,GO:0008150,GO:…	2.7.11.1	ko:K08850	-	-	-	-	ko00000,ko01000,ko01001,ko03036	-	-	-	Pkinase
Ttrichr1G000139.m2	3885.XP_007134453.1	1.02e-61	196	KOG0580@1|root,KOG0580@2759|Eukaryota,37MRX@33090|Viridiplantae,3GE7G@35493|Streptophyta,4JID7@91835|fabids	35493|Streptophyta	T	Belongs to the protein kinase superfamily	-	GO:0000226,GO:0000228,GO:0000278,GO:0000775,GO:0000779,GO:0000780,GO:0000793,GO:0000794,GO:0003674,GO:0003824,GO:0004672,GO:0004674,GO:0005575,GO:0005622,GO:0005623,GO:0005634,GO:0005694,GO:0005737,GO:0005819,GO:0005856,GO:0005874,GO:0005875,GO:0005876,GO:0006325,GO:0006464,GO:0006468,GO:0006793,GO:0006796,GO:0006807,GO:0006996,GO:0007010,GO:0007017,GO:0007049,GO:0007051,GO:0007052,GO:0008150,GO:…	2.7.11.1	ko:K08850	-	-	-	-	ko00000,ko01000,ko01001,ko03036	-	-	-	Pkinase
Ttrichr1G000140.m1	3885.XP_007151654.1	3.12e-137	394	2A6CP@1|root,2RYBM@2759|Eukaryota,37MD4@33090|Viridiplantae,3GHWB@35493|Streptophyta,4JPG2@91835|fabids	35493|Streptophyta	-	-	-	-	-	-	-	-	-	-	-	-	-	-	-
Ttrichr1G000141.m1	4096.XP_009802453.1	1.48e-12	67.8	2E29M@1|root,2S9HP@2759|Eukaryota,37WZX@33090|Viridiplantae,3GKIE@35493|Streptophyta,44KGA@71274|asterids	35493|Streptophyta	-	-	-	-	-	-	-	-	-	-	-	-	-	-	-
Ttrichr1G000142.m1	3847.GLYMA13G07811.1	1.79e-204	571	COG1073@1|root,KOG1552@2759|Eukaryota,37HYX@33090|Viridiplantae,3GB6C@35493|Streptophyta,4JN60@91835|fabids	35493|Streptophyta	S	Alpha beta hydrolase domain-containing protein	-	-	-	-	-	-	-	-	-	-	-	-	FSH1,Hydrolase_4
Ttrichr1G000142.m2	3847.GLYMA13G07811.1	1.79e-204	571	COG1073@1|root,KOG1552@2759|Eukaryota,37HYX@33090|Viridiplantae,3GB6C@35493|Streptophyta,4JN60@91835|fabids	35493|Streptophyta	S	Alpha beta hydrolase domain-containing protein	-	-	-	-	-	-	-	-	-	-	-	-	FSH1,Hydrolase_4
Ttrichr1G000142.m3	3847.GLYMA13G07811.1	1.79e-204	571	COG1073@1|root,KOG1552@2759|Eukaryota,37HYX@33090|Viridiplantae,3GB6C@35493|Streptophyta,4JN60@91835|fabids	35493|Streptophyta	S	Alpha beta hydrolase domain-containing protein	-	-	-	-	-	-	-	-	-	-	-	-	FSH1,Hydrolase_4
Ttrichr1G000143.m1	3847.GLYMA13G07800.1	7.67e-190	528	COG3000@1|root,KOG0872@2759|Eukaryota,37IVS@33090|Viridiplantae,3GDC4@35493|Streptophyta,4JESU@91835|fabids	35493|Streptophyta	I	Belongs to the sterol desaturase family	-	GO:0000248,GO:0003674,GO:0003824,GO:0005575,GO:0005622,GO:0005623,GO:0005737,GO:0005783,GO:0005789,GO:0006629,GO:0006694,GO:0008150,GO:0008152,GO:0008202,GO:0008610,GO:0009058,GO:0012505,GO:0016020,GO:0016125,GO:0016126,GO:0016491,GO:0016705,GO:0016717,GO:0031984,GO:0042175,GO:0043226,GO:0043227,GO:0043229,GO:0043231,GO:0044238,GO:0044422,GO:0044424,GO:0044425,GO:0044432,GO:0044444,GO:0044446,GO:…	1.14.19.20	ko:K00227	ko00100,ko01100,ko01110,ko01130,map00100,map01100,map01110,map01130	M00101,M00102	R07215,R07486,R07491,R07505	RC00904	ko00000,ko00001,ko00002,ko01000	-	-	-	FA_hydroxylase
Ttrichr1G000144.m1	3847.GLYMA11G06565.1	0	4087	KOG1825@1|root,KOG1825@2759|Eukaryota,37N4R@33090|Viridiplantae,3GBY0@35493|Streptophyta,4JIE2@91835|fabids	35493|Streptophyta	S	Cell morphogenesis N-terminal	-	-	-	-	-	-	-	-	-	-	-	-	MOR2-PAG1_C,MOR2-PAG1_N,MOR2-PAG1_mid
Ttrichr1G000145.m1	3885.XP_007151615.1	3.68e-58	187	2BVPJ@1|root,2S7QI@2759|Eukaryota,37XER@33090|Viridiplantae,3GKD7@35493|Streptophyta,4JR1K@91835|fabids	35493|Streptophyta	-	-	-	-	-	-	-	-	-	-	-	-	-	-	-
Ttrichr1G000146.m1	3847.GLYMA13G07781.1	0	961	KOG0254@1|root,KOG0254@2759|Eukaryota,37HU2@33090|Viridiplantae,3GFG2@35493|Streptophyta,4JIKU@91835|fabids	35493|Streptophyta	U	Belongs to the major facilitator superfamily. Sugar transporter (TC 2.A.1.1) family	-	GO:0003674,GO:0005215,GO:0005351,GO:0005355,GO:0005402,GO:0005575,GO:0005622,GO:0005623,GO:0005737,GO:0006810,GO:0006811,GO:0006812,GO:0008150,GO:0008324,GO:0008643,GO:0008645,GO:0009507,GO:0009526,GO:0009536,GO:0009941,GO:0015075,GO:0015077,GO:0015078,GO:0015144,GO:0015145,GO:0015149,GO:0015291,GO:0015293,GO:0015294,GO:0015295,GO:0015318,GO:0015672,GO:0015749,GO:0022804,GO:0022857,GO:0022890,GO:…	-	-	-	-	-	-	-	-	-	-	Sugar_tr
Ttrichr1G000147.m1	3847.GLYMA13G07770.1	2.31e-241	666	COG3240@1|root,2QQP0@2759|Eukaryota,37KD4@33090|Viridiplantae,3GHJ0@35493|Streptophyta,4JIFE@91835|fabids	35493|Streptophyta	I	Belongs to the 'GDSL' lipolytic enzyme family	-	-	-	-	-	-	-	-	-	-	-	-	Lipase_GDSL
Ttrichr1G000148.m1	3847.GLYMA13G07760.1	1.49e-113	331	2A0UQ@1|root,2RXZ9@2759|Eukaryota,37U53@33090|Viridiplantae,3GIAW@35493|Streptophyta,4JPV4@91835|fabids	35493|Streptophyta	-	-	-	-	-	-	-	-	-	-	-	-	-	-	-
Ttrichr1G000149.m1	3847.GLYMA13G07770.1	2.31e-241	666	COG3240@1|root,2QQP0@2759|Eukaryota,37KD4@33090|Viridiplantae,3GHJ0@35493|Streptophyta,4JIFE@91835|fabids	35493|Streptophyta	I	Belongs to the 'GDSL' lipolytic enzyme family	-	-	-	-	-	-	-	-	-	-	-	-	Lipase_GDSL
Ttrichr1G000150.m1	3847.GLYMA13G07760.1	1.49e-113	331	2A0UQ@1|root,2RXZ9@2759|Eukaryota,37U53@33090|Viridiplantae,3GIAW@35493|Streptophyta,4JPV4@91835|fabids	35493|Streptophyta	-	-	-	-	-	-	-	-	-	-	-	-	-	-	-
Ttrichr1G000151.m1	3847.GLYMA13G07770.1	2.31e-241	666	COG3240@1|root,2QQP0@2759|Eukaryota,37KD4@33090|Viridiplantae,3GHJ0@35493|Streptophyta,4JIFE@91835|fabids	35493|Streptophyta	I	Belongs to the 'GDSL' lipolytic enzyme family	-	-	-	-	-	-	-	-	-	-	-	-	Lipase_GDSL
Ttrichr1G000152.m1	3847.GLYMA19G07080.1	2.64e-247	681	COG3240@1|root,2QQP0@2759|Eukaryota,37KD4@33090|Viridiplantae,3GHJ0@35493|Streptophyta,4JIFE@91835|fabids	35493|Streptophyta	I	Belongs to the 'GDSL' lipolytic enzyme family	-	-	-	-	-	-	-	-	-	-	-	-	Lipase_GDSL
Ttrichr1G000153.m1	3847.GLYMA19G07090.1	3.43e-299	820	COG0572@1|root,KOG4203@2759|Eukaryota,37S3N@33090|Viridiplantae,3GGDH@35493|Streptophyta,4JE44@91835|fabids	35493|Streptophyta	TZ	Belongs to the uridine kinase family	-	GO:0003674,GO:0003824,GO:0004849,GO:0005575,GO:0005622,GO:0005623,GO:0005737,GO:0005829,GO:0006139,GO:0006206,GO:0006213,GO:0006220,GO:0006221,GO:0006222,GO:0006725,GO:0006753,GO:0006793,GO:0006796,GO:0006807,GO:0008150,GO:0008152,GO:0008655,GO:0009058,GO:0009112,GO:0009116,GO:0009117,GO:0009119,GO:0009123,GO:0009124,GO:0009129,GO:0009130,GO:0009156,GO:0009161,GO:0009163,GO:0009165,GO:0009173,GO:…	2.7.1.48	ko:K00876	ko00240,ko00983,ko01100,map00240,map00983,map01100	-	R00513,R00516,R00517,R00962,R00964,R00967,R00968,R00970,R01548,R01549,R01880,R02091,R02096,R02097,R02327,R02332,R02371,R02372,R08232	RC00002,RC00017	ko00000,ko00001,ko01000	-	-	-	PRK,UPRTase
Ttrichr1G000153.m2	3847.GLYMA19G07090.1	1.27e-293	805	COG0572@1|root,KOG4203@2759|Eukaryota,37S3N@33090|Viridiplantae,3GGDH@35493|Streptophyta,4JE44@91835|fabids	35493|Streptophyta	TZ	Belongs to the uridine kinase family	-	GO:0003674,GO:0003824,GO:0004849,GO:0005575,GO:0005622,GO:0005623,GO:0005737,GO:0005829,GO:0006139,GO:0006206,GO:0006213,GO:0006220,GO:0006221,GO:0006222,GO:0006725,GO:0006753,GO:0006793,GO:0006796,GO:0006807,GO:0008150,GO:0008152,GO:0008655,GO:0009058,GO:0009112,GO:0009116,GO:0009117,GO:0009119,GO:0009123,GO:0009124,GO:0009129,GO:0009130,GO:0009156,GO:0009161,GO:0009163,GO:0009165,GO:0009173,GO:…	2.7.1.48	ko:K00876	ko00240,ko00983,ko01100,map00240,map00983,map01100	-	R00513,R00516,R00517,R00962,R00964,R00967,R00968,R00970,R01548,R01549,R01880,R02091,R02096,R02097,R02327,R02332,R02371,R02372,R08232	RC00002,RC00017	ko00000,ko00001,ko01000	-	-	-	PRK,UPRTase
Ttrichr1G000154.m1	3847.GLYMA05G24230.4	9.45e-285	786	KOG1327@1|root,KOG1327@2759|Eukaryota,37IJH@33090|Viridiplantae,3GCD1@35493|Streptophyta,4JIEZ@91835|fabids	35493|Streptophyta	O	E3 ubiquitin-protein ligase	-	GO:0003674,GO:0003824,GO:0004842,GO:0005575,GO:0005622,GO:0005623,GO:0005634,GO:0005886,GO:0006464,GO:0006725,GO:0006807,GO:0008150,GO:0008152,GO:0009308,GO:0009690,GO:0009850,GO:0009987,GO:0010817,GO:0016020,GO:0016567,GO:0016740,GO:0019538,GO:0019787,GO:0032446,GO:0034754,GO:0036211,GO:0042445,GO:0043170,GO:0043226,GO:0043227,GO:0043229,GO:0043231,GO:0043412,GO:0044237,GO:0044238,GO:0044260,GO:…	2.3.2.27	ko:K16280	-	-	-	-	ko00000,ko01000,ko04121	-	-	-	Copine,zf-C3HC4_3
Ttrichr1G000154.m2	3847.GLYMA05G24230.4	9.45e-285	786	KOG1327@1|root,KOG1327@2759|Eukaryota,37IJH@33090|Viridiplantae,3GCD1@35493|Streptophyta,4JIEZ@91835|fabids	35493|Streptophyta	O	E3 ubiquitin-protein ligase	-	GO:0003674,GO:0003824,GO:0004842,GO:0005575,GO:0005622,GO:0005623,GO:0005634,GO:0005886,GO:0006464,GO:0006725,GO:0006807,GO:0008150,GO:0008152,GO:0009308,GO:0009690,GO:0009850,GO:0009987,GO:0010817,GO:0016020,GO:0016567,GO:0016740,GO:0019538,GO:0019787,GO:0032446,GO:0034754,GO:0036211,GO:0042445,GO:0043170,GO:0043226,GO:0043227,GO:0043229,GO:0043231,GO:0043412,GO:0044237,GO:0044238,GO:0044260,GO:…	2.3.2.27	ko:K16280	-	-	-	-	ko00000,ko01000,ko04121	-	-	-	Copine,zf-C3HC4_3
Ttrichr1G000155.m1	3847.GLYMA19G06550.2	7e-89	276	COG5641@1|root,KOG1601@2759|Eukaryota,37IKW@33090|Viridiplantae,3GAJK@35493|Streptophyta,4JRPR@91835|fabids	35493|Streptophyta	K	two-component response regulator	-	-	-	ko:K14491	ko04075,map04075	-	-	-	ko00000,ko00001	-	-	-	Myb_DNA-binding,Response_reg
Ttrichr1G000156.m1	3827.XP_004491745.1	1.37e-36	127	2DD9V@1|root,2S5MM@2759|Eukaryota,37WH3@33090|Viridiplantae,3GM4U@35493|Streptophyta,4JR37@91835|fabids	35493|Streptophyta	-	-	-	-	-	-	-	-	-	-	-	-	-	-	-
Ttrichr1G000157.m1	3847.GLYMA05G24161.1	8.75e-248	689	KOG4197@1|root,KOG4197@2759|Eukaryota,37J1I@33090|Viridiplantae,3G8R3@35493|Streptophyta,4JG6U@91835|fabids	35493|Streptophyta	S	Pentatricopeptide repeat-containing protein At4g35850	-	GO:0003674,GO:0003676,GO:0003723,GO:0003824,GO:0004518,GO:0004519,GO:0005488,GO:0005575,GO:0005622,GO:0005623,GO:0005737,GO:0005739,GO:0006139,GO:0006725,GO:0006807,GO:0008150,GO:0008152,GO:0009451,GO:0009987,GO:0016070,GO:0016787,GO:0016788,GO:0034641,GO:0043170,GO:0043226,GO:0043227,GO:0043229,GO:0043231,GO:0043412,GO:0044237,GO:0044238,GO:0044424,GO:0044444,GO:0044464,GO:0046483,GO:0071704,GO:…	-	-	-	-	-	-	-	-	-	-	PPR,PPR_2,PPR_3
Ttrichr1G000158.m1	3847.GLYMA19G05721.1	4.7e-252	697	28K4X@1|root,2QR7B@2759|Eukaryota,37HU5@33090|Viridiplantae,3G90Q@35493|Streptophyta,4JDW0@91835|fabids	35493|Streptophyta	S	protein trichome birefringence-like 19	-	GO:0003674,GO:0003824,GO:0005575,GO:0005622,GO:0005623,GO:0005737,GO:0005794,GO:0008150,GO:0008374,GO:0009987,GO:0012505,GO:0016407,GO:0016413,GO:0016740,GO:0016746,GO:0016747,GO:0043226,GO:0043227,GO:0043229,GO:0043231,GO:0044424,GO:0044444,GO:0044464,GO:0071554	-	-	-	-	-	-	-	-	-	-	PC-Esterase,PMR5N
Ttrichr1G000159.m1	3760.EMJ18870	4.14e-23	89.7	2E1VZ@1|root,2S95Q@2759|Eukaryota,37X8A@33090|Viridiplantae,3GKX4@35493|Streptophyta,4JR34@91835|fabids	35493|Streptophyta	-	-	-	-	-	-	-	-	-	-	-	-	-	-	-
Ttrichr1G000160.m4	3885.XP_007151461.1	1.24e-177	508	KOG0825@1|root,KOG2043@1|root,KOG0825@2759|Eukaryota,KOG2043@2759|Eukaryota,37QUQ@33090|Viridiplantae,3GDU6@35493|Streptophyta,4JJCW@91835|fabids	35493|Streptophyta	L	twin BRCT domain	-	-	1.11.1.9	ko:K00432	ko00480,ko00590,ko04918,map00480,map00590,map04918	-	R00274,R07034,R07035	RC00011,RC00982	ko00000,ko00001,ko01000	-	-	-	PTCB-BRCT,zf-C3HC4,zf-RING_2
Ttrichr1G000160.m1	3847.GLYMA19G05660.1	6.36e-275	761	KOG0825@1|root,KOG2043@1|root,KOG0825@2759|Eukaryota,KOG2043@2759|Eukaryota,37QUQ@33090|Viridiplantae,3GDU6@35493|Streptophyta,4JJCW@91835|fabids	35493|Streptophyta	L	twin BRCT domain	-	-	1.11.1.9	ko:K00432	ko00480,ko00590,ko04918,map00480,map00590,map04918	-	R00274,R07034,R07035	RC00011,RC00982	ko00000,ko00001,ko01000	-	-	-	PTCB-BRCT,zf-C3HC4,zf-RING_2
Ttrichr1G000160.m2	3847.GLYMA19G05660.1	9.6e-265	734	KOG0825@1|root,KOG2043@1|root,KOG0825@2759|Eukaryota,KOG2043@2759|Eukaryota,37QUQ@33090|Viridiplantae,3GDU6@35493|Streptophyta,4JJCW@91835|fabids	35493|Streptophyta	L	twin BRCT domain	-	-	1.11.1.9	ko:K00432	ko00480,ko00590,ko04918,map00480,map00590,map04918	-	R00274,R07034,R07035	RC00011,RC00982	ko00000,ko00001,ko01000	-	-	-	PTCB-BRCT,zf-C3HC4,zf-RING_2
Ttrichr1G000160.m3	3847.GLYMA19G05660.1	1.99e-231	649	KOG0825@1|root,KOG2043@1|root,KOG0825@2759|Eukaryota,KOG2043@2759|Eukaryota,37QUQ@33090|Viridiplantae,3GDU6@35493|Streptophyta,4JJCW@91835|fabids	35493|Streptophyta	L	twin BRCT domain	-	-	1.11.1.9	ko:K00432	ko00480,ko00590,ko04918,map00480,map00590,map04918	-	R00274,R07034,R07035	RC00011,RC00982	ko00000,ko00001,ko01000	-	-	-	PTCB-BRCT,zf-C3HC4,zf-RING_2
Ttrichr1G000161.m1	3847.GLYMA13G07140.1	0	933	COG0457@1|root,KOG1126@2759|Eukaryota,37KQ2@33090|Viridiplantae,3GD2S@35493|Streptophyta,4JJRT@91835|fabids	35493|Streptophyta	D	Cell division cycle protein 27 homolog	-	GO:0000003,GO:0000151,GO:0000152,GO:0003006,GO:0005575,GO:0005622,GO:0005623,GO:0005634,GO:0005680,GO:0005737,GO:0005819,GO:0005856,GO:0007275,GO:0007346,GO:0008150,GO:0009504,GO:0009653,GO:0009719,GO:0009725,GO:0009733,GO:0009790,GO:0009791,GO:0009793,GO:0009888,GO:0009933,GO:0009987,GO:0010014,GO:0010015,GO:0010033,GO:0010071,GO:0010154,GO:0015630,GO:0022414,GO:0022622,GO:0030154,GO:0031461,GO:…	-	ko:K03350	ko04110,ko04111,ko04113,ko04114,ko04120,ko04914,ko05166,map04110,map04111,map04113,map04114,map04120,map04914,map05166	M00389	-	-	ko00000,ko00001,ko00002,ko01009,ko03036,ko04121	-	-	-	ANAPC3,TPR_1,TPR_16,TPR_19,TPR_2,TPR_8
Ttrichr1G000161.m2	3847.GLYMA13G07140.1	0	1021	COG0457@1|root,KOG1126@2759|Eukaryota,37KQ2@33090|Viridiplantae,3GD2S@35493|Streptophyta,4JJRT@91835|fabids	35493|Streptophyta	D	Cell division cycle protein 27 homolog	-	GO:0000003,GO:0000151,GO:0000152,GO:0003006,GO:0005575,GO:0005622,GO:0005623,GO:0005634,GO:0005680,GO:0005737,GO:0005819,GO:0005856,GO:0007275,GO:0007346,GO:0008150,GO:0009504,GO:0009653,GO:0009719,GO:0009725,GO:0009733,GO:0009790,GO:0009791,GO:0009793,GO:0009888,GO:0009933,GO:0009987,GO:0010014,GO:0010015,GO:0010033,GO:0010071,GO:0010154,GO:0015630,GO:0022414,GO:0022622,GO:0030154,GO:0031461,GO:…	-	ko:K03350	ko04110,ko04111,ko04113,ko04114,ko04120,ko04914,ko05166,map04110,map04111,map04113,map04114,map04120,map04914,map05166	M00389	-	-	ko00000,ko00001,ko00002,ko01009,ko03036,ko04121	-	-	-	ANAPC3,TPR_1,TPR_16,TPR_19,TPR_2,TPR_8
Ttrichr1G000162.m1	3885.XP_007145532.1	0	1537	COG1231@1|root,KOG0029@2759|Eukaryota,37IHR@33090|Viridiplantae,3G7FJ@35493|Streptophyta,4JIBM@91835|fabids	35493|Streptophyta	Q	Lysine-specific histone demethylase 1 homolog	FLD	GO:0000003,GO:0003006,GO:0006325,GO:0006464,GO:0006476,GO:0006807,GO:0006996,GO:0007275,GO:0008150,GO:0008152,GO:0009791,GO:0009987,GO:0010228,GO:0016043,GO:0016569,GO:0016570,GO:0016575,GO:0019538,GO:0022414,GO:0032501,GO:0032502,GO:0035601,GO:0036211,GO:0043170,GO:0043412,GO:0044237,GO:0044238,GO:0044260,GO:0044267,GO:0048608,GO:0048731,GO:0048856,GO:0051276,GO:0061458,GO:0071704,GO:0071840,GO:…	-	ko:K11450	ko04714,map04714	-	-	-	ko00000,ko00001,ko01000,ko03036	-	-	-	Amino_oxidase,SWIRM
Ttrichr1G000163.m1	3885.XP_007151458.1	0	884	COG0133@1|root,KOG1395@2759|Eukaryota,37JBS@33090|Viridiplantae,3GEYM@35493|Streptophyta,4JFU7@91835|fabids	35493|Streptophyta	E	tryptophan synthase beta chain	-	-	4.2.1.20	ko:K06001	ko00260,ko00400,ko01100,ko01110,ko01130,ko01230,map00260,map00400,map01100,map01110,map01130,map01230	M00023	R00674,R02340,R02722	RC00209,RC00210,RC00700,RC00701,RC02868	ko00000,ko00001,ko00002,ko01000	-	-	-	PALP
Ttrichr1G000163.m2	3885.XP_007151458.1	0	884	COG0133@1|root,KOG1395@2759|Eukaryota,37JBS@33090|Viridiplantae,3GEYM@35493|Streptophyta,4JFU7@91835|fabids	35493|Streptophyta	E	tryptophan synthase beta chain	-	-	4.2.1.20	ko:K06001	ko00260,ko00400,ko01100,ko01110,ko01130,ko01230,map00260,map00400,map01100,map01110,map01130,map01230	M00023	R00674,R02340,R02722	RC00209,RC00210,RC00700,RC00701,RC02868	ko00000,ko00001,ko00002,ko01000	-	-	-	PALP
Ttrichr1G000163.m3	3885.XP_007151458.1	0	939	COG0133@1|root,KOG1395@2759|Eukaryota,37JBS@33090|Viridiplantae,3GEYM@35493|Streptophyta,4JFU7@91835|fabids	35493|Streptophyta	E	tryptophan synthase beta chain	-	-	4.2.1.20	ko:K06001	ko00260,ko00400,ko01100,ko01110,ko01130,ko01230,map00260,map00400,map01100,map01110,map01130,map01230	M00023	R00674,R02340,R02722	RC00209,RC00210,RC00700,RC00701,RC02868	ko00000,ko00001,ko00002,ko01000	-	-	-	PALP
Ttrichr1G000164.m1	3885.XP_007151457.1	1.34e-192	542	28H6H@1|root,2QYPD@2759|Eukaryota,37SA7@33090|Viridiplantae,3GDJ7@35493|Streptophyta,4JKT6@91835|fabids	35493|Streptophyta	S	Protein of unknown function (DUF1262)	-	-	-	-	-	-	-	-	-	-	-	-	DUF1262
Ttrichr1G000164.m2	3885.XP_007151457.1	6.1e-276	755	28H6H@1|root,2QYPD@2759|Eukaryota,37SA7@33090|Viridiplantae,3GDJ7@35493|Streptophyta,4JKT6@91835|fabids	35493|Streptophyta	S	Protein of unknown function (DUF1262)	-	-	-	-	-	-	-	-	-	-	-	-	DUF1262
Ttrichr1G000165.m1	3885.XP_007151456.1	4.85e-190	528	COG5197@1|root,KOG3094@2759|Eukaryota,37QM1@33090|Viridiplantae,3G9EW@35493|Streptophyta,4JIZP@91835|fabids	35493|Streptophyta	S	YIF1	-	-	-	ko:K20362	-	-	-	-	ko00000,ko04131	-	-	-	YIF1
Ttrichr1G000166.m1	3750.XP_008358988.1	2.25e-43	155	KOG4658@1|root,KOG4658@2759|Eukaryota,37QC9@33090|Viridiplantae,3GAZY@35493|Streptophyta	35493|Streptophyta	T	Belongs to the disease resistance NB-LRR family	-	-	-	ko:K13459	ko04626,map04626	-	-	-	ko00000,ko00001	-	-	-	NB-ARC
Ttrichr1G000167.m1	3847.GLYMA11G01340.1	5.05e-169	477	COG2178@1|root,KOG3066@2759|Eukaryota,37KYG@33090|Viridiplantae,3G9QB@35493|Streptophyta,4JG8V@91835|fabids	35493|Streptophyta	J	Translin-associated protein	-	GO:0001664,GO:0003674,GO:0005102,GO:0005488,GO:0005515,GO:0005575,GO:0005622,GO:0005623,GO:0005634,GO:0031685,GO:0031687,GO:0043226,GO:0043227,GO:0043229,GO:0043231,GO:0044424,GO:0044464,GO:0044877	-	-	-	-	-	-	-	-	-	-	Translin
Ttrichr1G000168.m1	3847.GLYMA13G07110.2	2.36e-300	825	COG0506@1|root,KOG0186@2759|Eukaryota,37PAU@33090|Viridiplantae,3G8P2@35493|Streptophyta,4JIXB@91835|fabids	35493|Streptophyta	E	Converts proline to delta-1-pyrroline-5-carboxylate	PDH	GO:0000166,GO:0001101,GO:0003674,GO:0003824,GO:0004657,GO:0005488,GO:0005575,GO:0005622,GO:0005623,GO:0005737,GO:0005739,GO:0006082,GO:0006520,GO:0006536,GO:0006560,GO:0006562,GO:0006807,GO:0006950,GO:0006952,GO:0006970,GO:0006979,GO:0008150,GO:0008152,GO:0009056,GO:0009063,GO:0009064,GO:0009065,GO:0009414,GO:0009415,GO:0009605,GO:0009607,GO:0009617,GO:0009628,GO:0009987,GO:0010035,GO:0010133,GO:…	-	ko:K00318	ko00330,ko01100,ko01110,ko01130,map00330,map01100,map01110,map01130	-	R10507	RC00083	ko00000,ko00001,ko01000	-	-	-	Pro_dh
Ttrichr1G000169.m1	3847.GLYMA13G07110.2	9.59e-283	780	COG0506@1|root,KOG0186@2759|Eukaryota,37PAU@33090|Viridiplantae,3G8P2@35493|Streptophyta,4JIXB@91835|fabids	35493|Streptophyta	E	Converts proline to delta-1-pyrroline-5-carboxylate	PDH	GO:0000166,GO:0001101,GO:0003674,GO:0003824,GO:0004657,GO:0005488,GO:0005575,GO:0005622,GO:0005623,GO:0005737,GO:0005739,GO:0006082,GO:0006520,GO:0006536,GO:0006560,GO:0006562,GO:0006807,GO:0006950,GO:0006952,GO:0006970,GO:0006979,GO:0008150,GO:0008152,GO:0009056,GO:0009063,GO:0009064,GO:0009065,GO:0009414,GO:0009415,GO:0009605,GO:0009607,GO:0009617,GO:0009628,GO:0009987,GO:0010035,GO:0010133,GO:…	-	ko:K00318	ko00330,ko01100,ko01110,ko01130,map00330,map01100,map01110,map01130	-	R10507	RC00083	ko00000,ko00001,ko01000	-	-	-	Pro_dh
Ttrichr1G000170.m1	3847.GLYMA13G07110.2	4.63e-304	835	COG0506@1|root,KOG0186@2759|Eukaryota,37PAU@33090|Viridiplantae,3G8P2@35493|Streptophyta,4JIXB@91835|fabids	35493|Streptophyta	E	Converts proline to delta-1-pyrroline-5-carboxylate	PDH	GO:0000166,GO:0001101,GO:0003674,GO:0003824,GO:0004657,GO:0005488,GO:0005575,GO:0005622,GO:0005623,GO:0005737,GO:0005739,GO:0006082,GO:0006520,GO:0006536,GO:0006560,GO:0006562,GO:0006807,GO:0006950,GO:0006952,GO:0006970,GO:0006979,GO:0008150,GO:0008152,GO:0009056,GO:0009063,GO:0009064,GO:0009065,GO:0009414,GO:0009415,GO:0009605,GO:0009607,GO:0009617,GO:0009628,GO:0009987,GO:0010035,GO:0010133,GO:…	-	ko:K00318	ko00330,ko01100,ko01110,ko01130,map00330,map01100,map01110,map01130	-	R10507	RC00083	ko00000,ko00001,ko01000	-	-	-	Pro_dh
Ttrichr1G000170.m2	3847.GLYMA13G07110.2	2.57e-312	856	COG0506@1|root,KOG0186@2759|Eukaryota,37PAU@33090|Viridiplantae,3G8P2@35493|Streptophyta,4JIXB@91835|fabids	35493|Streptophyta	E	Converts proline to delta-1-pyrroline-5-carboxylate	PDH	GO:0000166,GO:0001101,GO:0003674,GO:0003824,GO:0004657,GO:0005488,GO:0005575,GO:0005622,GO:0005623,GO:0005737,GO:0005739,GO:0006082,GO:0006520,GO:0006536,GO:0006560,GO:0006562,GO:0006807,GO:0006950,GO:0006952,GO:0006970,GO:0006979,GO:0008150,GO:0008152,GO:0009056,GO:0009063,GO:0009064,GO:0009065,GO:0009414,GO:0009415,GO:0009605,GO:0009607,GO:0009617,GO:0009628,GO:0009987,GO:0010035,GO:0010133,GO:…	-	ko:K00318	ko00330,ko01100,ko01110,ko01130,map00330,map01100,map01110,map01130	-	R10507	RC00083	ko00000,ko00001,ko01000	-	-	-	Pro_dh
Ttrichr1G000171.m1	3847.GLYMA13G07100.1	0	1100	COG0465@1|root,KOG0731@2759|Eukaryota,37P2X@33090|Viridiplantae,3G7QR@35493|Streptophyta,4JFJ4@91835|fabids	35493|Streptophyta	O	Belongs to the AAA ATPase family	-	GO:0003674,GO:0003824,GO:0004176,GO:0005575,GO:0005622,GO:0005623,GO:0005737,GO:0005739,GO:0006508,GO:0006807,GO:0008150,GO:0008152,GO:0008233,GO:0008237,GO:0009507,GO:0009526,GO:0009536,GO:0009941,GO:0016462,GO:0016787,GO:0016817,GO:0016818,GO:0016887,GO:0017111,GO:0019538,GO:0031967,GO:0031975,GO:0042623,GO:0043170,GO:0043226,GO:0043227,GO:0043229,GO:0043231,GO:0044238,GO:0044422,GO:0044424,GO:…	-	-	-	-	-	-	-	-	-	-	AAA,FtsH_ext
Ttrichr1G000172.m2	3847.GLYMA19G05360.1	3.56e-259	711	COG5210@1|root,KOG1102@2759|Eukaryota,37REU@33090|Viridiplantae,3GEUH@35493|Streptophyta,4JHHJ@91835|fabids	35493|Streptophyta	S	EVI5-like	-	-	-	ko:K19944	-	-	-	-	ko00000,ko04131	-	-	-	RabGAP-TBC
Ttrichr1G000172.m1	3847.GLYMA19G05360.1	1.03e-239	660	COG5210@1|root,KOG1102@2759|Eukaryota,37REU@33090|Viridiplantae,3GEUH@35493|Streptophyta,4JHHJ@91835|fabids	35493|Streptophyta	S	EVI5-like	-	-	-	ko:K19944	-	-	-	-	ko00000,ko04131	-	-	-	RabGAP-TBC
Ttrichr1G000173.m1	2711.XP_006482335.1	8.95e-19	79	2E155@1|root,2S8HF@2759|Eukaryota,37WT1@33090|Viridiplantae,3GM05@35493|Streptophyta	35493|Streptophyta	S	Stress-induced protein KIN2-like	-	-	-	-	-	-	-	-	-	-	-	-	-
Ttrichr1G000175.m1	3827.XP_004507262.1	3.47e-13	64.7	2E155@1|root,2S8HF@2759|Eukaryota,37WT1@33090|Viridiplantae,3GM05@35493|Streptophyta,4JUUB@91835|fabids	35493|Streptophyta	S	Encoded by	-	-	-	-	-	-	-	-	-	-	-	-	-
Ttrichr1G000176.m1	3847.GLYMA19G05290.1	7.54e-240	671	2CMBZ@1|root,2QPXT@2759|Eukaryota,37NH3@33090|Viridiplantae,3G7NW@35493|Streptophyta,4JDXA@91835|fabids	35493|Streptophyta	H	Anthocyanin	-	GO:0003674,GO:0003824,GO:0016740,GO:0016746,GO:0016747,GO:0033809	-	-	-	-	-	-	-	-	-	-	Transferase
Ttrichr1G000177.m1	3885.XP_007151443.1	0	995	28P0N@1|root,2QVM7@2759|Eukaryota,37JHG@33090|Viridiplantae,3GBHS@35493|Streptophyta,4JGA8@91835|fabids	35493|Streptophyta	T	Belongs to the protein kinase superfamily. Ser Thr protein kinase family	NIK1	GO:0002252,GO:0002376,GO:0003674,GO:0003824,GO:0004672,GO:0004674,GO:0004675,GO:0004888,GO:0005575,GO:0005622,GO:0005623,GO:0005634,GO:0005654,GO:0005737,GO:0005886,GO:0006464,GO:0006468,GO:0006793,GO:0006796,GO:0006807,GO:0006950,GO:0006952,GO:0007154,GO:0007165,GO:0007166,GO:0007167,GO:0007178,GO:0008104,GO:0008150,GO:0008152,GO:0009605,GO:0009607,GO:0009615,GO:0009987,GO:0016020,GO:0016301,GO:…	-	-	-	-	-	-	-	-	-	-	LRRNT_2,LRR_1,LRR_4,LRR_8,Pkinase,Pkinase_Tyr
Ttrichr1G000178.m1	3885.XP_007139358.1	1.8e-55	191	COG5641@1|root,KOG1601@2759|Eukaryota,37P0B@33090|Viridiplantae,3GBNA@35493|Streptophyta,4JEIF@91835|fabids	35493|Streptophyta	K	ZINC FINGER protein	COL1	GO:0000003,GO:0003006,GO:0003674,GO:0003700,GO:0005488,GO:0005515,GO:0005575,GO:0005622,GO:0005623,GO:0005634,GO:0006355,GO:0006996,GO:0007154,GO:0007165,GO:0007275,GO:0008150,GO:0009314,GO:0009416,GO:0009628,GO:0009639,GO:0009657,GO:0009658,GO:0009791,GO:0009889,GO:0009908,GO:0009909,GO:0009987,GO:0010017,GO:0010018,GO:0010218,GO:0010468,GO:0010556,GO:0016043,GO:0019219,GO:0019222,GO:0022414,GO:…	-	ko:K12135	ko04712,map04712	-	-	-	ko00000,ko00001	-	-	-	CCT,zf-B_box
Ttrichr1G000179.m1	3847.GLYMA13G07030.1	2.11e-139	407	COG5641@1|root,KOG1601@2759|Eukaryota,37P0B@33090|Viridiplantae,3GBNA@35493|Streptophyta,4JEIF@91835|fabids	35493|Streptophyta	K	ZINC FINGER protein	COL1	GO:0000003,GO:0003006,GO:0003674,GO:0003700,GO:0005488,GO:0005515,GO:0005575,GO:0005622,GO:0005623,GO:0005634,GO:0006355,GO:0006996,GO:0007154,GO:0007165,GO:0007275,GO:0008150,GO:0009314,GO:0009416,GO:0009628,GO:0009639,GO:0009657,GO:0009658,GO:0009791,GO:0009889,GO:0009908,GO:0009909,GO:0009987,GO:0010017,GO:0010018,GO:0010218,GO:0010468,GO:0010556,GO:0016043,GO:0019219,GO:0019222,GO:0022414,GO:…	-	ko:K12135	ko04712,map04712	-	-	-	ko00000,ko00001	-	-	-	CCT,zf-B_box
Ttrichr1G000180.m1	3847.GLYMA19G04570.1	6.22e-295	811	KOG1192@1|root,KOG1192@2759|Eukaryota,37HZV@33090|Viridiplantae,3G9TD@35493|Streptophyta,4JK1Y@91835|fabids	35493|Streptophyta	CG	Belongs to the UDP-glycosyltransferase family	-	GO:0003674,GO:0003824,GO:0005575,GO:0005622,GO:0005623,GO:0008194,GO:0015020,GO:0016740,GO:0016757,GO:0016758,GO:0035251,GO:0043226,GO:0043227,GO:0043229,GO:0043231,GO:0044424,GO:0044464,GO:0046527,GO:0080043,GO:0080044	2.4.1.324	ko:K21374	-	-	-	-	ko00000,ko01000,ko01003	-	GT1	-	UDPGT
Ttrichr1G000181.m1	3847.GLYMA19G05150.2	3.28e-49	158	2CSYH@1|root,2S94S@2759|Eukaryota,37WTK@33090|Viridiplantae,3GQM3@35493|Streptophyta	35493|Streptophyta	S	Protein GLUTAMINE DUMPER	-	-	-	-	-	-	-	-	-	-	-	-	-
Ttrichr1G000182.m1	3847.GLYMA19G05140.1	0	1780	COG0474@1|root,KOG0204@2759|Eukaryota,37RJZ@33090|Viridiplantae,3GACQ@35493|Streptophyta,4JK0X@91835|fabids	35493|Streptophyta	P	calcium-transporting ATPase 13, plasma	-	GO:0003674,GO:0003824,GO:0005215,GO:0005388,GO:0005575,GO:0005622,GO:0005623,GO:0005886,GO:0005887,GO:0006810,GO:0006811,GO:0006812,GO:0006816,GO:0008150,GO:0008324,GO:0015075,GO:0015085,GO:0015318,GO:0015399,GO:0015405,GO:0015662,GO:0016020,GO:0016021,GO:0016462,GO:0016787,GO:0016817,GO:0016818,GO:0016887,GO:0017111,GO:0019829,GO:0022804,GO:0022853,GO:0022857,GO:0022890,GO:0030001,GO:0031224,GO:…	3.6.3.8	ko:K01537	-	-	-	-	ko00000,ko01000	3.A.3.2	-	-	Cation_ATPase,Cation_ATPase_C,Cation_ATPase_N,E1-E2_ATPase,Hydrolase
Ttrichr1G000183.m1	3847.GLYMA18G51280.2	1.41e-32	117	2CSYH@1|root,2S94S@2759|Eukaryota,37WTK@33090|Viridiplantae,3GM2S@35493|Streptophyta,4JUYW@91835|fabids	35493|Streptophyta	S	Protein GLUTAMINE DUMPER	-	GO:0008150,GO:0032879,GO:0032890,GO:0034762,GO:0034765,GO:0043269,GO:0044070,GO:0050789,GO:0051049,GO:0051952,GO:0051955,GO:0065007,GO:0080143,GO:1903789,GO:1903959	-	-	-	-	-	-	-	-	-	-	-
Ttrichr1G000184.m1	3847.GLYMA19G05120.2	0	927	COG0362@1|root,KOG2653@2759|Eukaryota,37I0U@33090|Viridiplantae,3G9N7@35493|Streptophyta,4JDBB@91835|fabids	35493|Streptophyta	G	Catalyzes the oxidative decarboxylation of 6- phosphogluconate to ribulose 5-phosphate and CO(2), with concomitant reduction of NADP to NADPH	-	GO:0000003,GO:0001101,GO:0003674,GO:0003824,GO:0004616,GO:0005575,GO:0005622,GO:0005623,GO:0005737,GO:0005777,GO:0005829,GO:0006950,GO:0006970,GO:0008037,GO:0008150,GO:0008152,GO:0009266,GO:0009409,GO:0009414,GO:0009415,GO:0009507,GO:0009532,GO:0009536,GO:0009566,GO:0009567,GO:0009570,GO:0009628,GO:0009651,GO:0009719,GO:0009725,GO:0009737,GO:0009987,GO:0009988,GO:0010033,GO:0010035,GO:0016043,GO:…	1.1.1.343,1.1.1.44	ko:K00033	ko00030,ko00480,ko01100,ko01110,ko01120,ko01130,ko01200,map00030,map00480,map01100,map01110,map01120,map01130,map01200	M00004,M00006	R01528,R10221	RC00001,RC00539	ko00000,ko00001,ko00002,ko01000	-	-	-	6PGD,NAD_binding_2
Ttrichr1G000184.m2	3847.GLYMA19G05120.2	0	927	COG0362@1|root,KOG2653@2759|Eukaryota,37I0U@33090|Viridiplantae,3G9N7@35493|Streptophyta,4JDBB@91835|fabids	35493|Streptophyta	G	Catalyzes the oxidative decarboxylation of 6- phosphogluconate to ribulose 5-phosphate and CO(2), with concomitant reduction of NADP to NADPH	-	GO:0000003,GO:0001101,GO:0003674,GO:0003824,GO:0004616,GO:0005575,GO:0005622,GO:0005623,GO:0005737,GO:0005777,GO:0005829,GO:0006950,GO:0006970,GO:0008037,GO:0008150,GO:0008152,GO:0009266,GO:0009409,GO:0009414,GO:0009415,GO:0009507,GO:0009532,GO:0009536,GO:0009566,GO:0009567,GO:0009570,GO:0009628,GO:0009651,GO:0009719,GO:0009725,GO:0009737,GO:0009987,GO:0009988,GO:0010033,GO:0010035,GO:0016043,GO:…	1.1.1.343,1.1.1.44	ko:K00033	ko00030,ko00480,ko01100,ko01110,ko01120,ko01130,ko01200,map00030,map00480,map01100,map01110,map01120,map01130,map01200	M00004,M00006	R01528,R10221	RC00001,RC00539	ko00000,ko00001,ko00002,ko01000	-	-	-	6PGD,NAD_binding_2
Ttrichr1G000185.m1	3847.GLYMA13G07020.2	1.84e-149	432	COG5147@1|root,KOG0048@2759|Eukaryota,37RBS@33090|Viridiplantae,3G7XN@35493|Streptophyta,4JF4D@91835|fabids	35493|Streptophyta	K	transcription factor	-	GO:0000981,GO:0000988,GO:0000989,GO:0001067,GO:0001076,GO:0001101,GO:0001134,GO:0001135,GO:0003674,GO:0003676,GO:0003677,GO:0003700,GO:0005488,GO:0005575,GO:0005622,GO:0005623,GO:0005634,GO:0006355,GO:0006357,GO:0006950,GO:0006952,GO:0008150,GO:0009605,GO:0009607,GO:0009620,GO:0009719,GO:0009725,GO:0009751,GO:0009832,GO:0009834,GO:0009889,GO:0009891,GO:0009893,GO:0009987,GO:0010033,GO:0010468,GO:…	-	ko:K09422	-	-	-	-	ko00000,ko03000	-	-	-	Myb_DNA-binding
Ttrichr1G000186.m1	3847.GLYMA13G06990.1	0	1053	2CM9E@1|root,2QPP9@2759|Eukaryota,37T8W@33090|Viridiplantae,3GGRE@35493|Streptophyta,4JJAH@91835|fabids	35493|Streptophyta	G	Belongs to the glycosyltransferase 8 family	-	GO:0003674,GO:0003824,GO:0005575,GO:0005622,GO:0005623,GO:0005737,GO:0005768,GO:0005794,GO:0005802,GO:0008194,GO:0012505,GO:0016740,GO:0016757,GO:0016758,GO:0031410,GO:0031982,GO:0031984,GO:0043226,GO:0043227,GO:0043229,GO:0043231,GO:0044422,GO:0044424,GO:0044431,GO:0044444,GO:0044446,GO:0044464,GO:0047262,GO:0097708,GO:0098791	2.4.1.43	ko:K13648	ko00520,map00520	-	R05191	RC00005	ko00000,ko00001,ko01000,ko01003	-	GT8	-	Glyco_transf_8
Ttrichr1G000187.m1	3847.GLYMA19G05050.1	9.84e-110	321	2C7YN@1|root,2RY8E@2759|Eukaryota,37TYN@33090|Viridiplantae,3GHXA@35493|Streptophyta,4JPQS@91835|fabids	35493|Streptophyta	K	Ocs element-binding factor	-	GO:0003674,GO:0003700,GO:0005575,GO:0005622,GO:0005623,GO:0005634,GO:0006355,GO:0008150,GO:0009889,GO:0010468,GO:0010556,GO:0019219,GO:0019222,GO:0031323,GO:0031326,GO:0043226,GO:0043227,GO:0043229,GO:0043231,GO:0044424,GO:0044464,GO:0050789,GO:0050794,GO:0051171,GO:0051252,GO:0060255,GO:0065007,GO:0080090,GO:0140110,GO:1903506,GO:2000112,GO:2001141	-	-	-	-	-	-	-	-	-	-	bZIP_1
Ttrichr1G000188.m1	3847.GLYMA13G06960.1	1.38e-192	543	KOG0800@1|root,KOG0800@2759|Eukaryota,37UB2@33090|Viridiplantae,3GI76@35493|Streptophyta,4JPJC@91835|fabids	35493|Streptophyta	O	E3 ubiquitin-protein ligase	-	GO:0000003,GO:0000902,GO:0000904,GO:0003006,GO:0003674,GO:0003824,GO:0004842,GO:0006464,GO:0006807,GO:0007275,GO:0008150,GO:0008152,GO:0009653,GO:0009791,GO:0009826,GO:0009888,GO:0009987,GO:0010026,GO:0010154,GO:0016043,GO:0016049,GO:0016567,GO:0016740,GO:0019538,GO:0019787,GO:0022412,GO:0022414,GO:0030154,GO:0032446,GO:0032501,GO:0032502,GO:0032504,GO:0032989,GO:0036211,GO:0040007,GO:0043170,GO:…	2.3.2.27	ko:K22378	-	-	-	-	ko00000,ko01000,ko04121	-	-	-	zf-RING_2
Ttrichr1G000189.m1	3847.GLYMA19G05030.2	5.83e-224	636	28HJK@1|root,2QPXD@2759|Eukaryota,37HN3@33090|Viridiplantae,3GGIH@35493|Streptophyta,4JJ8R@91835|fabids	35493|Streptophyta	S	WPP domain-interacting tail-anchored protein	-	GO:0005575,GO:0005622,GO:0005623,GO:0005634,GO:0005635,GO:0012505,GO:0016020,GO:0031090,GO:0031965,GO:0031967,GO:0031975,GO:0043226,GO:0043227,GO:0043229,GO:0043231,GO:0044422,GO:0044424,GO:0044428,GO:0044446,GO:0044464	-	-	-	-	-	-	-	-	-	-	-
Ttrichr1G000189.m2	3847.GLYMA19G05030.2	5.83e-224	636	28HJK@1|root,2QPXD@2759|Eukaryota,37HN3@33090|Viridiplantae,3GGIH@35493|Streptophyta,4JJ8R@91835|fabids	35493|Streptophyta	S	WPP domain-interacting tail-anchored protein	-	GO:0005575,GO:0005622,GO:0005623,GO:0005634,GO:0005635,GO:0012505,GO:0016020,GO:0031090,GO:0031965,GO:0031967,GO:0031975,GO:0043226,GO:0043227,GO:0043229,GO:0043231,GO:0044422,GO:0044424,GO:0044428,GO:0044446,GO:0044464	-	-	-	-	-	-	-	-	-	-	-
Ttrichr1G000189.m3	3847.GLYMA13G06950.2	1.63e-224	638	28HJK@1|root,2QPXD@2759|Eukaryota,37HN3@33090|Viridiplantae,3GGIH@35493|Streptophyta,4JJ8R@91835|fabids	35493|Streptophyta	S	WPP domain-interacting tail-anchored protein	-	GO:0005575,GO:0005622,GO:0005623,GO:0005634,GO:0005635,GO:0012505,GO:0016020,GO:0031090,GO:0031965,GO:0031967,GO:0031975,GO:0043226,GO:0043227,GO:0043229,GO:0043231,GO:0044422,GO:0044424,GO:0044428,GO:0044446,GO:0044464	-	-	-	-	-	-	-	-	-	-	-
Ttrichr1G000190.m1	3847.GLYMA13G06940.1	0	889	COG2046@1|root,KOG0636@2759|Eukaryota,37M16@33090|Viridiplantae,3G7IZ@35493|Streptophyta,4JKSD@91835|fabids	35493|Streptophyta	P	ATP sulfurylase	-	GO:0000103,GO:0003674,GO:0003824,GO:0004020,GO:0004779,GO:0004781,GO:0005575,GO:0005622,GO:0005623,GO:0005737,GO:0005829,GO:0006790,GO:0006793,GO:0006796,GO:0006950,GO:0007154,GO:0008150,GO:0008152,GO:0009267,GO:0009507,GO:0009532,GO:0009536,GO:0009570,GO:0009605,GO:0009970,GO:0009987,GO:0009991,GO:0016301,GO:0016310,GO:0016740,GO:0016772,GO:0016773,GO:0016779,GO:0031667,GO:0031668,GO:0031669,GO:…	2.7.1.25,2.7.7.4	ko:K13811	ko00230,ko00261,ko00450,ko00920,ko01100,ko01120,ko01130,map00230,map00261,map00450,map00920,map01100,map01120,map01130	M00176	R00509,R00529,R04928,R04929	RC00002,RC00078,RC02809,RC02889	ko00000,ko00001,ko00002,ko01000	-	-	-	ATP-sulfurylase,PUA_2
Ttrichr1G000192.m1	3827.XP_004516883.1	7.25e-11	67.4	COG0507@1|root,KOG0987@2759|Eukaryota	2759|Eukaryota	L	G-quadruplex DNA unwinding	-	-	-	-	-	-	-	-	-	-	-	-	Helitron_like_N,REPA_OB_2
Ttrichr1G000193.m1	3847.GLYMA13G06930.1	1.35e-279	771	COG0814@1|root,KOG1305@2759|Eukaryota,37RBT@33090|Viridiplantae,3G9J1@35493|Streptophyta,4JE8R@91835|fabids	35493|Streptophyta	E	sodium-coupled neutral amino acid transporter	-	GO:0000302,GO:0003333,GO:0003674,GO:0005215,GO:0005342,GO:0005575,GO:0005622,GO:0005623,GO:0005737,GO:0005773,GO:0005774,GO:0006810,GO:0006811,GO:0006820,GO:0006865,GO:0006950,GO:0006979,GO:0008150,GO:0008509,GO:0008514,GO:0009719,GO:0009723,GO:0009725,GO:0009987,GO:0010033,GO:0010035,GO:0010038,GO:0010039,GO:0015075,GO:0015171,GO:0015318,GO:0015711,GO:0015849,GO:0016020,GO:0022857,GO:0031090,GO:…	-	ko:K14207	ko04724,ko04727,ko04974,map04724,map04727,map04974	-	-	-	ko00000,ko00001,ko02000	2.A.18.6.4,2.A.18.6.5	-	-	Aa_trans
Ttrichr1G000193.m2	3847.GLYMA13G06930.1	1.35e-279	771	COG0814@1|root,KOG1305@2759|Eukaryota,37RBT@33090|Viridiplantae,3G9J1@35493|Streptophyta,4JE8R@91835|fabids	35493|Streptophyta	E	sodium-coupled neutral amino acid transporter	-	GO:0000302,GO:0003333,GO:0003674,GO:0005215,GO:0005342,GO:0005575,GO:0005622,GO:0005623,GO:0005737,GO:0005773,GO:0005774,GO:0006810,GO:0006811,GO:0006820,GO:0006865,GO:0006950,GO:0006979,GO:0008150,GO:0008509,GO:0008514,GO:0009719,GO:0009723,GO:0009725,GO:0009987,GO:0010033,GO:0010035,GO:0010038,GO:0010039,GO:0015075,GO:0015171,GO:0015318,GO:0015711,GO:0015849,GO:0016020,GO:0022857,GO:0031090,GO:…	-	ko:K14207	ko04724,ko04727,ko04974,map04724,map04727,map04974	-	-	-	ko00000,ko00001,ko02000	2.A.18.6.4,2.A.18.6.5	-	-	Aa_trans
Ttrichr1G000194.m1	3847.GLYMA19G04990.4	2.8e-261	723	COG0814@1|root,KOG1305@2759|Eukaryota,37RBT@33090|Viridiplantae,3G9J1@35493|Streptophyta,4JE8R@91835|fabids	35493|Streptophyta	E	sodium-coupled neutral amino acid transporter	-	GO:0000302,GO:0003333,GO:0003674,GO:0005215,GO:0005342,GO:0005575,GO:0005622,GO:0005623,GO:0005737,GO:0005773,GO:0005774,GO:0006810,GO:0006811,GO:0006820,GO:0006865,GO:0006950,GO:0006979,GO:0008150,GO:0008509,GO:0008514,GO:0009719,GO:0009723,GO:0009725,GO:0009987,GO:0010033,GO:0010035,GO:0010038,GO:0010039,GO:0015075,GO:0015171,GO:0015318,GO:0015711,GO:0015849,GO:0016020,GO:0022857,GO:0031090,GO:…	-	ko:K14207	ko04724,ko04727,ko04974,map04724,map04727,map04974	-	-	-	ko00000,ko00001,ko02000	2.A.18.6.4,2.A.18.6.5	-	-	Aa_trans
Ttrichr1G000194.m2	3847.GLYMA19G04990.4	4.16e-288	792	COG0814@1|root,KOG1305@2759|Eukaryota,37RBT@33090|Viridiplantae,3G9J1@35493|Streptophyta,4JE8R@91835|fabids	35493|Streptophyta	E	sodium-coupled neutral amino acid transporter	-	GO:0000302,GO:0003333,GO:0003674,GO:0005215,GO:0005342,GO:0005575,GO:0005622,GO:0005623,GO:0005737,GO:0005773,GO:0005774,GO:0006810,GO:0006811,GO:0006820,GO:0006865,GO:0006950,GO:0006979,GO:0008150,GO:0008509,GO:0008514,GO:0009719,GO:0009723,GO:0009725,GO:0009987,GO:0010033,GO:0010035,GO:0010038,GO:0010039,GO:0015075,GO:0015171,GO:0015318,GO:0015711,GO:0015849,GO:0016020,GO:0022857,GO:0031090,GO:…	-	ko:K14207	ko04724,ko04727,ko04974,map04724,map04727,map04974	-	-	-	ko00000,ko00001,ko02000	2.A.18.6.4,2.A.18.6.5	-	-	Aa_trans
Ttrichr1G000194.m3	3847.GLYMA19G04990.4	4.16e-288	792	COG0814@1|root,KOG1305@2759|Eukaryota,37RBT@33090|Viridiplantae,3G9J1@35493|Streptophyta,4JE8R@91835|fabids	35493|Streptophyta	E	sodium-coupled neutral amino acid transporter	-	GO:0000302,GO:0003333,GO:0003674,GO:0005215,GO:0005342,GO:0005575,GO:0005622,GO:0005623,GO:0005737,GO:0005773,GO:0005774,GO:0006810,GO:0006811,GO:0006820,GO:0006865,GO:0006950,GO:0006979,GO:0008150,GO:0008509,GO:0008514,GO:0009719,GO:0009723,GO:0009725,GO:0009987,GO:0010033,GO:0010035,GO:0010038,GO:0010039,GO:0015075,GO:0015171,GO:0015318,GO:0015711,GO:0015849,GO:0016020,GO:0022857,GO:0031090,GO:…	-	ko:K14207	ko04724,ko04727,ko04974,map04724,map04727,map04974	-	-	-	ko00000,ko00001,ko02000	2.A.18.6.4,2.A.18.6.5	-	-	Aa_trans
Ttrichr1G000194.m4	3847.GLYMA19G04990.4	4.16e-288	792	COG0814@1|root,KOG1305@2759|Eukaryota,37RBT@33090|Viridiplantae,3G9J1@35493|Streptophyta,4JE8R@91835|fabids	35493|Streptophyta	E	sodium-coupled neutral amino acid transporter	-	GO:0000302,GO:0003333,GO:0003674,GO:0005215,GO:0005342,GO:0005575,GO:0005622,GO:0005623,GO:0005737,GO:0005773,GO:0005774,GO:0006810,GO:0006811,GO:0006820,GO:0006865,GO:0006950,GO:0006979,GO:0008150,GO:0008509,GO:0008514,GO:0009719,GO:0009723,GO:0009725,GO:0009987,GO:0010033,GO:0010035,GO:0010038,GO:0010039,GO:0015075,GO:0015171,GO:0015318,GO:0015711,GO:0015849,GO:0016020,GO:0022857,GO:0031090,GO:…	-	ko:K14207	ko04724,ko04727,ko04974,map04724,map04727,map04974	-	-	-	ko00000,ko00001,ko02000	2.A.18.6.4,2.A.18.6.5	-	-	Aa_trans
Ttrichr1G000195.m1	3847.GLYMA19G04990.4	1.86e-271	750	COG0814@1|root,KOG1305@2759|Eukaryota,37RBT@33090|Viridiplantae,3G9J1@35493|Streptophyta,4JE8R@91835|fabids	35493|Streptophyta	E	sodium-coupled neutral amino acid transporter	-	GO:0000302,GO:0003333,GO:0003674,GO:0005215,GO:0005342,GO:0005575,GO:0005622,GO:0005623,GO:0005737,GO:0005773,GO:0005774,GO:0006810,GO:0006811,GO:0006820,GO:0006865,GO:0006950,GO:0006979,GO:0008150,GO:0008509,GO:0008514,GO:0009719,GO:0009723,GO:0009725,GO:0009987,GO:0010033,GO:0010035,GO:0010038,GO:0010039,GO:0015075,GO:0015171,GO:0015318,GO:0015711,GO:0015849,GO:0016020,GO:0022857,GO:0031090,GO:…	-	ko:K14207	ko04724,ko04727,ko04974,map04724,map04727,map04974	-	-	-	ko00000,ko00001,ko02000	2.A.18.6.4,2.A.18.6.5	-	-	Aa_trans
Ttrichr1G000196.m1	3847.GLYMA07G34471.1	1.24e-275	800	COG4886@1|root,KOG0619@2759|Eukaryota,37JQI@33090|Viridiplantae,3G814@35493|Streptophyta,4JK6I@91835|fabids	35493|Streptophyta	T	LRR receptor-like serine threonine-protein kinase	-	-	-	-	-	-	-	-	-	-	-	-	LRRNT_2,LRR_1,LRR_6,LRR_8
Ttrichr1G000197.m1	3847.GLYMA07G34471.1	7.82e-250	733	COG4886@1|root,KOG0619@2759|Eukaryota,37JQI@33090|Viridiplantae,3G814@35493|Streptophyta,4JK6I@91835|fabids	35493|Streptophyta	T	LRR receptor-like serine threonine-protein kinase	-	-	-	-	-	-	-	-	-	-	-	-	LRRNT_2,LRR_1,LRR_6,LRR_8
Ttrichr1G000198.m1	3847.GLYMA19G04870.1	9.47e-282	773	COG0515@1|root,KOG1187@2759|Eukaryota,37IK1@33090|Viridiplantae,3G8DU@35493|Streptophyta,4JG4N@91835|fabids	35493|Streptophyta	T	leucine-rich repeat receptor-like serine threonine-protein kinase	-	-	2.7.11.1	ko:K04733	ko04010,ko04064,ko04620,ko04621,ko04624,ko04722,ko05133,ko05140,ko05142,ko05145,ko05152,ko05162,ko05164,map04010,map04064,map04620,map04621,map04624,map04722,map05133,map05140,map05142,map05145,map05152,map05162,map05164	M00686	-	-	ko00000,ko00001,ko00002,ko01000,ko01001	-	-	-	Pkinase,Pkinase_Tyr
Ttrichr1G000199.m1	3847.GLYMA19G04890.2	6.62e-225	624	COG3240@1|root,2QR84@2759|Eukaryota,37T9K@33090|Viridiplantae,3GBD5@35493|Streptophyta,4JFG7@91835|fabids	35493|Streptophyta	I	Belongs to the 'GDSL' lipolytic enzyme family	-	GO:0003674,GO:0003824,GO:0016298,GO:0016787,GO:0016788	-	-	-	-	-	-	-	-	-	-	Lipase_GDSL
Ttrichr1G000200.m1	3885.XP_007151417.1	2.64e-215	601	COG1073@1|root,KOG1552@2759|Eukaryota,37HYX@33090|Viridiplantae,3GB6C@35493|Streptophyta,4JKHP@91835|fabids	35493|Streptophyta	S	Alpha beta hydrolase domain-containing protein	-	-	-	-	-	-	-	-	-	-	-	-	Abhydrolase_1,Hydrolase_4,Peptidase_S9
Ttrichr1G000201.m1	3885.XP_007151419.1	2.18e-106	310	COG5220@1|root,KOG3800@2759|Eukaryota,37RV2@33090|Viridiplantae,3GEJU@35493|Streptophyta,4JEH0@91835|fabids	35493|Streptophyta	O	CDK-activating kinase assembly factor MAT1	-	-	-	ko:K10842	ko03022,ko03420,map03022,map03420	M00290	-	-	ko00000,ko00001,ko00002,ko03021,ko03400	-	-	-	MAT1
Ttrichr1G000201.m2	3885.XP_007151419.1	2.18e-106	310	COG5220@1|root,KOG3800@2759|Eukaryota,37RV2@33090|Viridiplantae,3GEJU@35493|Streptophyta,4JEH0@91835|fabids	35493|Streptophyta	O	CDK-activating kinase assembly factor MAT1	-	-	-	ko:K10842	ko03022,ko03420,map03022,map03420	M00290	-	-	ko00000,ko00001,ko00002,ko03021,ko03400	-	-	-	MAT1
Ttrichr1G000201.m3	3885.XP_007151419.1	2.18e-106	310	COG5220@1|root,KOG3800@2759|Eukaryota,37RV2@33090|Viridiplantae,3GEJU@35493|Streptophyta,4JEH0@91835|fabids	35493|Streptophyta	O	CDK-activating kinase assembly factor MAT1	-	-	-	ko:K10842	ko03022,ko03420,map03022,map03420	M00290	-	-	ko00000,ko00001,ko00002,ko03021,ko03400	-	-	-	MAT1
Ttrichr1G000201.m4	3885.XP_007151419.1	2.18e-106	310	COG5220@1|root,KOG3800@2759|Eukaryota,37RV2@33090|Viridiplantae,3GEJU@35493|Streptophyta,4JEH0@91835|fabids	35493|Streptophyta	O	CDK-activating kinase assembly factor MAT1	-	-	-	ko:K10842	ko03022,ko03420,map03022,map03420	M00290	-	-	ko00000,ko00001,ko00002,ko03021,ko03400	-	-	-	MAT1
Ttrichr1G000202.m1	3847.GLYMA13G06900.3	8.95e-77	230	COG1233@1|root,KOG4254@2759|Eukaryota,37V7S@33090|Viridiplantae,3GJF1@35493|Streptophyta,4JQ6X@91835|fabids	35493|Streptophyta	H	Biogenesis of lysosome-related organelles complex 1 subunit	-	GO:0003674,GO:0003824,GO:0005575,GO:0005622,GO:0005623,GO:0005737,GO:0005829,GO:0008150,GO:0008152,GO:0016491,GO:0031082,GO:0031083,GO:0032991,GO:0044424,GO:0044444,GO:0044445,GO:0044464,GO:0055114	-	ko:K16750	-	-	-	-	ko00000,ko03036,ko04131	-	-	-	BLOC1_2
Ttrichr1G000202.m2	3847.GLYMA13G06900.3	8.95e-77	230	COG1233@1|root,KOG4254@2759|Eukaryota,37V7S@33090|Viridiplantae,3GJF1@35493|Streptophyta,4JQ6X@91835|fabids	35493|Streptophyta	H	Biogenesis of lysosome-related organelles complex 1 subunit	-	GO:0003674,GO:0003824,GO:0005575,GO:0005622,GO:0005623,GO:0005737,GO:0005829,GO:0008150,GO:0008152,GO:0016491,GO:0031082,GO:0031083,GO:0032991,GO:0044424,GO:0044444,GO:0044445,GO:0044464,GO:0055114	-	ko:K16750	-	-	-	-	ko00000,ko03036,ko04131	-	-	-	BLOC1_2
Ttrichr1G000203.m1	3847.GLYMA07G34471.1	1.72e-252	740	COG4886@1|root,KOG0619@2759|Eukaryota,37JQI@33090|Viridiplantae,3G814@35493|Streptophyta,4JK6I@91835|fabids	35493|Streptophyta	T	LRR receptor-like serine threonine-protein kinase	-	-	-	-	-	-	-	-	-	-	-	-	LRRNT_2,LRR_1,LRR_6,LRR_8
Ttrichr1G000204.m1	3847.GLYMA07G34471.1	1.05e-254	746	COG4886@1|root,KOG0619@2759|Eukaryota,37JQI@33090|Viridiplantae,3G814@35493|Streptophyta,4JK6I@91835|fabids	35493|Streptophyta	T	LRR receptor-like serine threonine-protein kinase	-	-	-	-	-	-	-	-	-	-	-	-	LRRNT_2,LRR_1,LRR_6,LRR_8
Ttrichr1G000205.m1	3885.XP_007151404.1	0	978	28JSQ@1|root,2QRT0@2759|Eukaryota,37MNE@33090|Viridiplantae,3GCTN@35493|Streptophyta,4JRDU@91835|fabids	35493|Streptophyta	G	GDP-fucose protein O-fucosyltransferase	-	GO:0005575,GO:0005622,GO:0005623,GO:0005737,GO:0044424,GO:0044464	-	-	-	-	-	-	-	-	-	-	O-FucT
Ttrichr1G000205.m2	3885.XP_007151404.1	0	978	28JSQ@1|root,2QRT0@2759|Eukaryota,37MNE@33090|Viridiplantae,3GCTN@35493|Streptophyta,4JRDU@91835|fabids	35493|Streptophyta	G	GDP-fucose protein O-fucosyltransferase	-	GO:0005575,GO:0005622,GO:0005623,GO:0005737,GO:0044424,GO:0044464	-	-	-	-	-	-	-	-	-	-	O-FucT
Ttrichr1G000205.m3	3885.XP_007151404.1	0	978	28JSQ@1|root,2QRT0@2759|Eukaryota,37MNE@33090|Viridiplantae,3GCTN@35493|Streptophyta,4JRDU@91835|fabids	35493|Streptophyta	G	GDP-fucose protein O-fucosyltransferase	-	GO:0005575,GO:0005622,GO:0005623,GO:0005737,GO:0044424,GO:0044464	-	-	-	-	-	-	-	-	-	-	O-FucT
Ttrichr1G000205.m4	3885.XP_007151404.1	0	978	28JSQ@1|root,2QRT0@2759|Eukaryota,37MNE@33090|Viridiplantae,3GCTN@35493|Streptophyta,4JRDU@91835|fabids	35493|Streptophyta	G	GDP-fucose protein O-fucosyltransferase	-	GO:0005575,GO:0005622,GO:0005623,GO:0005737,GO:0044424,GO:0044464	-	-	-	-	-	-	-	-	-	-	O-FucT
Ttrichr1G000205.m5	3885.XP_007151404.1	0	978	28JSQ@1|root,2QRT0@2759|Eukaryota,37MNE@33090|Viridiplantae,3GCTN@35493|Streptophyta,4JRDU@91835|fabids	35493|Streptophyta	G	GDP-fucose protein O-fucosyltransferase	-	GO:0005575,GO:0005622,GO:0005623,GO:0005737,GO:0044424,GO:0044464	-	-	-	-	-	-	-	-	-	-	O-FucT
Ttrichr1G000206.m1	3847.GLYMA19G04570.1	4.15e-183	521	KOG1192@1|root,KOG1192@2759|Eukaryota,37HZV@33090|Viridiplantae,3G9TD@35493|Streptophyta,4JK1Y@91835|fabids	35493|Streptophyta	CG	Belongs to the UDP-glycosyltransferase family	-	GO:0003674,GO:0003824,GO:0005575,GO:0005622,GO:0005623,GO:0008194,GO:0015020,GO:0016740,GO:0016757,GO:0016758,GO:0035251,GO:0043226,GO:0043227,GO:0043229,GO:0043231,GO:0044424,GO:0044464,GO:0046527,GO:0080043,GO:0080044	2.4.1.324	ko:K21374	-	-	-	-	ko00000,ko01000,ko01003	-	GT1	-	UDPGT
Ttrichr1G000207.m1	3847.GLYMA13G06870.2	2.98e-88	270	28I65@1|root,2QQ26@2759|Eukaryota,37SGU@33090|Viridiplantae,3GDV5@35493|Streptophyta	35493|Streptophyta	S	Pollen Ole e 1 allergen and extensin	-	-	-	-	-	-	-	-	-	-	-	-	Pollen_Ole_e_I
Ttrichr1G000208.m1	3847.GLYMA19G04410.1	5.56e-107	323	28I65@1|root,2QQ26@2759|Eukaryota,37SGU@33090|Viridiplantae,3GDV5@35493|Streptophyta,4JRG6@91835|fabids	35493|Streptophyta	S	Pollen proteins Ole e I like	-	-	-	-	-	-	-	-	-	-	-	-	Pollen_Ole_e_I
Ttrichr1G000209.m1	3847.GLYMA08G27730.4	4.44e-132	378	KOG0800@1|root,KOG0800@2759|Eukaryota,37SBE@33090|Viridiplantae,3GE31@35493|Streptophyta,4JKW2@91835|fabids	35493|Streptophyta	O	E3 ubiquitin-protein ligase	-	GO:0000209,GO:0003674,GO:0003824,GO:0004842,GO:0006464,GO:0006508,GO:0006511,GO:0006807,GO:0008150,GO:0008152,GO:0009056,GO:0009057,GO:0009987,GO:0010498,GO:0016567,GO:0016740,GO:0019538,GO:0019787,GO:0019941,GO:0030163,GO:0032446,GO:0036211,GO:0043161,GO:0043170,GO:0043412,GO:0043632,GO:0044237,GO:0044238,GO:0044248,GO:0044257,GO:0044260,GO:0044265,GO:0044267,GO:0051603,GO:0061630,GO:0061659,GO:…	-	-	-	-	-	-	-	-	-	-	zf-RING_2,zf-rbx1
Ttrichr1G000209.m3	3847.GLYMA08G27730.4	4.44e-132	378	KOG0800@1|root,KOG0800@2759|Eukaryota,37SBE@33090|Viridiplantae,3GE31@35493|Streptophyta,4JKW2@91835|fabids	35493|Streptophyta	O	E3 ubiquitin-protein ligase	-	GO:0000209,GO:0003674,GO:0003824,GO:0004842,GO:0006464,GO:0006508,GO:0006511,GO:0006807,GO:0008150,GO:0008152,GO:0009056,GO:0009057,GO:0009987,GO:0010498,GO:0016567,GO:0016740,GO:0019538,GO:0019787,GO:0019941,GO:0030163,GO:0032446,GO:0036211,GO:0043161,GO:0043170,GO:0043412,GO:0043632,GO:0044237,GO:0044238,GO:0044248,GO:0044257,GO:0044260,GO:0044265,GO:0044267,GO:0051603,GO:0061630,GO:0061659,GO:…	-	-	-	-	-	-	-	-	-	-	zf-RING_2,zf-rbx1
Ttrichr1G000209.m4	3847.GLYMA08G27730.4	4.44e-132	378	KOG0800@1|root,KOG0800@2759|Eukaryota,37SBE@33090|Viridiplantae,3GE31@35493|Streptophyta,4JKW2@91835|fabids	35493|Streptophyta	O	E3 ubiquitin-protein ligase	-	GO:0000209,GO:0003674,GO:0003824,GO:0004842,GO:0006464,GO:0006508,GO:0006511,GO:0006807,GO:0008150,GO:0008152,GO:0009056,GO:0009057,GO:0009987,GO:0010498,GO:0016567,GO:0016740,GO:0019538,GO:0019787,GO:0019941,GO:0030163,GO:0032446,GO:0036211,GO:0043161,GO:0043170,GO:0043412,GO:0043632,GO:0044237,GO:0044238,GO:0044248,GO:0044257,GO:0044260,GO:0044265,GO:0044267,GO:0051603,GO:0061630,GO:0061659,GO:…	-	-	-	-	-	-	-	-	-	-	zf-RING_2,zf-rbx1
Ttrichr1G000209.m2	3750.XP_008341811.1	2.41e-92	275	KOG0800@1|root,KOG0800@2759|Eukaryota,37SBE@33090|Viridiplantae,3GE31@35493|Streptophyta,4JKW2@91835|fabids	35493|Streptophyta	O	E3 ubiquitin-protein ligase	-	GO:0000209,GO:0003674,GO:0003824,GO:0004842,GO:0006464,GO:0006508,GO:0006511,GO:0006807,GO:0008150,GO:0008152,GO:0009056,GO:0009057,GO:0009987,GO:0010498,GO:0016567,GO:0016740,GO:0019538,GO:0019787,GO:0019941,GO:0030163,GO:0032446,GO:0036211,GO:0043161,GO:0043170,GO:0043412,GO:0043632,GO:0044237,GO:0044238,GO:0044248,GO:0044257,GO:0044260,GO:0044265,GO:0044267,GO:0051603,GO:0061630,GO:0061659,GO:…	-	-	-	-	-	-	-	-	-	-	zf-RING_2,zf-rbx1
Ttrichr1G000210.m1	3847.GLYMA13G06811.1	7.08e-121	349	COG5068@1|root,KOG0014@2759|Eukaryota,37QJG@33090|Viridiplantae,3GGEF@35493|Streptophyta,4JM27@91835|fabids	35493|Streptophyta	K	K-box region	-	-	-	ko:K09264	-	-	-	-	ko00000,ko03000	-	-	-	K-box,SRF-TF
Ttrichr1G000210.m2	3847.GLYMA13G06811.1	9.73e-121	349	COG5068@1|root,KOG0014@2759|Eukaryota,37QJG@33090|Viridiplantae,3GGEF@35493|Streptophyta,4JM27@91835|fabids	35493|Streptophyta	K	K-box region	-	-	-	ko:K09264	-	-	-	-	ko00000,ko03000	-	-	-	K-box,SRF-TF
Ttrichr1G000210.m3	3847.GLYMA13G06811.1	9.73e-121	349	COG5068@1|root,KOG0014@2759|Eukaryota,37QJG@33090|Viridiplantae,3GGEF@35493|Streptophyta,4JM27@91835|fabids	35493|Streptophyta	K	K-box region	-	-	-	ko:K09264	-	-	-	-	ko00000,ko03000	-	-	-	K-box,SRF-TF
Ttrichr1G000210.m4	3847.GLYMA13G06811.1	2.45e-139	399	COG5068@1|root,KOG0014@2759|Eukaryota,37QJG@33090|Viridiplantae,3GGEF@35493|Streptophyta,4JM27@91835|fabids	35493|Streptophyta	K	K-box region	-	-	-	ko:K09264	-	-	-	-	ko00000,ko03000	-	-	-	K-box,SRF-TF
Ttrichr1G000210.m5	3847.GLYMA13G06811.1	3.57e-139	397	COG5068@1|root,KOG0014@2759|Eukaryota,37QJG@33090|Viridiplantae,3GGEF@35493|Streptophyta,4JM27@91835|fabids	35493|Streptophyta	K	K-box region	-	-	-	ko:K09264	-	-	-	-	ko00000,ko03000	-	-	-	K-box,SRF-TF
Ttrichr1G000211.m1	3885.XP_007151389.1	4.04e-158	445	COG5068@1|root,KOG0014@2759|Eukaryota,37HHQ@33090|Viridiplantae,3G8WJ@35493|Streptophyta,4JHXB@91835|fabids	35493|Streptophyta	K	Developmental protein SEPALLATA	AGL2	GO:0000003,GO:0003002,GO:0003006,GO:0003674,GO:0003676,GO:0003677,GO:0003700,GO:0005488,GO:0005515,GO:0005575,GO:0005622,GO:0005623,GO:0005634,GO:0006355,GO:0007275,GO:0007389,GO:0008134,GO:0008150,GO:0009653,GO:0009791,GO:0009888,GO:0009889,GO:0009908,GO:0010022,GO:0010073,GO:0010093,GO:0010468,GO:0010556,GO:0010582,GO:0019219,GO:0019222,GO:0022414,GO:0031323,GO:0031326,GO:0032501,GO:0032502,GO:…	-	ko:K09264	-	-	-	-	ko00000,ko03000	-	-	-	K-box,SRF-TF
Ttrichr1G000211.m2	3847.GLYMA13G06730.1	1.92e-159	449	COG5068@1|root,KOG0014@2759|Eukaryota,37HHQ@33090|Viridiplantae,3G8WJ@35493|Streptophyta,4JHXB@91835|fabids	35493|Streptophyta	K	Developmental protein SEPALLATA	AGL2	GO:0000003,GO:0003002,GO:0003006,GO:0003674,GO:0003676,GO:0003677,GO:0003700,GO:0005488,GO:0005515,GO:0005575,GO:0005622,GO:0005623,GO:0005634,GO:0006355,GO:0007275,GO:0007389,GO:0008134,GO:0008150,GO:0009653,GO:0009791,GO:0009888,GO:0009889,GO:0009908,GO:0010022,GO:0010073,GO:0010093,GO:0010468,GO:0010556,GO:0010582,GO:0019219,GO:0019222,GO:0022414,GO:0031323,GO:0031326,GO:0032501,GO:0032502,GO:…	-	ko:K09264	-	-	-	-	ko00000,ko03000	-	-	-	K-box,SRF-TF
Ttrichr1G000212.m1	3885.XP_007151383.1	6.47e-78	238	KOG4174@1|root,KOG4174@2759|Eukaryota,37TXW@33090|Viridiplantae,3GHW3@35493|Streptophyta,4JP32@91835|fabids	35493|Streptophyta	S	At4g26485-like	-	GO:0000154,GO:0001510,GO:0003674,GO:0003824,GO:0005575,GO:0005622,GO:0005623,GO:0005737,GO:0006139,GO:0006364,GO:0006396,GO:0006725,GO:0006807,GO:0008150,GO:0008152,GO:0008168,GO:0008170,GO:0008173,GO:0008649,GO:0008757,GO:0009451,GO:0009987,GO:0010467,GO:0016070,GO:0016072,GO:0016436,GO:0016740,GO:0016741,GO:0022613,GO:0031167,GO:0032259,GO:0034470,GO:0034641,GO:0034660,GO:0042254,GO:0043170,GO:…	2.1.1.313	ko:K19307	-	-	-	-	ko00000,ko01000,ko03009	-	-	-	DUF2431
Ttrichr1G000213.m1	3847.GLYMA19G04290.1	1.97e-66	202	2CHT4@1|root,2S5G8@2759|Eukaryota,37VZZ@33090|Viridiplantae,3GK26@35493|Streptophyta,4JQMI@91835|fabids	35493|Streptophyta	-	-	-	-	-	-	-	-	-	-	-	-	-	-	-
Ttrichr1G000214.m1	3847.GLYMA13G06715.1	8.1e-183	512	COG3491@1|root,KOG0143@2759|Eukaryota,37S4R@33090|Viridiplantae,3GEB9@35493|Streptophyta,4JK3I@91835|fabids	35493|Streptophyta	Q	Belongs to the iron ascorbate-dependent oxidoreductase family	-	-	-	-	-	-	-	-	-	-	-	-	2OG-FeII_Oxy,DIOX_N
Ttrichr1G000214.m2	3847.GLYMA13G06715.1	1.38e-230	636	COG3491@1|root,KOG0143@2759|Eukaryota,37S4R@33090|Viridiplantae,3GEB9@35493|Streptophyta,4JK3I@91835|fabids	35493|Streptophyta	Q	Belongs to the iron ascorbate-dependent oxidoreductase family	-	-	-	-	-	-	-	-	-	-	-	-	2OG-FeII_Oxy,DIOX_N
Ttrichr1G000215.m1	3847.GLYMA19G04250.1	0	898	COG2124@1|root,KOG0157@2759|Eukaryota,37KM6@33090|Viridiplantae,3GGY7@35493|Streptophyta,4JN57@91835|fabids	35493|Streptophyta	Q	Cytochrome p450	CYP85A3	GO:0000226,GO:0001578,GO:0003674,GO:0003824,GO:0004497,GO:0006091,GO:0006629,GO:0006694,GO:0006996,GO:0007010,GO:0007017,GO:0007275,GO:0008150,GO:0008152,GO:0008202,GO:0008610,GO:0009058,GO:0009314,GO:0009416,GO:0009628,GO:0009642,GO:0009646,GO:0009647,GO:0009791,GO:0009987,GO:0010268,GO:0010817,GO:0016043,GO:0016125,GO:0016128,GO:0016129,GO:0016131,GO:0016132,GO:0016491,GO:0022900,GO:0032501,GO:…	-	ko:K09590	ko00905,ko01100,ko01110,map00905,map01100,map01110	M00371	R07450,R07451,R07455,R07457,R07458,R10669	RC00154,RC00661,RC02079	ko00000,ko00001,ko00002,ko00199,ko01000	-	-	-	p450
Ttrichr1G000216.m1	3847.GLYMA19G04240.1	1.03e-267	731	arCOG06245@1|root,2QSDP@2759|Eukaryota,37P8P@33090|Viridiplantae,3GAX4@35493|Streptophyta,4JMXR@91835|fabids	35493|Streptophyta	S	Reversibly glycosylated polypeptide	RGP2	GO:0000138,GO:0003674,GO:0003735,GO:0003824,GO:0005198,GO:0005575,GO:0005618,GO:0005622,GO:0005623,GO:0005737,GO:0005773,GO:0005774,GO:0005794,GO:0005795,GO:0005829,GO:0005840,GO:0005844,GO:0005975,GO:0005996,GO:0006139,GO:0006725,GO:0006793,GO:0006807,GO:0006950,GO:0006970,GO:0007275,GO:0008150,GO:0008152,GO:0008194,GO:0009058,GO:0009225,GO:0009555,GO:0009628,GO:0009651,GO:0009832,GO:0009987,GO:…	5.4.99.30	ko:K13379	ko00520,map00520	-	R09009	RC02396	ko00000,ko00001,ko01000,ko01003	-	GT75	-	RGP
Ttrichr1G000217.m1	3847.GLYMA19G04230.2	0	1163	COG1867@1|root,KOG1253@2759|Eukaryota,37IP0@33090|Viridiplantae,3GC7H@35493|Streptophyta,4JJ2Q@91835|fabids	35493|Streptophyta	J	tRNA (Guanine(26)-N(2))-dimethyltransferase	-	GO:0001510,GO:0002940,GO:0003674,GO:0003824,GO:0004809,GO:0005575,GO:0005622,GO:0005623,GO:0005634,GO:0005737,GO:0005739,GO:0006139,GO:0006396,GO:0006399,GO:0006400,GO:0006725,GO:0006807,GO:0008033,GO:0008150,GO:0008152,GO:0008168,GO:0008170,GO:0008173,GO:0008175,GO:0008757,GO:0009451,GO:0009987,GO:0010467,GO:0016070,GO:0016423,GO:0016740,GO:0016741,GO:0030488,GO:0032259,GO:0034470,GO:0034641,GO:…	2.1.1.215,2.1.1.216	ko:K00555	-	-	-	-	ko00000,ko01000,ko03016	-	-	-	TRM
Ttrichr1G000218.m1	2711.XP_006481217.1	6.93e-09	63.5	28ZEJ@1|root,2R68V@2759|Eukaryota,38700@33090|Viridiplantae,3GQTI@35493|Streptophyta	35493|Streptophyta	S	F-box LRR-repeat protein	-	-	-	-	-	-	-	-	-	-	-	-	F-box,FBD
Ttrichr1G000219.m1	2711.XP_006481217.1	6.93e-09	63.5	28ZEJ@1|root,2R68V@2759|Eukaryota,38700@33090|Viridiplantae,3GQTI@35493|Streptophyta	35493|Streptophyta	S	F-box LRR-repeat protein	-	-	-	-	-	-	-	-	-	-	-	-	F-box,FBD
Ttrichr1G000220.m1	2711.XP_006481217.1	6.93e-09	63.5	28ZEJ@1|root,2R68V@2759|Eukaryota,38700@33090|Viridiplantae,3GQTI@35493|Streptophyta	35493|Streptophyta	S	F-box LRR-repeat protein	-	-	-	-	-	-	-	-	-	-	-	-	F-box,FBD
Ttrichr1G000221.m1	3847.GLYMA19G04220.1	3.86e-316	860	28M02@1|root,2QQYT@2759|Eukaryota,37KCG@33090|Viridiplantae,3GDPT@35493|Streptophyta,4JGEN@91835|fabids	35493|Streptophyta	S	COBRA-like protein	-	GO:0005575,GO:0005622,GO:0005623,GO:0005737,GO:0005773,GO:0005774,GO:0005886,GO:0008150,GO:0009832,GO:0009834,GO:0009987,GO:0016020,GO:0031090,GO:0031224,GO:0031225,GO:0042546,GO:0043226,GO:0043227,GO:0043229,GO:0043231,GO:0044085,GO:0044422,GO:0044424,GO:0044425,GO:0044437,GO:0044444,GO:0044446,GO:0044464,GO:0071554,GO:0071669,GO:0071840,GO:0071944,GO:0098588,GO:0098805	-	-	-	-	-	-	-	-	-	-	COBRA
Ttrichr1G000221.m2	3847.GLYMA19G04220.1	3.86e-316	860	28M02@1|root,2QQYT@2759|Eukaryota,37KCG@33090|Viridiplantae,3GDPT@35493|Streptophyta,4JGEN@91835|fabids	35493|Streptophyta	S	COBRA-like protein	-	GO:0005575,GO:0005622,GO:0005623,GO:0005737,GO:0005773,GO:0005774,GO:0005886,GO:0008150,GO:0009832,GO:0009834,GO:0009987,GO:0016020,GO:0031090,GO:0031224,GO:0031225,GO:0042546,GO:0043226,GO:0043227,GO:0043229,GO:0043231,GO:0044085,GO:0044422,GO:0044424,GO:0044425,GO:0044437,GO:0044444,GO:0044446,GO:0044464,GO:0071554,GO:0071669,GO:0071840,GO:0071944,GO:0098588,GO:0098805	-	-	-	-	-	-	-	-	-	-	COBRA
Ttrichr1G000222.m1	3847.GLYMA19G04210.1	9.14e-248	685	28M02@1|root,2QTGW@2759|Eukaryota,37J2I@33090|Viridiplantae,3GBYH@35493|Streptophyta,4JS23@91835|fabids	35493|Streptophyta	S	COBRA-like protein 1	-	-	-	-	-	-	-	-	-	-	-	-	COBRA
Ttrichr1G000222.m2	3847.GLYMA02G35400.1	2.67e-306	838	28M02@1|root,2QTGW@2759|Eukaryota,37J2I@33090|Viridiplantae,3GBYH@35493|Streptophyta,4JS23@91835|fabids	35493|Streptophyta	S	COBRA-like protein 1	-	-	-	-	-	-	-	-	-	-	-	-	COBRA
Ttrichr1G000223.m1	3885.XP_007151372.1	1.84e-170	483	KOG0765@1|root,KOG0765@2759|Eukaryota,37QVJ@33090|Viridiplantae,3GCZA@35493|Streptophyta,4JMMP@91835|fabids	35493|Streptophyta	C	Belongs to the mitochondrial carrier (TC 2.A.29) family	-	GO:0003674,GO:0005215,GO:0005575,GO:0005622,GO:0005623,GO:0005737,GO:0005739,GO:0005740,GO:0005741,GO:0005743,GO:0006810,GO:0006839,GO:0008150,GO:0016020,GO:0016021,GO:0019866,GO:0019867,GO:0022857,GO:0031090,GO:0031224,GO:0031300,GO:0031301,GO:0031306,GO:0031307,GO:0031966,GO:0031967,GO:0031968,GO:0031975,GO:0032592,GO:0043226,GO:0043227,GO:0043229,GO:0043231,GO:0044422,GO:0044424,GO:0044425,GO:…	-	ko:K15121	-	-	-	-	ko00000,ko02000	2.A.29	-	-	Mito_carr
Ttrichr1G000223.m2	3885.XP_007151372.1	1.43e-176	497	KOG0765@1|root,KOG0765@2759|Eukaryota,37QVJ@33090|Viridiplantae,3GCZA@35493|Streptophyta,4JMMP@91835|fabids	35493|Streptophyta	C	Belongs to the mitochondrial carrier (TC 2.A.29) family	-	GO:0003674,GO:0005215,GO:0005575,GO:0005622,GO:0005623,GO:0005737,GO:0005739,GO:0005740,GO:0005741,GO:0005743,GO:0006810,GO:0006839,GO:0008150,GO:0016020,GO:0016021,GO:0019866,GO:0019867,GO:0022857,GO:0031090,GO:0031224,GO:0031300,GO:0031301,GO:0031306,GO:0031307,GO:0031966,GO:0031967,GO:0031968,GO:0031975,GO:0032592,GO:0043226,GO:0043227,GO:0043229,GO:0043231,GO:0044422,GO:0044424,GO:0044425,GO:…	-	ko:K15121	-	-	-	-	ko00000,ko02000	2.A.29	-	-	Mito_carr
Ttrichr1G000224.m1	3847.GLYMA13G06640.1	2.23e-123	357	KOG3241@1|root,KOG3241@2759|Eukaryota,37R3H@33090|Viridiplantae,3GHHN@35493|Streptophyta,4JNUP@91835|fabids	35493|Streptophyta	S	protein C9orf85 homolog	-	-	-	-	-	-	-	-	-	-	-	-	DUF2039
Ttrichr1G000225.m1	3847.GLYMA01G21620.1	1.69e-242	676	KOG1192@1|root,KOG1192@2759|Eukaryota,37KEN@33090|Viridiplantae,3GARH@35493|Streptophyta	35493|Streptophyta	CG	Belongs to the UDP-glycosyltransferase family	-	-	-	-	-	-	-	-	-	-	-	-	UDPGT
Ttrichr1G000226.m1	3847.GLYMA13G06620.1	0	1056	COG0515@1|root,KOG1187@2759|Eukaryota,37T1P@33090|Viridiplantae,3GE23@35493|Streptophyta,4JGKK@91835|fabids	35493|Streptophyta	T	receptor-like protein kinase	-	GO:0000003,GO:0001558,GO:0003674,GO:0003824,GO:0004672,GO:0005575,GO:0005618,GO:0005623,GO:0005886,GO:0005911,GO:0006464,GO:0006468,GO:0006793,GO:0006796,GO:0006807,GO:0006950,GO:0006952,GO:0007275,GO:0008150,GO:0008152,GO:0009506,GO:0009605,GO:0009607,GO:0009620,GO:0009719,GO:0009723,GO:0009725,GO:0009741,GO:0009787,GO:0009788,GO:0009791,GO:0009856,GO:0009966,GO:0009968,GO:0009987,GO:0010033,GO:…	-	-	-	-	-	-	-	-	-	-	Malectin_like,Pkinase_Tyr
Ttrichr1G000227.m1	3847.GLYMA13G06530.1	0	1266	COG0515@1|root,KOG1187@2759|Eukaryota,37T1P@33090|Viridiplantae,3GE23@35493|Streptophyta,4JGKK@91835|fabids	35493|Streptophyta	T	receptor-like protein kinase	-	GO:0000003,GO:0001558,GO:0003674,GO:0003824,GO:0004672,GO:0005575,GO:0005618,GO:0005623,GO:0005886,GO:0005911,GO:0006464,GO:0006468,GO:0006793,GO:0006796,GO:0006807,GO:0006950,GO:0006952,GO:0007275,GO:0008150,GO:0008152,GO:0009506,GO:0009605,GO:0009607,GO:0009620,GO:0009719,GO:0009723,GO:0009725,GO:0009741,GO:0009787,GO:0009788,GO:0009791,GO:0009856,GO:0009966,GO:0009968,GO:0009987,GO:0010033,GO:…	-	-	-	-	-	-	-	-	-	-	Malectin_like,Pkinase_Tyr
Ttrichr1G000228.m1	3847.GLYMA19G04084.1	1.08e-246	679	2CMNY@1|root,2QR4B@2759|Eukaryota,37K0J@33090|Viridiplantae,3G77H@35493|Streptophyta,4JRVF@91835|fabids	35493|Streptophyta	S	PI-PLC X domain-containing protein	-	-	-	-	-	-	-	-	-	-	-	-	-
Ttrichr1G000229.m1	3847.GLYMA05G07193.1	4.43e-196	545	KOG4701@1|root,KOG4701@2759|Eukaryota,37TNK@33090|Viridiplantae,3GHJI@35493|Streptophyta,4JRW3@91835|fabids	35493|Streptophyta	G	Belongs to the glycosyl hydrolase 18 family	-	-	3.2.1.14	ko:K01183	ko00520,ko01100,map00520,map01100	-	R01206,R02334	RC00467	ko00000,ko00001,ko01000	-	GH18	-	Glyco_hydro_18
Ttrichr1G000230.m1	3847.GLYMA13G06550.1	2.43e-230	646	2CMBZ@1|root,2QPXT@2759|Eukaryota,37NH3@33090|Viridiplantae,3G7NW@35493|Streptophyta,4JRB4@91835|fabids	35493|Streptophyta	H	Transferase family	-	GO:0003674,GO:0003824,GO:0005575,GO:0005622,GO:0005623,GO:0005737,GO:0005829,GO:0008150,GO:0008152,GO:0008374,GO:0009058,GO:0009718,GO:0009812,GO:0009813,GO:0016420,GO:0016740,GO:0016746,GO:0016747,GO:0042440,GO:0044424,GO:0044444,GO:0044464,GO:0046148,GO:0046283,GO:0047634,GO:0050736,GO:0071704,GO:1901576	2.3.1.115,2.3.1.64	ko:K13264,ko:K14329	ko00330,ko00943,ko00944,map00330,map00943,map00944	-	R01617,R04618,R06796,R07719,R07721,R07731,R07741,R07754,R07757,R09255,R09256,R09257	RC00004,RC00041,RC00096	ko00000,ko00001,ko01000	-	-	-	Transferase
Ttrichr1G000231.m1	3847.GLYMA13G06620.1	0	983	COG0515@1|root,KOG1187@2759|Eukaryota,37T1P@33090|Viridiplantae,3GE23@35493|Streptophyta,4JGKK@91835|fabids	35493|Streptophyta	T	receptor-like protein kinase	-	GO:0000003,GO:0001558,GO:0003674,GO:0003824,GO:0004672,GO:0005575,GO:0005618,GO:0005623,GO:0005886,GO:0005911,GO:0006464,GO:0006468,GO:0006793,GO:0006796,GO:0006807,GO:0006950,GO:0006952,GO:0007275,GO:0008150,GO:0008152,GO:0009506,GO:0009605,GO:0009607,GO:0009620,GO:0009719,GO:0009723,GO:0009725,GO:0009741,GO:0009787,GO:0009788,GO:0009791,GO:0009856,GO:0009966,GO:0009968,GO:0009987,GO:0010033,GO:…	-	-	-	-	-	-	-	-	-	-	Malectin_like,Pkinase_Tyr
Ttrichr1G000232.m1	3847.GLYMA13G06620.1	0	1050	COG0515@1|root,KOG1187@2759|Eukaryota,37T1P@33090|Viridiplantae,3GE23@35493|Streptophyta,4JGKK@91835|fabids	35493|Streptophyta	T	receptor-like protein kinase	-	GO:0000003,GO:0001558,GO:0003674,GO:0003824,GO:0004672,GO:0005575,GO:0005618,GO:0005623,GO:0005886,GO:0005911,GO:0006464,GO:0006468,GO:0006793,GO:0006796,GO:0006807,GO:0006950,GO:0006952,GO:0007275,GO:0008150,GO:0008152,GO:0009506,GO:0009605,GO:0009607,GO:0009620,GO:0009719,GO:0009723,GO:0009725,GO:0009741,GO:0009787,GO:0009788,GO:0009791,GO:0009856,GO:0009966,GO:0009968,GO:0009987,GO:0010033,GO:…	-	-	-	-	-	-	-	-	-	-	Malectin_like,Pkinase_Tyr
Ttrichr1G000233.m1	3847.GLYMA13G06490.1	0	1307	COG0515@1|root,KOG1187@2759|Eukaryota,37T1P@33090|Viridiplantae,3GE23@35493|Streptophyta,4JGKK@91835|fabids	35493|Streptophyta	T	receptor-like protein kinase	-	GO:0000003,GO:0001558,GO:0003674,GO:0003824,GO:0004672,GO:0005575,GO:0005618,GO:0005623,GO:0005886,GO:0005911,GO:0006464,GO:0006468,GO:0006793,GO:0006796,GO:0006807,GO:0006950,GO:0006952,GO:0007275,GO:0008150,GO:0008152,GO:0009506,GO:0009605,GO:0009607,GO:0009620,GO:0009719,GO:0009723,GO:0009725,GO:0009741,GO:0009787,GO:0009788,GO:0009791,GO:0009856,GO:0009966,GO:0009968,GO:0009987,GO:0010033,GO:…	-	-	-	-	-	-	-	-	-	-	Malectin_like,Pkinase_Tyr
Ttrichr1G000234.m1	3847.GLYMA13G06481.1	0	1772	KOG1988@1|root,KOG1988@2759|Eukaryota,37K2Y@33090|Viridiplantae,3GE9M@35493|Streptophyta,4JJ7M@91835|fabids	35493|Streptophyta	S	snRNA processing	-	-	-	ko:K13144	-	-	-	-	ko00000,ko03041	-	-	-	-
Ttrichr1G000234.m2	3847.GLYMA13G06481.1	0	1772	KOG1988@1|root,KOG1988@2759|Eukaryota,37K2Y@33090|Viridiplantae,3GE9M@35493|Streptophyta,4JJ7M@91835|fabids	35493|Streptophyta	S	snRNA processing	-	-	-	ko:K13144	-	-	-	-	ko00000,ko03041	-	-	-	-
Ttrichr1G000235.m1	3885.XP_007151347.1	6.5e-308	844	28NI7@1|root,2QV3U@2759|Eukaryota,37MHY@33090|Viridiplantae,3G9YH@35493|Streptophyta,4JN93@91835|fabids	35493|Streptophyta	S	Polygalacturonase QRT3-like	-	GO:0000003,GO:0003006,GO:0003674,GO:0003824,GO:0004553,GO:0004650,GO:0007049,GO:0007275,GO:0008150,GO:0009555,GO:0009556,GO:0009653,GO:0009987,GO:0010208,GO:0010584,GO:0010927,GO:0016043,GO:0016787,GO:0016798,GO:0019953,GO:0022402,GO:0022414,GO:0022607,GO:0030198,GO:0032501,GO:0032502,GO:0032989,GO:0034293,GO:0043062,GO:0043934,GO:0044085,GO:0044703,GO:0045229,GO:0048229,GO:0048236,GO:0048646,GO:…	-	-	-	-	-	-	-	-	-	-	Pectate_lyase_3
Ttrichr1G000236.m1	3847.GLYMA19G04015.1	3.25e-55	173	2E77H@1|root,2SDUM@2759|Eukaryota,37XV5@33090|Viridiplantae,3GMQ8@35493|Streptophyta	35493|Streptophyta	-	-	-	-	-	-	-	-	-	-	-	-	-	-	-
Ttrichr1G000237.m1	3847.GLYMA19G04015.1	1.94e-49	159	2E77H@1|root,2SDUM@2759|Eukaryota,37XV5@33090|Viridiplantae,3GMQ8@35493|Streptophyta	35493|Streptophyta	-	-	-	-	-	-	-	-	-	-	-	-	-	-	-
Ttrichr1G000238.m1	3847.GLYMA10G28080.1	8.33e-262	721	KOG2753@1|root,KOG2753@2759|Eukaryota,37PET@33090|Viridiplantae,3GFDI@35493|Streptophyta,4JHP4@91835|fabids	35493|Streptophyta	J	component of the eukaryotic translation initiation factor 3 (eIF-3) complex, which is involved in protein synthesis of a specialized repertoire of mRNAs and, together with other initiation factors, stimulates binding of mRNA and methionyl-tRNAi to the 40S ribosome. The eIF-3 complex specifically targets and initiates translation of a subset of mRNAs involved in cell proliferation	-	GO:0002181,GO:0002183,GO:0005575,GO:0005622,GO:0005623,GO:0005737,GO:0005852,GO:0006412,GO:0006413,GO:0006518,GO:0006807,GO:0008150,GO:0008152,GO:0009058,GO:0009059,GO:0009987,GO:0010467,GO:0019538,GO:0032991,GO:0034641,GO:0034645,GO:0043043,GO:0043170,GO:0043603,GO:0043604,GO:0044237,GO:0044238,GO:0044249,GO:0044260,GO:0044267,GO:0044271,GO:0044424,GO:0044444,GO:0044464,GO:0071704,GO:1901564,GO:…	-	ko:K15030	-	-	-	-	ko00000,ko03012	-	-	-	PCI
Ttrichr1G000239.m1	3847.GLYMA13G06400.1	1.22e-311	855	2CN66@1|root,2QU3B@2759|Eukaryota,37NGU@33090|Viridiplantae,3GE98@35493|Streptophyta,4JDCJ@91835|fabids	35493|Streptophyta	-	-	-	GO:0005575,GO:0005622,GO:0005623,GO:0005737,GO:0005768,GO:0005794,GO:0005802,GO:0012505,GO:0031410,GO:0031982,GO:0031984,GO:0043226,GO:0043227,GO:0043229,GO:0043231,GO:0044422,GO:0044424,GO:0044431,GO:0044444,GO:0044446,GO:0044464,GO:0097708,GO:0098791	-	-	-	-	-	-	-	-	-	-	O-FucT
Ttrichr1G000239.m2	3847.GLYMA13G06400.1	1.22e-311	855	2CN66@1|root,2QU3B@2759|Eukaryota,37NGU@33090|Viridiplantae,3GE98@35493|Streptophyta,4JDCJ@91835|fabids	35493|Streptophyta	-	-	-	GO:0005575,GO:0005622,GO:0005623,GO:0005737,GO:0005768,GO:0005794,GO:0005802,GO:0012505,GO:0031410,GO:0031982,GO:0031984,GO:0043226,GO:0043227,GO:0043229,GO:0043231,GO:0044422,GO:0044424,GO:0044431,GO:0044444,GO:0044446,GO:0044464,GO:0097708,GO:0098791	-	-	-	-	-	-	-	-	-	-	O-FucT
Ttrichr1G000239.m3	3847.GLYMA13G06400.1	1.22e-311	855	2CN66@1|root,2QU3B@2759|Eukaryota,37NGU@33090|Viridiplantae,3GE98@35493|Streptophyta,4JDCJ@91835|fabids	35493|Streptophyta	-	-	-	GO:0005575,GO:0005622,GO:0005623,GO:0005737,GO:0005768,GO:0005794,GO:0005802,GO:0012505,GO:0031410,GO:0031982,GO:0031984,GO:0043226,GO:0043227,GO:0043229,GO:0043231,GO:0044422,GO:0044424,GO:0044431,GO:0044444,GO:0044446,GO:0044464,GO:0097708,GO:0098791	-	-	-	-	-	-	-	-	-	-	O-FucT
Ttrichr1G000239.m4	3847.GLYMA13G06400.1	2.09e-254	706	2CN66@1|root,2QU3B@2759|Eukaryota,37NGU@33090|Viridiplantae,3GE98@35493|Streptophyta,4JDCJ@91835|fabids	35493|Streptophyta	-	-	-	GO:0005575,GO:0005622,GO:0005623,GO:0005737,GO:0005768,GO:0005794,GO:0005802,GO:0012505,GO:0031410,GO:0031982,GO:0031984,GO:0043226,GO:0043227,GO:0043229,GO:0043231,GO:0044422,GO:0044424,GO:0044431,GO:0044444,GO:0044446,GO:0044464,GO:0097708,GO:0098791	-	-	-	-	-	-	-	-	-	-	O-FucT
Ttrichr1G000240.m1	3847.GLYMA13G06390.1	1.04e-60	189	2CXF2@1|root,2S4KK@2759|Eukaryota,37W13@33090|Viridiplantae,3GK15@35493|Streptophyta,4JUN6@91835|fabids	35493|Streptophyta	S	SPIRAL1-like	-	-	-	ko:K18635	-	-	-	-	ko00000,ko04812	-	-	-	-
Ttrichr1G000240.m2	3847.GLYMA13G06390.1	1.04e-60	189	2CXF2@1|root,2S4KK@2759|Eukaryota,37W13@33090|Viridiplantae,3GK15@35493|Streptophyta,4JUN6@91835|fabids	35493|Streptophyta	S	SPIRAL1-like	-	-	-	ko:K18635	-	-	-	-	ko00000,ko04812	-	-	-	-
Ttrichr1G000241.m1	3847.GLYMA19G03910.2	3.65e-154	437	28IWD@1|root,2QR82@2759|Eukaryota,37IT2@33090|Viridiplantae,3G9IF@35493|Streptophyta,4JDQV@91835|fabids	35493|Streptophyta	S	FCP1 homology domain-containing protein C1271.03c-like	-	-	-	-	-	-	-	-	-	-	-	-	NIF
Ttrichr1G000242.m1	3847.GLYMA13G06290.2	0	1315	28NS3@1|root,2R7XZ@2759|Eukaryota,37PQR@33090|Viridiplantae,3G839@35493|Streptophyta,4JDGA@91835|fabids	35493|Streptophyta	S	longifolia	LNG1	GO:0001558,GO:0003674,GO:0005488,GO:0005515,GO:0005575,GO:0005622,GO:0005623,GO:0005634,GO:0005737,GO:0005829,GO:0008017,GO:0008092,GO:0008150,GO:0015631,GO:0022603,GO:0022604,GO:0040008,GO:0043226,GO:0043227,GO:0043229,GO:0043231,GO:0044424,GO:0044444,GO:0044464,GO:0048638,GO:0050789,GO:0050793,GO:0050794,GO:0051128,GO:0051510,GO:0051513,GO:0065007	-	-	-	-	-	-	-	-	-	-	DUF4378,VARLMGL
Ttrichr1G000243.m1	3885.XP_007151337.1	9.31e-154	443	28JNR@1|root,2QS1Y@2759|Eukaryota,37SUQ@33090|Viridiplantae,3GAU0@35493|Streptophyta,4JNUC@91835|fabids	35493|Streptophyta	K	Transcription factor	-	-	-	-	-	-	-	-	-	-	-	-	TCP
Ttrichr1G000243.m3	3885.XP_007151337.1	9.31e-154	443	28JNR@1|root,2QS1Y@2759|Eukaryota,37SUQ@33090|Viridiplantae,3GAU0@35493|Streptophyta,4JNUC@91835|fabids	35493|Streptophyta	K	Transcription factor	-	-	-	-	-	-	-	-	-	-	-	-	TCP
Ttrichr1G000243.m4	3885.XP_007151337.1	9.31e-154	443	28JNR@1|root,2QS1Y@2759|Eukaryota,37SUQ@33090|Viridiplantae,3GAU0@35493|Streptophyta,4JNUC@91835|fabids	35493|Streptophyta	K	Transcription factor	-	-	-	-	-	-	-	-	-	-	-	-	TCP
Ttrichr1G000243.m2	3885.XP_007151337.1	9.31e-154	443	28JNR@1|root,2QS1Y@2759|Eukaryota,37SUQ@33090|Viridiplantae,3GAU0@35493|Streptophyta,4JNUC@91835|fabids	35493|Streptophyta	K	Transcription factor	-	-	-	-	-	-	-	-	-	-	-	-	TCP
Ttrichr1G000244.m1	3847.GLYMA19G03770.1	2.75e-263	729	2CMBZ@1|root,2QPXT@2759|Eukaryota,37NH3@33090|Viridiplantae,3G7NW@35493|Streptophyta,4JRB4@91835|fabids	35493|Streptophyta	H	Transferase family	-	GO:0003674,GO:0003824,GO:0005575,GO:0005622,GO:0005623,GO:0005737,GO:0005829,GO:0008150,GO:0008152,GO:0008374,GO:0009058,GO:0009718,GO:0009812,GO:0009813,GO:0016420,GO:0016740,GO:0016746,GO:0016747,GO:0042440,GO:0044424,GO:0044444,GO:0044464,GO:0046148,GO:0046283,GO:0047634,GO:0050736,GO:0071704,GO:1901576	2.3.1.115,2.3.1.64	ko:K13264,ko:K14329	ko00330,ko00943,ko00944,map00330,map00943,map00944	-	R01617,R04618,R06796,R07719,R07721,R07731,R07741,R07754,R07757,R09255,R09256,R09257	RC00004,RC00041,RC00096	ko00000,ko00001,ko01000	-	-	-	Transferase
Ttrichr1G000245.m1	3847.GLYMA19G03730.1	5.88e-232	650	2CMBZ@1|root,2QPXT@2759|Eukaryota,37NH3@33090|Viridiplantae,3G7NW@35493|Streptophyta,4JRB4@91835|fabids	35493|Streptophyta	H	Transferase family	-	GO:0003674,GO:0003824,GO:0005575,GO:0005622,GO:0005623,GO:0005737,GO:0005829,GO:0008150,GO:0008152,GO:0008374,GO:0009058,GO:0009718,GO:0009812,GO:0009813,GO:0016420,GO:0016740,GO:0016746,GO:0016747,GO:0042440,GO:0044424,GO:0044444,GO:0044464,GO:0046148,GO:0046283,GO:0047634,GO:0050736,GO:0071704,GO:1901576	2.3.1.115,2.3.1.64	ko:K13264,ko:K14329	ko00330,ko00943,ko00944,map00330,map00943,map00944	-	R01617,R04618,R06796,R07719,R07721,R07731,R07741,R07754,R07757,R09255,R09256,R09257	RC00004,RC00041,RC00096	ko00000,ko00001,ko01000	-	-	-	Transferase
Ttrichr1G000246.m1	3847.GLYMA13G06210.1	0	1330	COG0515@1|root,2QSHG@2759|Eukaryota,37I7R@33090|Viridiplantae,3GCFR@35493|Streptophyta,4JHWV@91835|fabids	35493|Streptophyta	T	Belongs to the protein kinase superfamily. Ser Thr protein kinase family	-	GO:0000003,GO:0000578,GO:0001101,GO:0003002,GO:0003006,GO:0005575,GO:0005623,GO:0005886,GO:0006725,GO:0006950,GO:0007275,GO:0007389,GO:0008150,GO:0008152,GO:0009266,GO:0009409,GO:0009414,GO:0009415,GO:0009555,GO:0009628,GO:0009698,GO:0009790,GO:0009791,GO:0009793,GO:0009798,GO:0009808,GO:0009846,GO:0009856,GO:0009880,GO:0009888,GO:0009908,GO:0009942,GO:0009945,GO:0009956,GO:0009987,GO:0010035,GO:…	-	-	-	-	-	-	-	-	-	-	LRRNT_2,LRR_1,LRR_4,LRR_6,LRR_8,Pkinase
Ttrichr1G000247.m1	3847.GLYMA13G06210.1	0	1328	COG0515@1|root,2QSHG@2759|Eukaryota,37I7R@33090|Viridiplantae,3GCFR@35493|Streptophyta,4JHWV@91835|fabids	35493|Streptophyta	T	Belongs to the protein kinase superfamily. Ser Thr protein kinase family	-	GO:0000003,GO:0000578,GO:0001101,GO:0003002,GO:0003006,GO:0005575,GO:0005623,GO:0005886,GO:0006725,GO:0006950,GO:0007275,GO:0007389,GO:0008150,GO:0008152,GO:0009266,GO:0009409,GO:0009414,GO:0009415,GO:0009555,GO:0009628,GO:0009698,GO:0009790,GO:0009791,GO:0009793,GO:0009798,GO:0009808,GO:0009846,GO:0009856,GO:0009880,GO:0009888,GO:0009908,GO:0009942,GO:0009945,GO:0009956,GO:0009987,GO:0010035,GO:…	-	-	-	-	-	-	-	-	-	-	LRRNT_2,LRR_1,LRR_4,LRR_6,LRR_8,Pkinase
Ttrichr1G000248.m1	3847.GLYMA19G03701.1	9.99e-109	325	2B6YN@1|root,2S0N9@2759|Eukaryota,37V32@33090|Viridiplantae,3GJT0@35493|Streptophyta,4JQZE@91835|fabids	35493|Streptophyta	-	-	-	-	-	-	-	-	-	-	-	-	-	-	-
Ttrichr1G000249.m1	3847.GLYMA19G03690.2	3.39e-87	258	2CW3C@1|root,2S4HW@2759|Eukaryota,37WFD@33090|Viridiplantae,3GK5N@35493|Streptophyta,4JQQ2@91835|fabids	35493|Streptophyta	S	Protein CHLORORESPIRATORY REDUCTION 7	-	GO:0005575,GO:0005622,GO:0005623,GO:0005737,GO:0008150,GO:0009507,GO:0009532,GO:0009536,GO:0009570,GO:0009987,GO:0010275,GO:0016020,GO:0016043,GO:0022607,GO:0034622,GO:0043226,GO:0043227,GO:0043229,GO:0043231,GO:0043933,GO:0044085,GO:0044422,GO:0044424,GO:0044434,GO:0044435,GO:0044444,GO:0044446,GO:0044464,GO:0065003,GO:0071840	-	-	-	-	-	-	-	-	-	-	CRR7
Ttrichr1G000250.m1	3847.GLYMA13G06190.1	3.6e-45	149	2DZGC@1|root,2S70G@2759|Eukaryota,37X2H@33090|Viridiplantae,3GM5S@35493|Streptophyta,4JR65@91835|fabids	35493|Streptophyta	-	-	-	-	-	-	-	-	-	-	-	-	-	-	Spo12
Ttrichr1G000251.m1	3847.GLYMA13G06170.1	2e-262	725	KOG1192@1|root,KOG1192@2759|Eukaryota,37KEN@33090|Viridiplantae,3GARH@35493|Streptophyta,4JSIQ@91835|fabids	35493|Streptophyta	CG	Encoded by	-	-	-	-	-	-	-	-	-	-	-	-	UDPGT
Ttrichr1G000252.m1	3847.GLYMA01G21590.1	2.86e-278	766	KOG1192@1|root,KOG1192@2759|Eukaryota,37KEN@33090|Viridiplantae,3GARH@35493|Streptophyta,4JSIQ@91835|fabids	35493|Streptophyta	CG	Encoded by	-	-	-	-	-	-	-	-	-	-	-	-	UDPGT
Ttrichr1G000253.m1	3847.GLYMA01G21620.1	2.52e-68	219	KOG1192@1|root,KOG1192@2759|Eukaryota,37KEN@33090|Viridiplantae,3GARH@35493|Streptophyta	35493|Streptophyta	CG	Belongs to the UDP-glycosyltransferase family	-	-	-	-	-	-	-	-	-	-	-	-	UDPGT
Ttrichr1G000254.m1	3847.GLYMA01G21620.1	3.09e-238	665	KOG1192@1|root,KOG1192@2759|Eukaryota,37KEN@33090|Viridiplantae,3GARH@35493|Streptophyta	35493|Streptophyta	CG	Belongs to the UDP-glycosyltransferase family	-	-	-	-	-	-	-	-	-	-	-	-	UDPGT
Ttrichr1G000255.m1	3847.GLYMA19G03600.1	5.61e-287	790	KOG1192@1|root,KOG1192@2759|Eukaryota,37KEN@33090|Viridiplantae,3GARH@35493|Streptophyta,4JSIQ@91835|fabids	35493|Streptophyta	CG	Encoded by	-	-	-	-	-	-	-	-	-	-	-	-	UDPGT
Ttrichr1G000255.m2	3847.GLYMA19G03600.1	4.7e-287	788	KOG1192@1|root,KOG1192@2759|Eukaryota,37KEN@33090|Viridiplantae,3GARH@35493|Streptophyta,4JSIQ@91835|fabids	35493|Streptophyta	CG	Encoded by	-	-	-	-	-	-	-	-	-	-	-	-	UDPGT
Ttrichr1G000255.m3	3847.GLYMA19G03600.1	4.7e-287	788	KOG1192@1|root,KOG1192@2759|Eukaryota,37KEN@33090|Viridiplantae,3GARH@35493|Streptophyta,4JSIQ@91835|fabids	35493|Streptophyta	CG	Encoded by	-	-	-	-	-	-	-	-	-	-	-	-	UDPGT
Ttrichr1G000256.m1	3847.GLYMA19G03600.1	1.21e-259	719	KOG1192@1|root,KOG1192@2759|Eukaryota,37KEN@33090|Viridiplantae,3GARH@35493|Streptophyta,4JSIQ@91835|fabids	35493|Streptophyta	CG	Encoded by	-	-	-	-	-	-	-	-	-	-	-	-	UDPGT
Ttrichr1G000257.m1	3847.GLYMA19G03600.1	3.11e-260	721	KOG1192@1|root,KOG1192@2759|Eukaryota,37KEN@33090|Viridiplantae,3GARH@35493|Streptophyta,4JSIQ@91835|fabids	35493|Streptophyta	CG	Encoded by	-	-	-	-	-	-	-	-	-	-	-	-	UDPGT
Ttrichr1G000258.m1	3847.GLYMA01G21660.1	6.43e-301	822	KOG0313@1|root,KOG0313@2759|Eukaryota,37NHN@33090|Viridiplantae,3GASP@35493|Streptophyta,4JJ4Z@91835|fabids	35493|Streptophyta	Z	Required for maturation of ribosomal RNAs and formation of the large ribosomal subunit	-	GO:0000151,GO:0000460,GO:0000470,GO:0005575,GO:0005622,GO:0005623,GO:0005634,GO:0005730,GO:0005911,GO:0006139,GO:0006364,GO:0006396,GO:0006725,GO:0006807,GO:0008150,GO:0008152,GO:0009506,GO:0009987,GO:0010467,GO:0016070,GO:0016072,GO:0022613,GO:0030054,GO:0030684,GO:0030686,GO:0030687,GO:0031461,GO:0031974,GO:0031981,GO:0032991,GO:0034470,GO:0034641,GO:0034660,GO:0042254,GO:0042273,GO:0043170,GO:…	-	ko:K14863	-	-	-	-	ko00000,ko03009	-	-	-	NLE,WD40
Ttrichr1G000258.m2	3847.GLYMA01G21660.1	2.94e-298	815	KOG0313@1|root,KOG0313@2759|Eukaryota,37NHN@33090|Viridiplantae,3GASP@35493|Streptophyta,4JJ4Z@91835|fabids	35493|Streptophyta	Z	Required for maturation of ribosomal RNAs and formation of the large ribosomal subunit	-	GO:0000151,GO:0000460,GO:0000470,GO:0005575,GO:0005622,GO:0005623,GO:0005634,GO:0005730,GO:0005911,GO:0006139,GO:0006364,GO:0006396,GO:0006725,GO:0006807,GO:0008150,GO:0008152,GO:0009506,GO:0009987,GO:0010467,GO:0016070,GO:0016072,GO:0022613,GO:0030054,GO:0030684,GO:0030686,GO:0030687,GO:0031461,GO:0031974,GO:0031981,GO:0032991,GO:0034470,GO:0034641,GO:0034660,GO:0042254,GO:0042273,GO:0043170,GO:…	-	ko:K14863	-	-	-	-	ko00000,ko03009	-	-	-	NLE,WD40
Ttrichr1G000258.m3	3847.GLYMA01G21660.1	6.43e-301	822	KOG0313@1|root,KOG0313@2759|Eukaryota,37NHN@33090|Viridiplantae,3GASP@35493|Streptophyta,4JJ4Z@91835|fabids	35493|Streptophyta	Z	Required for maturation of ribosomal RNAs and formation of the large ribosomal subunit	-	GO:0000151,GO:0000460,GO:0000470,GO:0005575,GO:0005622,GO:0005623,GO:0005634,GO:0005730,GO:0005911,GO:0006139,GO:0006364,GO:0006396,GO:0006725,GO:0006807,GO:0008150,GO:0008152,GO:0009506,GO:0009987,GO:0010467,GO:0016070,GO:0016072,GO:0022613,GO:0030054,GO:0030684,GO:0030686,GO:0030687,GO:0031461,GO:0031974,GO:0031981,GO:0032991,GO:0034470,GO:0034641,GO:0034660,GO:0042254,GO:0042273,GO:0043170,GO:…	-	ko:K14863	-	-	-	-	ko00000,ko03009	-	-	-	NLE,WD40
Ttrichr1G000259.m1	3847.GLYMA19G03580.1	1.19e-295	810	KOG1192@1|root,KOG1192@2759|Eukaryota,37KEN@33090|Viridiplantae,3GARH@35493|Streptophyta,4JJKX@91835|fabids	35493|Streptophyta	CG	UDP-glycosyltransferase 83A1-like	-	GO:0003674,GO:0003824,GO:0005575,GO:0005622,GO:0005623,GO:0008194,GO:0016740,GO:0016757,GO:0016758,GO:0035251,GO:0043226,GO:0043227,GO:0043229,GO:0043231,GO:0044424,GO:0044464,GO:0046527,GO:0080043,GO:0080044	-	-	-	-	-	-	-	-	-	-	UDPGT
Ttrichr1G000260.m1	3885.XP_007151307.1	3.58e-34	121	2C4UU@1|root,2S6T9@2759|Eukaryota,37WY1@33090|Viridiplantae,3GM6J@35493|Streptophyta,4JR1U@91835|fabids	35493|Streptophyta	S	transcription factor	-	-	-	-	-	-	-	-	-	-	-	-	-
Ttrichr1G000261.m1	3847.GLYMA08G34030.3	0	1592	KOG0151@1|root,KOG0151@2759|Eukaryota,37Q4Y@33090|Viridiplantae,3GEQ0@35493|Streptophyta,4JEAB@91835|fabids	35493|Streptophyta	A	U2 snRNP-associated SURP motif-containing	-	GO:0005575,GO:0005622,GO:0005623,GO:0005634,GO:0005654,GO:0031974,GO:0031981,GO:0043226,GO:0043227,GO:0043229,GO:0043231,GO:0043233,GO:0044422,GO:0044424,GO:0044428,GO:0044446,GO:0044464,GO:0070013	-	ko:K12842	ko03040,map03040	-	-	-	ko00000,ko00001,ko03041	-	-	-	RRM_1,Surp,cwf21
Ttrichr1G000262.m1	3847.GLYMA13G06105.1	0	3133	KOG1020@1|root,KOG1020@2759|Eukaryota,37IYX@33090|Viridiplantae,3GBSW@35493|Streptophyta,4JFZ7@91835|fabids	35493|Streptophyta	K	Sister chromatid cohesion protein	-	GO:0000003,GO:0000070,GO:0000122,GO:0000278,GO:0000280,GO:0000428,GO:0000819,GO:0001654,GO:0001655,GO:0001656,GO:0001822,GO:0003006,GO:0003007,GO:0003008,GO:0003151,GO:0003674,GO:0005488,GO:0005515,GO:0005575,GO:0005622,GO:0005623,GO:0005634,GO:0005654,GO:0006355,GO:0006357,GO:0006950,GO:0006974,GO:0006996,GO:0007049,GO:0007059,GO:0007062,GO:0007064,GO:0007275,GO:0007399,GO:0007417,GO:0007420,GO:…	-	ko:K06672	ko04111,map04111	-	-	-	ko00000,ko00001,ko03036	-	-	-	Cohesin_HEAT,Nipped-B_C,PHD
Ttrichr1G000263.m1	3847.GLYMA13G06080.1	4.95e-131	379	COG0511@1|root,2QUI2@2759|Eukaryota,37U3M@33090|Viridiplantae,3G9T3@35493|Streptophyta,4JJMJ@91835|fabids	35493|Streptophyta	C	first, biotin carboxylase catalyzes the carboxylation of the carrier protein and then the transcarboxylase transfers the carboxyl group to form malonyl-CoA	-	GO:0005575,GO:0005622,GO:0005623,GO:0005737,GO:0009507,GO:0009526,GO:0009532,GO:0009536,GO:0009570,GO:0009941,GO:0031967,GO:0031975,GO:0043226,GO:0043227,GO:0043229,GO:0043231,GO:0044422,GO:0044424,GO:0044434,GO:0044435,GO:0044444,GO:0044446,GO:0044464	-	ko:K02160	ko00061,ko00620,ko00640,ko00720,ko01100,ko01110,ko01120,ko01130,ko01200,ko01212,map00061,map00620,map00640,map00720,map01100,map01110,map01120,map01130,map01200,map01212	M00082,M00376	R00742	RC00040,RC00367	ko00000,ko00001,ko00002	-	-	-	Biotin_lipoyl
Ttrichr1G000263.m2	3847.GLYMA13G06080.1	4.95e-131	379	COG0511@1|root,2QUI2@2759|Eukaryota,37U3M@33090|Viridiplantae,3G9T3@35493|Streptophyta,4JJMJ@91835|fabids	35493|Streptophyta	C	first, biotin carboxylase catalyzes the carboxylation of the carrier protein and then the transcarboxylase transfers the carboxyl group to form malonyl-CoA	-	GO:0005575,GO:0005622,GO:0005623,GO:0005737,GO:0009507,GO:0009526,GO:0009532,GO:0009536,GO:0009570,GO:0009941,GO:0031967,GO:0031975,GO:0043226,GO:0043227,GO:0043229,GO:0043231,GO:0044422,GO:0044424,GO:0044434,GO:0044435,GO:0044444,GO:0044446,GO:0044464	-	ko:K02160	ko00061,ko00620,ko00640,ko00720,ko01100,ko01110,ko01120,ko01130,ko01200,ko01212,map00061,map00620,map00640,map00720,map01100,map01110,map01120,map01130,map01200,map01212	M00082,M00376	R00742	RC00040,RC00367	ko00000,ko00001,ko00002	-	-	-	Biotin_lipoyl
Ttrichr1G000263.m3	3847.GLYMA13G06080.1	4.95e-131	379	COG0511@1|root,2QUI2@2759|Eukaryota,37U3M@33090|Viridiplantae,3G9T3@35493|Streptophyta,4JJMJ@91835|fabids	35493|Streptophyta	C	first, biotin carboxylase catalyzes the carboxylation of the carrier protein and then the transcarboxylase transfers the carboxyl group to form malonyl-CoA	-	GO:0005575,GO:0005622,GO:0005623,GO:0005737,GO:0009507,GO:0009526,GO:0009532,GO:0009536,GO:0009570,GO:0009941,GO:0031967,GO:0031975,GO:0043226,GO:0043227,GO:0043229,GO:0043231,GO:0044422,GO:0044424,GO:0044434,GO:0044435,GO:0044444,GO:0044446,GO:0044464	-	ko:K02160	ko00061,ko00620,ko00640,ko00720,ko01100,ko01110,ko01120,ko01130,ko01200,ko01212,map00061,map00620,map00640,map00720,map01100,map01110,map01120,map01130,map01200,map01212	M00082,M00376	R00742	RC00040,RC00367	ko00000,ko00001,ko00002	-	-	-	Biotin_lipoyl
Ttrichr1G000264.m1	3847.GLYMA13G06070.1	8.64e-97	281	COG2238@1|root,KOG3411@2759|Eukaryota,37TVU@33090|Viridiplantae,3GI6B@35493|Streptophyta,4JND7@91835|fabids	35493|Streptophyta	J	40S ribosomal protein	-	GO:0000028,GO:0003674,GO:0003735,GO:0005198,GO:0005575,GO:0005618,GO:0005622,GO:0005623,GO:0005737,GO:0005829,GO:0005840,GO:0005844,GO:0005911,GO:0006996,GO:0008150,GO:0009506,GO:0009987,GO:0015935,GO:0016043,GO:0022607,GO:0022613,GO:0022618,GO:0022626,GO:0022627,GO:0030054,GO:0030312,GO:0032991,GO:0034622,GO:0042254,GO:0042255,GO:0042274,GO:0042788,GO:0043226,GO:0043228,GO:0043229,GO:0043232,GO:…	-	ko:K02966	ko03010,map03010	M00177,M00179	-	-	br01610,ko00000,ko00001,ko00002,ko03011	-	-	-	Ribosomal_S19e
Ttrichr1G000265.m1	3847.GLYMA13G06060.1	1.08e-228	645	28PN0@1|root,2QWA1@2759|Eukaryota,37K2C@33090|Viridiplantae,3GDFK@35493|Streptophyta,4JEIT@91835|fabids	35493|Streptophyta	S	Targeting protein for Xklp2 (TPX2)	-	-	-	-	-	-	-	-	-	-	-	-	TPX2
Ttrichr1G000266.m1	3847.GLYMA13G06050.1	0	959	COG1004@1|root,KOG2666@2759|Eukaryota,37K9E@33090|Viridiplantae,3G8DJ@35493|Streptophyta,4JFTX@91835|fabids	35493|Streptophyta	GT	UDP-glucose 6-dehydrogenase	-	GO:0003674,GO:0003824,GO:0003979,GO:0005575,GO:0005576,GO:0005618,GO:0005622,GO:0005623,GO:0005634,GO:0005737,GO:0005829,GO:0005975,GO:0005976,GO:0006022,GO:0006023,GO:0006024,GO:0006065,GO:0006082,GO:0006139,GO:0006725,GO:0006793,GO:0006807,GO:0008150,GO:0008152,GO:0009058,GO:0009059,GO:0009225,GO:0009226,GO:0009664,GO:0009987,GO:0010393,GO:0016043,GO:0016053,GO:0016491,GO:0016614,GO:0016616,GO:…	1.1.1.22	ko:K00012	ko00040,ko00053,ko00520,ko01100,map00040,map00053,map00520,map01100	M00014,M00129,M00361,M00362	R00286	RC00291	ko00000,ko00001,ko00002,ko01000	-	-	-	UDPG_MGDP_dh,UDPG_MGDP_dh_C,UDPG_MGDP_dh_N
Ttrichr1G000267.m1	3847.GLYMA13G06040.1	0	1765	COG0058@1|root,KOG2099@2759|Eukaryota,37R36@33090|Viridiplantae,3GBRD@35493|Streptophyta,4JIXW@91835|fabids	35493|Streptophyta	G	Phosphorylase is an important allosteric enzyme in carbohydrate metabolism. Enzymes from different sources differ in their regulatory mechanisms and in their natural substrates. However, all known phosphorylases share catalytic and structural properties	-	GO:0000272,GO:0001101,GO:0003674,GO:0003824,GO:0004645,GO:0005488,GO:0005515,GO:0005575,GO:0005622,GO:0005623,GO:0005737,GO:0005975,GO:0005976,GO:0005977,GO:0005980,GO:0006073,GO:0006091,GO:0006112,GO:0006950,GO:0008144,GO:0008150,GO:0008152,GO:0008184,GO:0009056,GO:0009057,GO:0009251,GO:0009266,GO:0009414,GO:0009415,GO:0009501,GO:0009507,GO:0009532,GO:0009536,GO:0009570,GO:0009628,GO:0009987,GO:…	2.4.1.1	ko:K00688	ko00500,ko01100,ko01110,ko02026,ko04217,ko04910,ko04922,ko04931,map00500,map01100,map01110,map02026,map04217,map04910,map04922,map04931	-	R02111	-	ko00000,ko00001,ko01000	-	GT35	-	Phosphorylase
Ttrichr1G000267.m2	3847.GLYMA13G06040.1	0	1476	COG0058@1|root,KOG2099@2759|Eukaryota,37R36@33090|Viridiplantae,3GBRD@35493|Streptophyta,4JIXW@91835|fabids	35493|Streptophyta	G	Phosphorylase is an important allosteric enzyme in carbohydrate metabolism. Enzymes from different sources differ in their regulatory mechanisms and in their natural substrates. However, all known phosphorylases share catalytic and structural properties	-	GO:0000272,GO:0001101,GO:0003674,GO:0003824,GO:0004645,GO:0005488,GO:0005515,GO:0005575,GO:0005622,GO:0005623,GO:0005737,GO:0005975,GO:0005976,GO:0005977,GO:0005980,GO:0006073,GO:0006091,GO:0006112,GO:0006950,GO:0008144,GO:0008150,GO:0008152,GO:0008184,GO:0009056,GO:0009057,GO:0009251,GO:0009266,GO:0009414,GO:0009415,GO:0009501,GO:0009507,GO:0009532,GO:0009536,GO:0009570,GO:0009628,GO:0009987,GO:…	2.4.1.1	ko:K00688	ko00500,ko01100,ko01110,ko02026,ko04217,ko04910,ko04922,ko04931,map00500,map01100,map01110,map02026,map04217,map04910,map04922,map04931	-	R02111	-	ko00000,ko00001,ko01000	-	GT35	-	Phosphorylase
Ttrichr1G000268.m1	3847.GLYMA19G04570.1	1.76e-259	721	KOG1192@1|root,KOG1192@2759|Eukaryota,37HZV@33090|Viridiplantae,3G9TD@35493|Streptophyta,4JK1Y@91835|fabids	35493|Streptophyta	CG	Belongs to the UDP-glycosyltransferase family	-	GO:0003674,GO:0003824,GO:0005575,GO:0005622,GO:0005623,GO:0008194,GO:0015020,GO:0016740,GO:0016757,GO:0016758,GO:0035251,GO:0043226,GO:0043227,GO:0043229,GO:0043231,GO:0044424,GO:0044464,GO:0046527,GO:0080043,GO:0080044	2.4.1.324	ko:K21374	-	-	-	-	ko00000,ko01000,ko01003	-	GT1	-	UDPGT
Ttrichr1G000269.m1	3847.GLYMA19G03460.2	5.58e-273	754	2CMJX@1|root,2QQKV@2759|Eukaryota,37HGF@33090|Viridiplantae,3G8NB@35493|Streptophyta,4JKKD@91835|fabids	35493|Streptophyta	G	Belongs to the glycosyltransferase 8 family	-	GO:0000003,GO:0000271,GO:0000902,GO:0000904,GO:0003006,GO:0003674,GO:0003824,GO:0005575,GO:0005622,GO:0005623,GO:0005737,GO:0005794,GO:0005975,GO:0005976,GO:0007275,GO:0008150,GO:0008152,GO:0008194,GO:0009058,GO:0009059,GO:0009555,GO:0009653,GO:0009664,GO:0009826,GO:0009832,GO:0009856,GO:0009860,GO:0009932,GO:0009987,GO:0010383,GO:0010393,GO:0012505,GO:0016043,GO:0016049,GO:0016051,GO:0016740,GO:…	2.4.1.43	ko:K13648,ko:K20867	ko00520,map00520	-	R05191	RC00005	ko00000,ko00001,ko01000,ko01003	-	GT8	-	Glyco_transf_8
Ttrichr1G000269.m2	3847.GLYMA13G05950.1	0	1019	2CMJX@1|root,2QQKV@2759|Eukaryota,37HGF@33090|Viridiplantae,3G8NB@35493|Streptophyta,4JKKD@91835|fabids	35493|Streptophyta	G	Belongs to the glycosyltransferase 8 family	-	GO:0000003,GO:0000271,GO:0000902,GO:0000904,GO:0003006,GO:0003674,GO:0003824,GO:0005575,GO:0005622,GO:0005623,GO:0005737,GO:0005794,GO:0005975,GO:0005976,GO:0007275,GO:0008150,GO:0008152,GO:0008194,GO:0009058,GO:0009059,GO:0009555,GO:0009653,GO:0009664,GO:0009826,GO:0009832,GO:0009856,GO:0009860,GO:0009932,GO:0009987,GO:0010383,GO:0010393,GO:0012505,GO:0016043,GO:0016049,GO:0016051,GO:0016740,GO:…	2.4.1.43	ko:K13648,ko:K20867	ko00520,map00520	-	R05191	RC00005	ko00000,ko00001,ko01000,ko01003	-	GT8	-	Glyco_transf_8
Ttrichr1G000269.m3	3847.GLYMA13G05950.1	0	1013	2CMJX@1|root,2QQKV@2759|Eukaryota,37HGF@33090|Viridiplantae,3G8NB@35493|Streptophyta,4JKKD@91835|fabids	35493|Streptophyta	G	Belongs to the glycosyltransferase 8 family	-	GO:0000003,GO:0000271,GO:0000902,GO:0000904,GO:0003006,GO:0003674,GO:0003824,GO:0005575,GO:0005622,GO:0005623,GO:0005737,GO:0005794,GO:0005975,GO:0005976,GO:0007275,GO:0008150,GO:0008152,GO:0008194,GO:0009058,GO:0009059,GO:0009555,GO:0009653,GO:0009664,GO:0009826,GO:0009832,GO:0009856,GO:0009860,GO:0009932,GO:0009987,GO:0010383,GO:0010393,GO:0012505,GO:0016043,GO:0016049,GO:0016051,GO:0016740,GO:…	2.4.1.43	ko:K13648,ko:K20867	ko00520,map00520	-	R05191	RC00005	ko00000,ko00001,ko01000,ko01003	-	GT8	-	Glyco_transf_8
Ttrichr1G000270.m1	3885.XP_007151293.1	8.72e-71	214	2AWEP@1|root,2RZYK@2759|Eukaryota,37UNP@33090|Viridiplantae,3GJXW@35493|Streptophyta,4JPMR@91835|fabids	35493|Streptophyta	S	May serve as docking site to facilitate the association of other proteins to the plasma membrane	MUB1	-	-	-	-	-	-	-	-	-	-	-	Rad60-SLD_2
Ttrichr1G000270.m2	3885.XP_007151293.1	8.72e-71	214	2AWEP@1|root,2RZYK@2759|Eukaryota,37UNP@33090|Viridiplantae,3GJXW@35493|Streptophyta,4JPMR@91835|fabids	35493|Streptophyta	S	May serve as docking site to facilitate the association of other proteins to the plasma membrane	MUB1	-	-	-	-	-	-	-	-	-	-	-	Rad60-SLD_2
Ttrichr1G000270.m3	3885.XP_007151293.1	8.72e-71	214	2AWEP@1|root,2RZYK@2759|Eukaryota,37UNP@33090|Viridiplantae,3GJXW@35493|Streptophyta,4JPMR@91835|fabids	35493|Streptophyta	S	May serve as docking site to facilitate the association of other proteins to the plasma membrane	MUB1	-	-	-	-	-	-	-	-	-	-	-	Rad60-SLD_2
Ttrichr1G000271.m1	3885.XP_007151292.1	0	1748	COG0542@1|root,KOG1051@2759|Eukaryota,37HTR@33090|Viridiplantae,3G8HA@35493|Streptophyta,4JIMG@91835|fabids	35493|Streptophyta	O	Belongs to the ClpA ClpB family	-	GO:0005575,GO:0005622,GO:0005623,GO:0005737,GO:0006950,GO:0006996,GO:0008150,GO:0009266,GO:0009408,GO:0009507,GO:0009532,GO:0009536,GO:0009570,GO:0009628,GO:0009657,GO:0009658,GO:0009987,GO:0016043,GO:0043226,GO:0043227,GO:0043229,GO:0043231,GO:0044422,GO:0044424,GO:0044434,GO:0044435,GO:0044444,GO:0044446,GO:0044464,GO:0050896,GO:0071840	-	ko:K03695	ko04213,map04213	-	-	-	ko00000,ko00001,ko03110	-	-	-	AAA,AAA_2,ClpB_D2-small,Clp_N
Ttrichr1G000272.m1	3847.GLYMA13G05910.1	5.96e-109	315	29WPK@1|root,2RXPX@2759|Eukaryota,37TUN@33090|Viridiplantae,3GI1Y@35493|Streptophyta,4JP69@91835|fabids	35493|Streptophyta	-	-	-	-	-	-	-	-	-	-	-	-	-	-	-
Ttrichr1G000273.m1	3847.GLYMA19G03420.2	1.25e-151	430	28IKJ@1|root,2QQXG@2759|Eukaryota,37KJH@33090|Viridiplantae,3G89H@35493|Streptophyta,4JCYZ@91835|fabids	35493|Streptophyta	S	EID1-like F-box protein	-	-	-	-	-	-	-	-	-	-	-	-	-
Ttrichr1G000273.m2	3847.GLYMA19G03420.2	4.73e-177	495	28IKJ@1|root,2QQXG@2759|Eukaryota,37KJH@33090|Viridiplantae,3G89H@35493|Streptophyta,4JCYZ@91835|fabids	35493|Streptophyta	S	EID1-like F-box protein	-	-	-	-	-	-	-	-	-	-	-	-	-
Ttrichr1G000273.m3	3847.GLYMA19G03420.2	4.73e-177	495	28IKJ@1|root,2QQXG@2759|Eukaryota,37KJH@33090|Viridiplantae,3G89H@35493|Streptophyta,4JCYZ@91835|fabids	35493|Streptophyta	S	EID1-like F-box protein	-	-	-	-	-	-	-	-	-	-	-	-	-
Ttrichr1G000274.m1	3885.XP_007151288.1	1.3e-297	818	KOG0332@1|root,KOG0332@2759|Eukaryota,37HGT@33090|Viridiplantae,3G7QE@35493|Streptophyta,4JH75@91835|fabids	35493|Streptophyta	A	DEAD-box ATP-dependent RNA helicase	LOS4	GO:0001101,GO:0003674,GO:0003724,GO:0003824,GO:0004004,GO:0004386,GO:0005575,GO:0005622,GO:0005623,GO:0005634,GO:0005635,GO:0005730,GO:0005737,GO:0005886,GO:0006139,GO:0006403,GO:0006405,GO:0006406,GO:0006611,GO:0006725,GO:0006807,GO:0006810,GO:0006886,GO:0006913,GO:0006950,GO:0008026,GO:0008104,GO:0008150,GO:0008152,GO:0008186,GO:0009266,GO:0009408,GO:0009409,GO:0009628,GO:0009719,GO:0009725,GO:…	3.6.4.13	ko:K18655	-	-	-	-	ko00000,ko01000,ko03019	-	-	-	DEAD,Helicase_C
Ttrichr1G000275.m1	3847.GLYMA19G03401.1	2.2e-227	649	2CDXZ@1|root,2QVZ6@2759|Eukaryota,37PKK@33090|Viridiplantae,3GGA6@35493|Streptophyta,4JNDY@91835|fabids	35493|Streptophyta	S	Plant calmodulin-binding domain	-	-	-	-	-	-	-	-	-	-	-	-	CaM_binding
Ttrichr1G000276.m1	3847.GLYMA13G05880.1	0	844	2BYI5@1|root,2QU5X@2759|Eukaryota,37JPD@33090|Viridiplantae,3GABI@35493|Streptophyta,4JK6G@91835|fabids	35493|Streptophyta	S	Domain of unknown function (DUF4336)	-	-	-	-	-	-	-	-	-	-	-	-	DUF4336
Ttrichr1G000276.m2	3847.GLYMA13G05880.1	1.28e-274	756	2BYI5@1|root,2QU5X@2759|Eukaryota,37JPD@33090|Viridiplantae,3GABI@35493|Streptophyta,4JK6G@91835|fabids	35493|Streptophyta	S	Domain of unknown function (DUF4336)	-	-	-	-	-	-	-	-	-	-	-	-	DUF4336
Ttrichr1G000277.m1	3847.GLYMA13G05870.5	6.55e-179	499	2CMZC@1|root,2QSWX@2759|Eukaryota,37RNS@33090|Viridiplantae,3GDSU@35493|Streptophyta,4JGRY@91835|fabids	35493|Streptophyta	O	RING-type zinc-finger	-	-	-	-	-	-	-	-	-	-	-	-	zf-RING_UBOX
Ttrichr1G000277.m2	3847.GLYMA13G05870.5	6.55e-179	499	2CMZC@1|root,2QSWX@2759|Eukaryota,37RNS@33090|Viridiplantae,3GDSU@35493|Streptophyta,4JGRY@91835|fabids	35493|Streptophyta	O	RING-type zinc-finger	-	-	-	-	-	-	-	-	-	-	-	-	zf-RING_UBOX
Ttrichr1G000278.m1	3847.GLYMA19G03370.1	0	1837	COG5113@1|root,KOG2042@2759|Eukaryota,37JU3@33090|Viridiplantae,3GC15@35493|Streptophyta,4JKPE@91835|fabids	35493|Streptophyta	O	Ubiquitin conjugation factor	-	GO:0000209,GO:0003674,GO:0003824,GO:0004842,GO:0005575,GO:0005622,GO:0005623,GO:0005634,GO:0005737,GO:0005829,GO:0006464,GO:0006508,GO:0006511,GO:0006807,GO:0006950,GO:0008150,GO:0008152,GO:0009056,GO:0009057,GO:0009987,GO:0010033,GO:0010243,GO:0010498,GO:0016567,GO:0016740,GO:0019538,GO:0019787,GO:0019941,GO:0030163,GO:0030433,GO:0032446,GO:0033554,GO:0034450,GO:0034976,GO:0036211,GO:0036503,GO:…	2.3.2.27	ko:K10596,ko:K10597	ko04120,ko04141,map04120,map04141	-	-	-	ko00000,ko00001,ko01000,ko04121	-	-	-	U-box,Ufd2P_core
Ttrichr1G000279.m1	3847.GLYMA13G05840.1	8.65e-280	769	COG3268@1|root,KOG2733@2759|Eukaryota,37JAK@33090|Viridiplantae,3GDYF@35493|Streptophyta,4JM92@91835|fabids	35493|Streptophyta	S	mitochondrial saccharopine dehydrogenase-like oxidoreductase	-	GO:0005575,GO:0005622,GO:0005623,GO:0005737,GO:0005739,GO:0005773,GO:0005774,GO:0005886,GO:0009507,GO:0009526,GO:0009536,GO:0009941,GO:0016020,GO:0031090,GO:0031967,GO:0031975,GO:0043226,GO:0043227,GO:0043229,GO:0043231,GO:0044422,GO:0044424,GO:0044434,GO:0044435,GO:0044437,GO:0044444,GO:0044446,GO:0044464,GO:0071944,GO:0098588,GO:0098805	-	-	-	-	-	-	-	-	-	-	Sacchrp_dh_NADP
Ttrichr1G000279.m2	3847.GLYMA13G05840.1	8.65e-280	769	COG3268@1|root,KOG2733@2759|Eukaryota,37JAK@33090|Viridiplantae,3GDYF@35493|Streptophyta,4JM92@91835|fabids	35493|Streptophyta	S	mitochondrial saccharopine dehydrogenase-like oxidoreductase	-	GO:0005575,GO:0005622,GO:0005623,GO:0005737,GO:0005739,GO:0005773,GO:0005774,GO:0005886,GO:0009507,GO:0009526,GO:0009536,GO:0009941,GO:0016020,GO:0031090,GO:0031967,GO:0031975,GO:0043226,GO:0043227,GO:0043229,GO:0043231,GO:0044422,GO:0044424,GO:0044434,GO:0044435,GO:0044437,GO:0044444,GO:0044446,GO:0044464,GO:0071944,GO:0098588,GO:0098805	-	-	-	-	-	-	-	-	-	-	Sacchrp_dh_NADP
Ttrichr1G000279.m3	3847.GLYMA13G05840.1	8.65e-280	769	COG3268@1|root,KOG2733@2759|Eukaryota,37JAK@33090|Viridiplantae,3GDYF@35493|Streptophyta,4JM92@91835|fabids	35493|Streptophyta	S	mitochondrial saccharopine dehydrogenase-like oxidoreductase	-	GO:0005575,GO:0005622,GO:0005623,GO:0005737,GO:0005739,GO:0005773,GO:0005774,GO:0005886,GO:0009507,GO:0009526,GO:0009536,GO:0009941,GO:0016020,GO:0031090,GO:0031967,GO:0031975,GO:0043226,GO:0043227,GO:0043229,GO:0043231,GO:0044422,GO:0044424,GO:0044434,GO:0044435,GO:0044437,GO:0044444,GO:0044446,GO:0044464,GO:0071944,GO:0098588,GO:0098805	-	-	-	-	-	-	-	-	-	-	Sacchrp_dh_NADP
Ttrichr1G000280.m1	3847.GLYMA18G10270.1	8.58e-207	575	COG0451@1|root,KOG1502@2759|Eukaryota,37J0J@33090|Viridiplantae,3GC0M@35493|Streptophyta,4JGCG@91835|fabids	35493|Streptophyta	V	Encoded by	CAD	-	-	-	-	-	-	-	-	-	-	-	3Beta_HSD,Epimerase
Ttrichr1G000281.m1	3847.GLYMA13G05830.1	1.22e-140	403	COG1605@1|root,KOG0795@2759|Eukaryota,37MUR@33090|Viridiplantae,3GFMG@35493|Streptophyta,4JIQ0@91835|fabids	35493|Streptophyta	E	Chorismate mutase	-	-	5.4.99.5	ko:K01850	ko00400,ko01100,ko01110,ko01130,ko01230,map00400,map01100,map01110,map01130,map01230	M00024,M00025	R01715	RC03116	ko00000,ko00001,ko00002,ko01000	-	-	-	-
Ttrichr1G000281.m2	3847.GLYMA13G05830.1	9.08e-195	543	COG1605@1|root,KOG0795@2759|Eukaryota,37MUR@33090|Viridiplantae,3GFMG@35493|Streptophyta,4JIQ0@91835|fabids	35493|Streptophyta	E	Chorismate mutase	-	-	5.4.99.5	ko:K01850	ko00400,ko01100,ko01110,ko01130,ko01230,map00400,map01100,map01110,map01130,map01230	M00024,M00025	R01715	RC03116	ko00000,ko00001,ko00002,ko01000	-	-	-	-
Ttrichr1G000282.m1	3885.XP_007151277.1	3.21e-104	303	2BMR5@1|root,2S1MH@2759|Eukaryota,37S0Y@33090|Viridiplantae,3GI84@35493|Streptophyta,4JNYE@91835|fabids	35493|Streptophyta	S	Lamin-like protein	-	GO:0005575,GO:0005622,GO:0005623,GO:0005737,GO:0005773,GO:0005886,GO:0016020,GO:0031224,GO:0031225,GO:0031226,GO:0043226,GO:0043227,GO:0043229,GO:0043231,GO:0044424,GO:0044425,GO:0044444,GO:0044459,GO:0044464,GO:0046658,GO:0071944	-	-	-	-	-	-	-	-	-	-	Cu_bind_like
Ttrichr1G000283.m1	3847.GLYMA13G05780.1	4.11e-191	535	KOG3999@1|root,KOG3999@2759|Eukaryota,37S0I@33090|Viridiplantae,3G9VV@35493|Streptophyta,4JFYG@91835|fabids	35493|Streptophyta	DL	Hus1-like protein	-	-	-	ko:K10903	ko04218,map04218	-	-	-	ko00000,ko00001,ko03400	-	-	-	Hus1
Ttrichr1G000283.m2	3847.GLYMA13G05780.1	4.11e-191	535	KOG3999@1|root,KOG3999@2759|Eukaryota,37S0I@33090|Viridiplantae,3G9VV@35493|Streptophyta,4JFYG@91835|fabids	35493|Streptophyta	DL	Hus1-like protein	-	-	-	ko:K10903	ko04218,map04218	-	-	-	ko00000,ko00001,ko03400	-	-	-	Hus1
Ttrichr1G000284.m1	3847.GLYMA17G11360.1	2.61e-15	73.2	2E114@1|root,2S8DW@2759|Eukaryota,37WWI@33090|Viridiplantae,3GM5V@35493|Streptophyta,4JQXS@91835|fabids	35493|Streptophyta	-	-	-	-	-	-	-	-	-	-	-	-	-	-	-
Ttrichr1G000285.m1	3847.GLYMA13G05790.1	4.56e-87	259	2BDRV@1|root,2S139@2759|Eukaryota,37V8Q@33090|Viridiplantae,3GJBX@35493|Streptophyta,4JUEI@91835|fabids	35493|Streptophyta	S	Lamin-like protein	-	GO:0005575,GO:0005622,GO:0005623,GO:0005737,GO:0005773,GO:0005886,GO:0016020,GO:0031224,GO:0031225,GO:0031226,GO:0043226,GO:0043227,GO:0043229,GO:0043231,GO:0044424,GO:0044425,GO:0044444,GO:0044459,GO:0044464,GO:0046658,GO:0071944	-	-	-	-	-	-	-	-	-	-	Cu_bind_like
Ttrichr1G000286.m1	3847.GLYMA13G05750.1	4.02e-168	477	28K5I@1|root,2QSK5@2759|Eukaryota,37S39@33090|Viridiplantae,3G95T@35493|Streptophyta,4JMI3@91835|fabids	35493|Streptophyta	S	Domain of unknown function (DUF3598)	-	-	-	-	-	-	-	-	-	-	-	-	DUF3598,WRKY
Ttrichr1G000286.m2	3885.XP_007151272.1	1.75e-259	713	28K5I@1|root,2QSK5@2759|Eukaryota,37S39@33090|Viridiplantae,3G95T@35493|Streptophyta,4JMI3@91835|fabids	35493|Streptophyta	S	Domain of unknown function (DUF3598)	-	-	-	-	-	-	-	-	-	-	-	-	DUF3598,WRKY
Ttrichr1G000287.m1	3847.GLYMA19G03220.2	0	1097	COG1409@1|root,KOG1378@2759|Eukaryota,37JFP@33090|Viridiplantae,3GBJW@35493|Streptophyta,4JNBR@91835|fabids	35493|Streptophyta	G	Purple acid phosphatase	-	-	-	ko:K22390	-	-	-	-	ko00000	-	-	-	Metallophos,Metallophos_C,Pur_ac_phosph_N
Ttrichr1G000287.m2	3847.GLYMA19G03220.2	0	1131	COG1409@1|root,KOG1378@2759|Eukaryota,37JFP@33090|Viridiplantae,3GBJW@35493|Streptophyta,4JNBR@91835|fabids	35493|Streptophyta	G	Purple acid phosphatase	-	-	-	ko:K22390	-	-	-	-	ko00000	-	-	-	Metallophos,Metallophos_C,Pur_ac_phosph_N
Ttrichr1G000287.m3	3847.GLYMA19G03220.2	0	1130	COG1409@1|root,KOG1378@2759|Eukaryota,37JFP@33090|Viridiplantae,3GBJW@35493|Streptophyta,4JNBR@91835|fabids	35493|Streptophyta	G	Purple acid phosphatase	-	-	-	ko:K22390	-	-	-	-	ko00000	-	-	-	Metallophos,Metallophos_C,Pur_ac_phosph_N
Ttrichr1G000287.m4	3847.GLYMA19G03220.2	0	1130	COG1409@1|root,KOG1378@2759|Eukaryota,37JFP@33090|Viridiplantae,3GBJW@35493|Streptophyta,4JNBR@91835|fabids	35493|Streptophyta	G	Purple acid phosphatase	-	-	-	ko:K22390	-	-	-	-	ko00000	-	-	-	Metallophos,Metallophos_C,Pur_ac_phosph_N
Ttrichr1G000287.m5	3847.GLYMA19G03220.2	0	1096	COG1409@1|root,KOG1378@2759|Eukaryota,37JFP@33090|Viridiplantae,3GBJW@35493|Streptophyta,4JNBR@91835|fabids	35493|Streptophyta	G	Purple acid phosphatase	-	-	-	ko:K22390	-	-	-	-	ko00000	-	-	-	Metallophos,Metallophos_C,Pur_ac_phosph_N
Ttrichr1G000288.m1	3847.GLYMA19G03140.2	3.72e-281	780	KOG0600@1|root,KOG0600@2759|Eukaryota,37KVU@33090|Viridiplantae,3GDSK@35493|Streptophyta,4JJ84@91835|fabids	35493|Streptophyta	T	Serine threonine-protein kinase	-	GO:0003674,GO:0003824,GO:0004672,GO:0004674,GO:0004693,GO:0005575,GO:0005622,GO:0005623,GO:0005634,GO:0005886,GO:0006464,GO:0006468,GO:0006793,GO:0006796,GO:0006807,GO:0008150,GO:0008152,GO:0009987,GO:0016020,GO:0016301,GO:0016310,GO:0016740,GO:0016772,GO:0016773,GO:0019538,GO:0036211,GO:0043170,GO:0043226,GO:0043227,GO:0043229,GO:0043231,GO:0043412,GO:0044237,GO:0044238,GO:0044260,GO:0044267,GO:…	2.7.11.22,2.7.11.23	ko:K08819	-	-	-	-	ko00000,ko01000,ko01001	-	-	-	Pkinase,WRKY
Ttrichr1G000288.m2	3847.GLYMA19G03140.2	3.72e-281	780	KOG0600@1|root,KOG0600@2759|Eukaryota,37KVU@33090|Viridiplantae,3GDSK@35493|Streptophyta,4JJ84@91835|fabids	35493|Streptophyta	T	Serine threonine-protein kinase	-	GO:0003674,GO:0003824,GO:0004672,GO:0004674,GO:0004693,GO:0005575,GO:0005622,GO:0005623,GO:0005634,GO:0005886,GO:0006464,GO:0006468,GO:0006793,GO:0006796,GO:0006807,GO:0008150,GO:0008152,GO:0009987,GO:0016020,GO:0016301,GO:0016310,GO:0016740,GO:0016772,GO:0016773,GO:0019538,GO:0036211,GO:0043170,GO:0043226,GO:0043227,GO:0043229,GO:0043231,GO:0043412,GO:0044237,GO:0044238,GO:0044260,GO:0044267,GO:…	2.7.11.22,2.7.11.23	ko:K08819	-	-	-	-	ko00000,ko01000,ko01001	-	-	-	Pkinase,WRKY
Ttrichr1G000288.m3	3847.GLYMA19G03140.2	0	968	KOG0600@1|root,KOG0600@2759|Eukaryota,37KVU@33090|Viridiplantae,3GDSK@35493|Streptophyta,4JJ84@91835|fabids	35493|Streptophyta	T	Serine threonine-protein kinase	-	GO:0003674,GO:0003824,GO:0004672,GO:0004674,GO:0004693,GO:0005575,GO:0005622,GO:0005623,GO:0005634,GO:0005886,GO:0006464,GO:0006468,GO:0006793,GO:0006796,GO:0006807,GO:0008150,GO:0008152,GO:0009987,GO:0016020,GO:0016301,GO:0016310,GO:0016740,GO:0016772,GO:0016773,GO:0019538,GO:0036211,GO:0043170,GO:0043226,GO:0043227,GO:0043229,GO:0043231,GO:0043412,GO:0044237,GO:0044238,GO:0044260,GO:0044267,GO:…	2.7.11.22,2.7.11.23	ko:K08819	-	-	-	-	ko00000,ko01000,ko01001	-	-	-	Pkinase,WRKY
Ttrichr1G000288.m4	3847.GLYMA19G03140.2	0	911	KOG0600@1|root,KOG0600@2759|Eukaryota,37KVU@33090|Viridiplantae,3GDSK@35493|Streptophyta,4JJ84@91835|fabids	35493|Streptophyta	T	Serine threonine-protein kinase	-	GO:0003674,GO:0003824,GO:0004672,GO:0004674,GO:0004693,GO:0005575,GO:0005622,GO:0005623,GO:0005634,GO:0005886,GO:0006464,GO:0006468,GO:0006793,GO:0006796,GO:0006807,GO:0008150,GO:0008152,GO:0009987,GO:0016020,GO:0016301,GO:0016310,GO:0016740,GO:0016772,GO:0016773,GO:0019538,GO:0036211,GO:0043170,GO:0043226,GO:0043227,GO:0043229,GO:0043231,GO:0043412,GO:0044237,GO:0044238,GO:0044260,GO:0044267,GO:…	2.7.11.22,2.7.11.23	ko:K08819	-	-	-	-	ko00000,ko01000,ko01001	-	-	-	Pkinase,WRKY
Ttrichr1G000289.m1	3847.GLYMA13G05700.5	0	964	KOG0583@1|root,KOG0583@2759|Eukaryota,37KE8@33090|Viridiplantae,3G9HX@35493|Streptophyta,4JIGG@91835|fabids	35493|Streptophyta	T	SNF1-related protein kinase catalytic subunit alpha	-	GO:0000003,GO:0001101,GO:0003006,GO:0003674,GO:0003824,GO:0004672,GO:0004674,GO:0005575,GO:0005622,GO:0005623,GO:0005634,GO:0005737,GO:0006464,GO:0006468,GO:0006793,GO:0006796,GO:0006807,GO:0007154,GO:0007165,GO:0007275,GO:0007568,GO:0007584,GO:0008150,GO:0008152,GO:0009593,GO:0009594,GO:0009605,GO:0009719,GO:0009725,GO:0009737,GO:0009738,GO:0009743,GO:0009755,GO:0009756,GO:0009791,GO:0009987,GO:…	2.7.11.11	ko:K07198	ko04068,ko04140,ko04150,ko04151,ko04152,ko04211,ko04213,ko04371,ko04530,ko04710,ko04714,ko04910,ko04920,ko04921,ko04922,ko04931,ko04932,ko05410,ko05418,map04068,map04140,map04150,map04151,map04152,map04211,map04213,map04371,map04530,map04710,map04714,map04910,map04920,map04921,map04922,map04931,map04932,map05410,map05418	-	-	-	ko00000,ko00001,ko01000,ko01001,ko03029,ko04131	-	-	-	KA1,Pkinase,UBA
Ttrichr1G000289.m2	3847.GLYMA13G05700.5	2.38e-310	852	KOG0583@1|root,KOG0583@2759|Eukaryota,37KE8@33090|Viridiplantae,3G9HX@35493|Streptophyta,4JIGG@91835|fabids	35493|Streptophyta	T	SNF1-related protein kinase catalytic subunit alpha	-	GO:0000003,GO:0001101,GO:0003006,GO:0003674,GO:0003824,GO:0004672,GO:0004674,GO:0005575,GO:0005622,GO:0005623,GO:0005634,GO:0005737,GO:0006464,GO:0006468,GO:0006793,GO:0006796,GO:0006807,GO:0007154,GO:0007165,GO:0007275,GO:0007568,GO:0007584,GO:0008150,GO:0008152,GO:0009593,GO:0009594,GO:0009605,GO:0009719,GO:0009725,GO:0009737,GO:0009738,GO:0009743,GO:0009755,GO:0009756,GO:0009791,GO:0009987,GO:…	2.7.11.11	ko:K07198	ko04068,ko04140,ko04150,ko04151,ko04152,ko04211,ko04213,ko04371,ko04530,ko04710,ko04714,ko04910,ko04920,ko04921,ko04922,ko04931,ko04932,ko05410,ko05418,map04068,map04140,map04150,map04151,map04152,map04211,map04213,map04371,map04530,map04710,map04714,map04910,map04920,map04921,map04922,map04931,map04932,map05410,map05418	-	-	-	ko00000,ko00001,ko01000,ko01001,ko03029,ko04131	-	-	-	KA1,Pkinase,UBA
Ttrichr1G000289.m3	3847.GLYMA13G05700.5	0	963	KOG0583@1|root,KOG0583@2759|Eukaryota,37KE8@33090|Viridiplantae,3G9HX@35493|Streptophyta,4JIGG@91835|fabids	35493|Streptophyta	T	SNF1-related protein kinase catalytic subunit alpha	-	GO:0000003,GO:0001101,GO:0003006,GO:0003674,GO:0003824,GO:0004672,GO:0004674,GO:0005575,GO:0005622,GO:0005623,GO:0005634,GO:0005737,GO:0006464,GO:0006468,GO:0006793,GO:0006796,GO:0006807,GO:0007154,GO:0007165,GO:0007275,GO:0007568,GO:0007584,GO:0008150,GO:0008152,GO:0009593,GO:0009594,GO:0009605,GO:0009719,GO:0009725,GO:0009737,GO:0009738,GO:0009743,GO:0009755,GO:0009756,GO:0009791,GO:0009987,GO:…	2.7.11.11	ko:K07198	ko04068,ko04140,ko04150,ko04151,ko04152,ko04211,ko04213,ko04371,ko04530,ko04710,ko04714,ko04910,ko04920,ko04921,ko04922,ko04931,ko04932,ko05410,ko05418,map04068,map04140,map04150,map04151,map04152,map04211,map04213,map04371,map04530,map04710,map04714,map04910,map04920,map04921,map04922,map04931,map04932,map05410,map05418	-	-	-	ko00000,ko00001,ko01000,ko01001,ko03029,ko04131	-	-	-	KA1,Pkinase,UBA
Ttrichr1G000289.m4	3885.XP_007151266.1	0	871	KOG0583@1|root,KOG0583@2759|Eukaryota,37KE8@33090|Viridiplantae,3G9HX@35493|Streptophyta,4JIGG@91835|fabids	35493|Streptophyta	T	SNF1-related protein kinase catalytic subunit alpha	-	GO:0000003,GO:0001101,GO:0003006,GO:0003674,GO:0003824,GO:0004672,GO:0004674,GO:0005575,GO:0005622,GO:0005623,GO:0005634,GO:0005737,GO:0006464,GO:0006468,GO:0006793,GO:0006796,GO:0006807,GO:0007154,GO:0007165,GO:0007275,GO:0007568,GO:0007584,GO:0008150,GO:0008152,GO:0009593,GO:0009594,GO:0009605,GO:0009719,GO:0009725,GO:0009737,GO:0009738,GO:0009743,GO:0009755,GO:0009756,GO:0009791,GO:0009987,GO:…	2.7.11.11	ko:K07198	ko04068,ko04140,ko04150,ko04151,ko04152,ko04211,ko04213,ko04371,ko04530,ko04710,ko04714,ko04910,ko04920,ko04921,ko04922,ko04931,ko04932,ko05410,ko05418,map04068,map04140,map04150,map04151,map04152,map04211,map04213,map04371,map04530,map04710,map04714,map04910,map04920,map04921,map04922,map04931,map04932,map05410,map05418	-	-	-	ko00000,ko00001,ko01000,ko01001,ko03029,ko04131	-	-	-	KA1,Pkinase,UBA
Ttrichr1G000290.m1	3847.GLYMA19G03120.2	4.21e-210	591	290FS@1|root,2QTZF@2759|Eukaryota,37IIN@33090|Viridiplantae,3G9P1@35493|Streptophyta,4JFGX@91835|fabids	35493|Streptophyta	K	ethylene-responsive transcription factor	-	GO:0000302,GO:0003674,GO:0003676,GO:0003677,GO:0003700,GO:0005488,GO:0005575,GO:0005622,GO:0005623,GO:0005634,GO:0006355,GO:0006950,GO:0006979,GO:0007275,GO:0008150,GO:0009719,GO:0009723,GO:0009725,GO:0009791,GO:0009889,GO:0009987,GO:0010033,GO:0010035,GO:0010038,GO:0010468,GO:0010556,GO:0019219,GO:0019222,GO:0022622,GO:0031323,GO:0031326,GO:0032501,GO:0032502,GO:0035864,GO:0035865,GO:0042221,GO:…	-	ko:K09286	-	-	-	-	ko00000,ko03000	-	-	-	AP2
Ttrichr1G000291.m1	3847.GLYMA19G03105.1	0	1300	COG5594@1|root,KOG1134@2759|Eukaryota,37K84@33090|Viridiplantae,3GCA2@35493|Streptophyta,4JJS5@91835|fabids	35493|Streptophyta	S	Cytosolic domain of 10TM putative phosphate transporter	-	-	-	ko:K21989	-	-	-	-	ko00000,ko02000	-	-	-	PHM7_cyt,RSN1_7TM,RSN1_TM
Ttrichr1G000292.m1	3847.GLYMA13G05680.1	1.77e-134	383	KOG1666@1|root,KOG1666@2759|Eukaryota,37QFU@33090|Viridiplantae,3G9IX@35493|Streptophyta,4JHG1@91835|fabids	35493|Streptophyta	U	Vesicle transport V-snare	-	GO:0003674,GO:0005484,GO:0005488,GO:0005515,GO:0005575,GO:0005622,GO:0005623,GO:0005737,GO:0005768,GO:0005770,GO:0005783,GO:0005789,GO:0005794,GO:0005798,GO:0006605,GO:0006623,GO:0006810,GO:0006886,GO:0006888,GO:0006892,GO:0006896,GO:0006906,GO:0006996,GO:0007034,GO:0008104,GO:0008150,GO:0009987,GO:0010008,GO:0012505,GO:0012506,GO:0012507,GO:0015031,GO:0015833,GO:0016020,GO:0016043,GO:0016050,GO:…	-	ko:K08493	ko04130,ko04138,map04130,map04138	-	-	-	ko00000,ko00001,ko04131	-	-	-	V-SNARE,V-SNARE_C
Ttrichr1G000293.m1	3847.GLYMA19G03060.1	2.42e-129	371	28K50@1|root,2QSJN@2759|Eukaryota,37P9H@33090|Viridiplantae,3G9QN@35493|Streptophyta,4JQQD@91835|fabids	35493|Streptophyta	S	Protein of unknown function (DUF1997)	-	-	-	-	-	-	-	-	-	-	-	-	DUF1997
Ttrichr1G000294.m1	3847.GLYMA13G05650.1	2.06e-208	578	COG4677@1|root,2QVK0@2759|Eukaryota,37P5A@33090|Viridiplantae,3GEQD@35493|Streptophyta,4JD51@91835|fabids	35493|Streptophyta	G	Pectinesterase	-	GO:0003674,GO:0003824,GO:0005975,GO:0005976,GO:0006950,GO:0006952,GO:0008150,GO:0008152,GO:0009605,GO:0009607,GO:0009617,GO:0009987,GO:0010393,GO:0016787,GO:0016788,GO:0017144,GO:0030599,GO:0042742,GO:0043170,GO:0043207,GO:0044237,GO:0044238,GO:0045488,GO:0050829,GO:0050896,GO:0051704,GO:0051707,GO:0052689,GO:0071704,GO:0098542	3.1.1.11	ko:K01051	ko00040,ko01100,map00040,map01100	M00081	R02362	RC00460,RC00461	ko00000,ko00001,ko00002,ko01000	-	-	-	Pectinesterase
Ttrichr1G000295.m1	3847.GLYMA19G03040.1	9.16e-46	168	2A4QZ@1|root,2RY7X@2759|Eukaryota,37TZ4@33090|Viridiplantae,3GXNT@35493|Streptophyta,4JW45@91835|fabids	35493|Streptophyta	-	-	-	-	-	-	-	-	-	-	-	-	-	-	-
Ttrichr1G000296.m1	3847.GLYMA13G05610.1	3.73e-100	296	KOG1691@1|root,KOG1691@2759|Eukaryota,37RH6@33090|Viridiplantae,3GEQ2@35493|Streptophyta,4JH8Q@91835|fabids	35493|Streptophyta	U	Transmembrane emp24 domain-containing protein	-	-	-	ko:K20347,ko:K20352	-	-	-	-	ko00000,ko02000,ko04131	9.B.188,9.B.188.1.2	-	-	EMP24_GP25L
Ttrichr1G000296.m2	3847.GLYMA13G05610.1	5.32e-135	384	KOG1691@1|root,KOG1691@2759|Eukaryota,37RH6@33090|Viridiplantae,3GEQ2@35493|Streptophyta,4JH8Q@91835|fabids	35493|Streptophyta	U	Transmembrane emp24 domain-containing protein	-	-	-	ko:K20347,ko:K20352	-	-	-	-	ko00000,ko02000,ko04131	9.B.188,9.B.188.1.2	-	-	EMP24_GP25L
Ttrichr1G000297.m1	3847.GLYMA11G20840.1	3.42e-263	726	COG0240@1|root,KOG2711@2759|Eukaryota,37J0C@33090|Viridiplantae,3GAX5@35493|Streptophyta,4JKKT@91835|fabids	35493|Streptophyta	C	glycerol-3-phosphate dehydrogenase NAD(	-	GO:0002376,GO:0006950,GO:0006952,GO:0006955,GO:0008150,GO:0009605,GO:0009607,GO:0009627,GO:0009814,GO:0043207,GO:0045087,GO:0050896,GO:0051704,GO:0051707,GO:0098542	1.1.1.8	ko:K00006	ko00564,ko01110,ko04011,map00564,map01110,map04011	-	R00842	RC00029	ko00000,ko00001,ko01000	-	-	-	NAD_Gly3P_dh_C,NAD_Gly3P_dh_N
Ttrichr1G000297.m2	3847.GLYMA11G20840.1	0	887	COG0240@1|root,KOG2711@2759|Eukaryota,37J0C@33090|Viridiplantae,3GAX5@35493|Streptophyta,4JKKT@91835|fabids	35493|Streptophyta	C	glycerol-3-phosphate dehydrogenase NAD(	-	GO:0002376,GO:0006950,GO:0006952,GO:0006955,GO:0008150,GO:0009605,GO:0009607,GO:0009627,GO:0009814,GO:0043207,GO:0045087,GO:0050896,GO:0051704,GO:0051707,GO:0098542	1.1.1.8	ko:K00006	ko00564,ko01110,ko04011,map00564,map01110,map04011	-	R00842	RC00029	ko00000,ko00001,ko01000	-	-	-	NAD_Gly3P_dh_C,NAD_Gly3P_dh_N
Ttrichr1G000298.m1	3847.GLYMA19G03010.1	3.73e-281	775	KOG1192@1|root,KOG1192@2759|Eukaryota,37IVJ@33090|Viridiplantae,3G9WC@35493|Streptophyta	35493|Streptophyta	CG	Belongs to the UDP-glycosyltransferase family	-	GO:0000302,GO:0001101,GO:0003674,GO:0003824,GO:0005575,GO:0005622,GO:0005623,GO:0005737,GO:0005829,GO:0006082,GO:0006520,GO:0006725,GO:0006807,GO:0006950,GO:0006970,GO:0006972,GO:0006979,GO:0007154,GO:0007275,GO:0008150,GO:0008152,GO:0008194,GO:0009072,GO:0009414,GO:0009415,GO:0009605,GO:0009628,GO:0009636,GO:0009651,GO:0009653,GO:0009696,GO:0009719,GO:0009725,GO:0009737,GO:0009850,GO:0009987,GO:…	2.4.1.195,2.4.1.324	ko:K11820,ko:K13691,ko:K21374	ko00380,ko00966,ko01110,ko01210,map00380,map00966,map01110,map01210	M00370	R03213,R08164,R08668	RC00005,RC00882	ko00000,ko00001,ko00002,ko01000,ko01003	-	GT1	-	UDPGT
Ttrichr1G000299.m1	3847.GLYMA19G03000.2	8.55e-288	791	KOG1192@1|root,KOG1192@2759|Eukaryota,37IVJ@33090|Viridiplantae,3G9WC@35493|Streptophyta	35493|Streptophyta	CG	Belongs to the UDP-glycosyltransferase family	-	GO:0000302,GO:0001101,GO:0003674,GO:0003824,GO:0005575,GO:0005622,GO:0005623,GO:0005737,GO:0005829,GO:0006082,GO:0006520,GO:0006725,GO:0006807,GO:0006950,GO:0006970,GO:0006972,GO:0006979,GO:0007154,GO:0007275,GO:0008150,GO:0008152,GO:0008194,GO:0009072,GO:0009414,GO:0009415,GO:0009605,GO:0009628,GO:0009636,GO:0009651,GO:0009653,GO:0009696,GO:0009719,GO:0009725,GO:0009737,GO:0009850,GO:0009987,GO:…	2.4.1.195,2.4.1.324	ko:K11820,ko:K13691,ko:K21374	ko00380,ko00966,ko01110,ko01210,map00380,map00966,map01110,map01210	M00370	R03213,R08164,R08668	RC00005,RC00882	ko00000,ko00001,ko00002,ko01000,ko01003	-	GT1	-	UDPGT
Ttrichr1G000300.m1	3847.GLYMA19G03000.2	4.71e-267	738	KOG1192@1|root,KOG1192@2759|Eukaryota,37IVJ@33090|Viridiplantae,3G9WC@35493|Streptophyta	35493|Streptophyta	CG	Belongs to the UDP-glycosyltransferase family	-	GO:0000302,GO:0001101,GO:0003674,GO:0003824,GO:0005575,GO:0005622,GO:0005623,GO:0005737,GO:0005829,GO:0006082,GO:0006520,GO:0006725,GO:0006807,GO:0006950,GO:0006970,GO:0006972,GO:0006979,GO:0007154,GO:0007275,GO:0008150,GO:0008152,GO:0008194,GO:0009072,GO:0009414,GO:0009415,GO:0009605,GO:0009628,GO:0009636,GO:0009651,GO:0009653,GO:0009696,GO:0009719,GO:0009725,GO:0009737,GO:0009850,GO:0009987,GO:…	2.4.1.195,2.4.1.324	ko:K11820,ko:K13691,ko:K21374	ko00380,ko00966,ko01110,ko01210,map00380,map00966,map01110,map01210	M00370	R03213,R08164,R08668	RC00005,RC00882	ko00000,ko00001,ko00002,ko01000,ko01003	-	GT1	-	UDPGT
Ttrichr1G000301.m1	3847.GLYMA13G05580.1	2.06e-275	759	KOG1192@1|root,KOG1192@2759|Eukaryota,37IVJ@33090|Viridiplantae,3G9WC@35493|Streptophyta	35493|Streptophyta	CG	Belongs to the UDP-glycosyltransferase family	-	GO:0000302,GO:0001101,GO:0003674,GO:0003824,GO:0005575,GO:0005622,GO:0005623,GO:0005737,GO:0005829,GO:0006082,GO:0006520,GO:0006725,GO:0006807,GO:0006950,GO:0006970,GO:0006972,GO:0006979,GO:0007154,GO:0007275,GO:0008150,GO:0008152,GO:0008194,GO:0009072,GO:0009414,GO:0009415,GO:0009605,GO:0009628,GO:0009636,GO:0009651,GO:0009653,GO:0009696,GO:0009719,GO:0009725,GO:0009737,GO:0009850,GO:0009987,GO:…	2.4.1.195,2.4.1.324	ko:K11820,ko:K13691,ko:K21374	ko00380,ko00966,ko01110,ko01210,map00380,map00966,map01110,map01210	M00370	R03213,R08164,R08668	RC00005,RC00882	ko00000,ko00001,ko00002,ko01000,ko01003	-	GT1	-	UDPGT
Ttrichr1G000302.m1	3847.GLYMA19G03000.2	4.08e-278	766	KOG1192@1|root,KOG1192@2759|Eukaryota,37IVJ@33090|Viridiplantae,3G9WC@35493|Streptophyta	35493|Streptophyta	CG	Belongs to the UDP-glycosyltransferase family	-	GO:0000302,GO:0001101,GO:0003674,GO:0003824,GO:0005575,GO:0005622,GO:0005623,GO:0005737,GO:0005829,GO:0006082,GO:0006520,GO:0006725,GO:0006807,GO:0006950,GO:0006970,GO:0006972,GO:0006979,GO:0007154,GO:0007275,GO:0008150,GO:0008152,GO:0008194,GO:0009072,GO:0009414,GO:0009415,GO:0009605,GO:0009628,GO:0009636,GO:0009651,GO:0009653,GO:0009696,GO:0009719,GO:0009725,GO:0009737,GO:0009850,GO:0009987,GO:…	2.4.1.195,2.4.1.324	ko:K11820,ko:K13691,ko:K21374	ko00380,ko00966,ko01110,ko01210,map00380,map00966,map01110,map01210	M00370	R03213,R08164,R08668	RC00005,RC00882	ko00000,ko00001,ko00002,ko01000,ko01003	-	GT1	-	UDPGT
Ttrichr1G000303.m1	3847.GLYMA13G05570.1	1.53e-196	548	COG5036@1|root,KOG1161@2759|Eukaryota,37R8G@33090|Viridiplantae,3GAQ2@35493|Streptophyta,4JNSB@91835|fabids	35493|Streptophyta	P	SPX domain-containing protein	SPX4	GO:0005575,GO:0005622,GO:0005623,GO:0005737,GO:0005783,GO:0006950,GO:0007154,GO:0008150,GO:0009266,GO:0009267,GO:0009409,GO:0009605,GO:0009628,GO:0009987,GO:0009991,GO:0012505,GO:0016036,GO:0031667,GO:0031668,GO:0031669,GO:0033554,GO:0042594,GO:0043226,GO:0043227,GO:0043229,GO:0043231,GO:0044424,GO:0044444,GO:0044464,GO:0050896,GO:0051716,GO:0070417,GO:0071496	-	-	-	-	-	-	-	-	-	-	SPX
Ttrichr1G000304.m1	3847.GLYMA19G02980.2	9.53e-95	285	COG5147@1|root,KOG0048@2759|Eukaryota,37UQN@33090|Viridiplantae,3GIJN@35493|Streptophyta	35493|Streptophyta	K	Transcription factor	-	-	-	ko:K09422,ko:K16166	ko04712,map04712	-	-	-	ko00000,ko00001,ko03000	-	-	-	Myb_DNA-binding
Ttrichr1G000304.m2	3847.GLYMA19G02980.2	4.45e-46	158	COG5147@1|root,KOG0048@2759|Eukaryota,37UQN@33090|Viridiplantae,3GIJN@35493|Streptophyta	35493|Streptophyta	K	Transcription factor	-	-	-	ko:K09422,ko:K16166	ko04712,map04712	-	-	-	ko00000,ko00001,ko03000	-	-	-	Myb_DNA-binding
Ttrichr1G000305.m1	3847.GLYMA13G05561.1	4.1e-111	326	28K50@1|root,2QSJN@2759|Eukaryota,37P9H@33090|Viridiplantae,3G9QN@35493|Streptophyta,4JQQD@91835|fabids	35493|Streptophyta	S	Protein of unknown function (DUF1997)	-	-	-	-	-	-	-	-	-	-	-	-	DUF1997
Ttrichr1G000306.m1	3880.AES74752	1.28e-263	731	COG0626@1|root,KOG0053@2759|Eukaryota,37K09@33090|Viridiplantae,3G79I@35493|Streptophyta,4JHTG@91835|fabids	35493|Streptophyta	E	Cystathionine gamma-synthase	-	GO:0000096,GO:0000097,GO:0001887,GO:0003674,GO:0003824,GO:0003962,GO:0005488,GO:0005575,GO:0005622,GO:0005623,GO:0005737,GO:0006082,GO:0006520,GO:0006555,GO:0006790,GO:0006807,GO:0008144,GO:0008150,GO:0008152,GO:0008652,GO:0009058,GO:0009066,GO:0009067,GO:0009086,GO:0009507,GO:0009532,GO:0009536,GO:0009570,GO:0009987,GO:0016053,GO:0016740,GO:0016765,GO:0019752,GO:0019842,GO:0030170,GO:0036094,GO:…	2.5.1.48	ko:K01739	ko00270,ko00450,ko00920,ko01100,ko01110,ko01130,ko01230,map00270,map00450,map00920,map01100,map01110,map01130,map01230	M00017	R00999,R01288,R02508,R03217,R03260,R04944,R04945,R04946	RC00020,RC00056,RC00069,RC00420,RC02848,RC02866	ko00000,ko00001,ko00002,ko01000	-	-	-	Cys_Met_Meta_PP
Ttrichr1G000307.m1	3847.GLYMA19G02890.1	9.08e-122	361	COG5147@1|root,KOG0048@2759|Eukaryota,37NHC@33090|Viridiplantae,3GCJ6@35493|Streptophyta,4JHFT@91835|fabids	35493|Streptophyta	K	transcription factor	-	GO:0000981,GO:0000988,GO:0000989,GO:0001067,GO:0001076,GO:0001134,GO:0001135,GO:0003674,GO:0003676,GO:0003677,GO:0003700,GO:0005488,GO:0005575,GO:0005622,GO:0005623,GO:0005634,GO:0006355,GO:0006357,GO:0008150,GO:0009889,GO:0009987,GO:0010468,GO:0010556,GO:0019219,GO:0019222,GO:0030154,GO:0031323,GO:0031326,GO:0032502,GO:0043226,GO:0043227,GO:0043229,GO:0043231,GO:0043565,GO:0044212,GO:0044424,GO:…	-	ko:K09422	-	-	-	-	ko00000,ko03000	-	-	-	Myb_DNA-binding
Ttrichr1G000307.m2	3847.GLYMA19G02890.1	1.86e-219	614	COG5147@1|root,KOG0048@2759|Eukaryota,37NHC@33090|Viridiplantae,3GCJ6@35493|Streptophyta,4JHFT@91835|fabids	35493|Streptophyta	K	transcription factor	-	GO:0000981,GO:0000988,GO:0000989,GO:0001067,GO:0001076,GO:0001134,GO:0001135,GO:0003674,GO:0003676,GO:0003677,GO:0003700,GO:0005488,GO:0005575,GO:0005622,GO:0005623,GO:0005634,GO:0006355,GO:0006357,GO:0008150,GO:0009889,GO:0009987,GO:0010468,GO:0010556,GO:0019219,GO:0019222,GO:0030154,GO:0031323,GO:0031326,GO:0032502,GO:0043226,GO:0043227,GO:0043229,GO:0043231,GO:0043565,GO:0044212,GO:0044424,GO:…	-	ko:K09422	-	-	-	-	ko00000,ko03000	-	-	-	Myb_DNA-binding
Ttrichr1G000308.m1	3847.GLYMA13G05540.1	2.38e-209	584	28IRC@1|root,2QR2M@2759|Eukaryota,37P2J@33090|Viridiplantae,3GAN6@35493|Streptophyta,4JT5M@91835|fabids	35493|Streptophyta	K	NAC domain-containing protein	-	GO:0000302,GO:0001101,GO:0002682,GO:0002684,GO:0003674,GO:0003676,GO:0003677,GO:0003700,GO:0005488,GO:0005515,GO:0005575,GO:0005622,GO:0005623,GO:0005634,GO:0006355,GO:0006950,GO:0006970,GO:0006979,GO:0007275,GO:0007568,GO:0007569,GO:0008150,GO:0009611,GO:0009628,GO:0009636,GO:0009651,GO:0009719,GO:0009723,GO:0009725,GO:0009733,GO:0009737,GO:0009791,GO:0009889,GO:0009987,GO:0010029,GO:0010033,GO:…	-	-	-	-	-	-	-	-	-	-	NAM
Ttrichr1G000308.m3	3847.GLYMA13G05540.1	2.38e-209	584	28IRC@1|root,2QR2M@2759|Eukaryota,37P2J@33090|Viridiplantae,3GAN6@35493|Streptophyta,4JT5M@91835|fabids	35493|Streptophyta	K	NAC domain-containing protein	-	GO:0000302,GO:0001101,GO:0002682,GO:0002684,GO:0003674,GO:0003676,GO:0003677,GO:0003700,GO:0005488,GO:0005515,GO:0005575,GO:0005622,GO:0005623,GO:0005634,GO:0006355,GO:0006950,GO:0006970,GO:0006979,GO:0007275,GO:0007568,GO:0007569,GO:0008150,GO:0009611,GO:0009628,GO:0009636,GO:0009651,GO:0009719,GO:0009723,GO:0009725,GO:0009733,GO:0009737,GO:0009791,GO:0009889,GO:0009987,GO:0010029,GO:0010033,GO:…	-	-	-	-	-	-	-	-	-	-	NAM
Ttrichr1G000308.m4	3847.GLYMA13G05540.1	2.38e-209	584	28IRC@1|root,2QR2M@2759|Eukaryota,37P2J@33090|Viridiplantae,3GAN6@35493|Streptophyta,4JT5M@91835|fabids	35493|Streptophyta	K	NAC domain-containing protein	-	GO:0000302,GO:0001101,GO:0002682,GO:0002684,GO:0003674,GO:0003676,GO:0003677,GO:0003700,GO:0005488,GO:0005515,GO:0005575,GO:0005622,GO:0005623,GO:0005634,GO:0006355,GO:0006950,GO:0006970,GO:0006979,GO:0007275,GO:0007568,GO:0007569,GO:0008150,GO:0009611,GO:0009628,GO:0009636,GO:0009651,GO:0009719,GO:0009723,GO:0009725,GO:0009733,GO:0009737,GO:0009791,GO:0009889,GO:0009987,GO:0010029,GO:0010033,GO:…	-	-	-	-	-	-	-	-	-	-	NAM
Ttrichr1G000308.m2	3847.GLYMA13G05540.1	2.38e-209	584	28IRC@1|root,2QR2M@2759|Eukaryota,37P2J@33090|Viridiplantae,3GAN6@35493|Streptophyta,4JT5M@91835|fabids	35493|Streptophyta	K	NAC domain-containing protein	-	GO:0000302,GO:0001101,GO:0002682,GO:0002684,GO:0003674,GO:0003676,GO:0003677,GO:0003700,GO:0005488,GO:0005515,GO:0005575,GO:0005622,GO:0005623,GO:0005634,GO:0006355,GO:0006950,GO:0006970,GO:0006979,GO:0007275,GO:0007568,GO:0007569,GO:0008150,GO:0009611,GO:0009628,GO:0009636,GO:0009651,GO:0009719,GO:0009723,GO:0009725,GO:0009733,GO:0009737,GO:0009791,GO:0009889,GO:0009987,GO:0010029,GO:0010033,GO:…	-	-	-	-	-	-	-	-	-	-	NAM
Ttrichr1G000309.m1	3847.GLYMA19G02840.4	0	942	KOG2190@1|root,KOG2190@2759|Eukaryota,37QRU@33090|Viridiplantae,3GBHE@35493|Streptophyta,4JIIQ@91835|fabids	35493|Streptophyta	A	KH domain-containing protein	-	-	-	ko:K21444	-	-	-	-	ko00000,ko03019	-	-	-	KH_1
Ttrichr1G000309.m2	3847.GLYMA19G02840.4	0	942	KOG2190@1|root,KOG2190@2759|Eukaryota,37QRU@33090|Viridiplantae,3GBHE@35493|Streptophyta,4JIIQ@91835|fabids	35493|Streptophyta	A	KH domain-containing protein	-	-	-	ko:K21444	-	-	-	-	ko00000,ko03019	-	-	-	KH_1
Ttrichr1G000309.m3	3847.GLYMA19G02840.4	0	942	KOG2190@1|root,KOG2190@2759|Eukaryota,37QRU@33090|Viridiplantae,3GBHE@35493|Streptophyta,4JIIQ@91835|fabids	35493|Streptophyta	A	KH domain-containing protein	-	-	-	ko:K21444	-	-	-	-	ko00000,ko03019	-	-	-	KH_1
Ttrichr1G000310.m1	3847.GLYMA11G21330.2	2.29e-204	579	KOG1190@1|root,KOG1190@2759|Eukaryota,37IS4@33090|Viridiplantae,3GB0Q@35493|Streptophyta,4JNNS@91835|fabids	35493|Streptophyta	A	Polypyrimidine tract-binding protein homolog	-	GO:0000381,GO:0000932,GO:0005575,GO:0005622,GO:0005623,GO:0005634,GO:0005737,GO:0006417,GO:0007275,GO:0008150,GO:0009791,GO:0009845,GO:0009889,GO:0010468,GO:0010556,GO:0010608,GO:0019219,GO:0019222,GO:0031323,GO:0031326,GO:0032268,GO:0032501,GO:0032502,GO:0032991,GO:0034248,GO:0035770,GO:0036464,GO:0043226,GO:0043227,GO:0043228,GO:0043229,GO:0043231,GO:0043232,GO:0043484,GO:0044424,GO:0044444,GO:…	-	ko:K14948	-	-	-	-	ko00000,ko03041	-	-	-	RRM_1,RRM_5
Ttrichr1G000311.m1	3847.GLYMA19G02810.1	3.04e-177	494	28PEF@1|root,2QW26@2759|Eukaryota,37QIT@33090|Viridiplantae,3GFS7@35493|Streptophyta,4JJQB@91835|fabids	35493|Streptophyta	S	Rare lipoprotein A (RlpA)-like double-psi beta-barrel	-	GO:0005575,GO:0005618,GO:0005623,GO:0006949,GO:0008150,GO:0009653,GO:0009987,GO:0016020,GO:0030312,GO:0032502,GO:0044464,GO:0048646,GO:0048856,GO:0071944	-	ko:K20628	-	-	-	-	ko00000	-	-	-	DPBB_1,Pollen_allerg_1
Ttrichr1G000311.m2	3847.GLYMA19G02810.1	7.3e-146	413	28PEF@1|root,2QW26@2759|Eukaryota,37QIT@33090|Viridiplantae,3GFS7@35493|Streptophyta,4JJQB@91835|fabids	35493|Streptophyta	S	Rare lipoprotein A (RlpA)-like double-psi beta-barrel	-	GO:0005575,GO:0005618,GO:0005623,GO:0006949,GO:0008150,GO:0009653,GO:0009987,GO:0016020,GO:0030312,GO:0032502,GO:0044464,GO:0048646,GO:0048856,GO:0071944	-	ko:K20628	-	-	-	-	ko00000	-	-	-	DPBB_1,Pollen_allerg_1
Ttrichr1G000311.m3	3847.GLYMA19G02810.1	5.71e-178	496	28PEF@1|root,2QW26@2759|Eukaryota,37QIT@33090|Viridiplantae,3GFS7@35493|Streptophyta,4JJQB@91835|fabids	35493|Streptophyta	S	Rare lipoprotein A (RlpA)-like double-psi beta-barrel	-	GO:0005575,GO:0005618,GO:0005623,GO:0006949,GO:0008150,GO:0009653,GO:0009987,GO:0016020,GO:0030312,GO:0032502,GO:0044464,GO:0048646,GO:0048856,GO:0071944	-	ko:K20628	-	-	-	-	ko00000	-	-	-	DPBB_1,Pollen_allerg_1
Ttrichr1G000311.m4	3847.GLYMA19G02810.1	2.91e-178	497	28PEF@1|root,2QW26@2759|Eukaryota,37QIT@33090|Viridiplantae,3GFS7@35493|Streptophyta,4JJQB@91835|fabids	35493|Streptophyta	S	Rare lipoprotein A (RlpA)-like double-psi beta-barrel	-	GO:0005575,GO:0005618,GO:0005623,GO:0006949,GO:0008150,GO:0009653,GO:0009987,GO:0016020,GO:0030312,GO:0032502,GO:0044464,GO:0048646,GO:0048856,GO:0071944	-	ko:K20628	-	-	-	-	ko00000	-	-	-	DPBB_1,Pollen_allerg_1
Ttrichr1G000312.m1	3847.GLYMA19G02720.2	2.05e-122	351	KOG1792@1|root,KOG1792@2759|Eukaryota,37SE8@33090|Viridiplantae,3GGBW@35493|Streptophyta,4JI5Y@91835|fabids	35493|Streptophyta	U	Reticulon-like protein	-	-	-	ko:K20723	ko05010,map05010	-	-	-	ko00000,ko00001,ko03036,ko04131	-	-	-	Reticulon
Ttrichr1G000312.m2	3847.GLYMA19G02720.2	4.14e-124	355	KOG1792@1|root,KOG1792@2759|Eukaryota,37SE8@33090|Viridiplantae,3GGBW@35493|Streptophyta,4JI5Y@91835|fabids	35493|Streptophyta	U	Reticulon-like protein	-	-	-	ko:K20723	ko05010,map05010	-	-	-	ko00000,ko00001,ko03036,ko04131	-	-	-	Reticulon
Ttrichr1G000312.m3	3847.GLYMA19G02720.2	4.14e-124	355	KOG1792@1|root,KOG1792@2759|Eukaryota,37SE8@33090|Viridiplantae,3GGBW@35493|Streptophyta,4JI5Y@91835|fabids	35493|Streptophyta	U	Reticulon-like protein	-	-	-	ko:K20723	ko05010,map05010	-	-	-	ko00000,ko00001,ko03036,ko04131	-	-	-	Reticulon
Ttrichr1G000312.m4	3847.GLYMA19G02720.2	4.14e-124	355	KOG1792@1|root,KOG1792@2759|Eukaryota,37SE8@33090|Viridiplantae,3GGBW@35493|Streptophyta,4JI5Y@91835|fabids	35493|Streptophyta	U	Reticulon-like protein	-	-	-	ko:K20723	ko05010,map05010	-	-	-	ko00000,ko00001,ko03036,ko04131	-	-	-	Reticulon
Ttrichr1G000313.m1	3847.GLYMA13G05460.1	2.04e-134	385	29JPR@1|root,2RSY8@2759|Eukaryota,37KGI@33090|Viridiplantae,3G8SG@35493|Streptophyta,4JJGD@91835|fabids	35493|Streptophyta	S	RIBOSOMAL protein	-	GO:0003674,GO:0003676,GO:0003723,GO:0003735,GO:0005198,GO:0005488,GO:0005575,GO:0005622,GO:0005623,GO:0005737,GO:0005829,GO:0005840,GO:0006412,GO:0006518,GO:0006807,GO:0008150,GO:0008152,GO:0009058,GO:0009059,GO:0009987,GO:0010467,GO:0015934,GO:0019538,GO:0022613,GO:0022625,GO:0022626,GO:0032991,GO:0034641,GO:0034645,GO:0042254,GO:0043043,GO:0043170,GO:0043226,GO:0043228,GO:0043229,GO:0043232,GO:…	-	-	-	-	-	-	-	-	-	-	-
Ttrichr1G000314.m1	3847.GLYMA19G02690.1	0	1346	COG0297@1|root,2QT35@2759|Eukaryota,37KJV@33090|Viridiplantae,3G8ZH@35493|Streptophyta,4JNHB@91835|fabids	35493|Streptophyta	H	Belongs to the glycosyltransferase 1 family. Bacterial plant glycogen synthase subfamily	-	GO:0000271,GO:0003674,GO:0003824,GO:0005575,GO:0005622,GO:0005623,GO:0005737,GO:0005975,GO:0005976,GO:0005982,GO:0006073,GO:0008150,GO:0008152,GO:0009011,GO:0009058,GO:0009059,GO:0009250,GO:0009501,GO:0009507,GO:0009536,GO:0009987,GO:0016051,GO:0016740,GO:0016757,GO:0016758,GO:0019252,GO:0033692,GO:0034637,GO:0034645,GO:0043170,GO:0043226,GO:0043227,GO:0043229,GO:0043231,GO:0044042,GO:0044237,GO:…	2.4.1.21	ko:K00703	ko00500,ko01100,ko01110,ko02026,map00500,map01100,map01110,map02026	M00565	R02421	RC00005	ko00000,ko00001,ko00002,ko01000,ko01003	-	GT5	-	Glyco_trans_1_4,Glyco_transf_5,Glycos_transf_1
Ttrichr1G000315.m1	3847.GLYMA19G02680.1	0	1743	COG1196@1|root,KOG0996@2759|Eukaryota,37QW3@33090|Viridiplantae,3G779@35493|Streptophyta,4JGES@91835|fabids	35493|Streptophyta	BD	Structural maintenance of chromosomes protein	-	GO:0000003,GO:0000070,GO:0000278,GO:0000280,GO:0000819,GO:0003006,GO:0005575,GO:0005622,GO:0005623,GO:0005634,GO:0006323,GO:0006996,GO:0007049,GO:0007059,GO:0007076,GO:0007275,GO:0008150,GO:0009790,GO:0009791,GO:0009793,GO:0009987,GO:0010154,GO:0016043,GO:0022402,GO:0022414,GO:0030261,GO:0032501,GO:0032502,GO:0043226,GO:0043227,GO:0043229,GO:0043231,GO:0044424,GO:0044464,GO:0048285,GO:0048316,GO:…	-	ko:K06675	ko04111,map04111	-	-	-	ko00000,ko00001,ko03036	-	-	-	SMC_N,SMC_hinge
Ttrichr1G000316.m1	3847.GLYMA19G02670.1	0	1511	28XIB@1|root,2R4BG@2759|Eukaryota,37T5Z@33090|Viridiplantae,3GHA6@35493|Streptophyta,4JRR9@91835|fabids	35493|Streptophyta	T	TMV resistance protein N-like	-	-	-	ko:K19613,ko:K22038	ko04014,map04014	-	-	-	ko00000,ko00001,ko02000	1.A.25.3	-	-	NB-ARC,TIR
Ttrichr1G000317.m2	3847.GLYMA19G02650.1	2.12e-72	217	2CR9B@1|root,2S17T@2759|Eukaryota,37V7V@33090|Viridiplantae,3GJJP@35493|Streptophyta,4JQAZ@91835|fabids	35493|Streptophyta	S	Gibberellin-regulated protein	-	GO:0001101,GO:0005575,GO:0005576,GO:0007154,GO:0007165,GO:0008150,GO:0009719,GO:0009725,GO:0009739,GO:0009740,GO:0009755,GO:0009987,GO:0010033,GO:0010476,GO:0019725,GO:0023052,GO:0032870,GO:0033993,GO:0042221,GO:0042592,GO:0045454,GO:0050789,GO:0050794,GO:0050896,GO:0051716,GO:0065007,GO:0065008,GO:0070887,GO:0071229,GO:0071310,GO:0071370,GO:0071396,GO:0071495,GO:1901700,GO:1901701	-	-	-	-	-	-	-	-	-	-	GASA
Ttrichr1G000317.m1	3847.GLYMA19G02650.1	2.12e-72	217	2CR9B@1|root,2S17T@2759|Eukaryota,37V7V@33090|Viridiplantae,3GJJP@35493|Streptophyta,4JQAZ@91835|fabids	35493|Streptophyta	S	Gibberellin-regulated protein	-	GO:0001101,GO:0005575,GO:0005576,GO:0007154,GO:0007165,GO:0008150,GO:0009719,GO:0009725,GO:0009739,GO:0009740,GO:0009755,GO:0009987,GO:0010033,GO:0010476,GO:0019725,GO:0023052,GO:0032870,GO:0033993,GO:0042221,GO:0042592,GO:0045454,GO:0050789,GO:0050794,GO:0050896,GO:0051716,GO:0065007,GO:0065008,GO:0070887,GO:0071229,GO:0071310,GO:0071370,GO:0071396,GO:0071495,GO:1901700,GO:1901701	-	-	-	-	-	-	-	-	-	-	GASA
Ttrichr1G000318.m1	3847.GLYMA19G02555.1	0	3738	COG5543@1|root,KOG1810@2759|Eukaryota,37J97@33090|Viridiplantae,3GCNV@35493|Streptophyta,4JIW7@91835|fabids	35493|Streptophyta	D	Putative death-receptor fusion protein (DUF2428)	-	-	-	-	-	-	-	-	-	-	-	-	DUF2428
Ttrichr1G000319.m1	3847.GLYMA13G05330.1	0	1407	KOG0953@1|root,KOG0953@2759|Eukaryota,37IUQ@33090|Viridiplantae,3GGCW@35493|Streptophyta,4JHS7@91835|fabids	35493|Streptophyta	A	ATP-dependent RNA helicase SUPV3L1	-	GO:0000177,GO:0000178,GO:0000957,GO:0000958,GO:0000959,GO:0000960,GO:0000962,GO:0000963,GO:0000965,GO:0001558,GO:0003674,GO:0003676,GO:0003677,GO:0003678,GO:0003723,GO:0003724,GO:0003725,GO:0003824,GO:0004004,GO:0004386,GO:0005488,GO:0005575,GO:0005622,GO:0005623,GO:0005634,GO:0005737,GO:0005739,GO:0005759,GO:0006139,GO:0006259,GO:0006310,GO:0006325,GO:0006396,GO:0006401,GO:0006402,GO:0006725,GO:…	3.6.4.13	ko:K17675	-	-	-	-	ko00000,ko01000,ko03029	-	-	-	Helicase_C,SUV3_C
Ttrichr1G000319.m2	3847.GLYMA13G05330.1	0	1407	KOG0953@1|root,KOG0953@2759|Eukaryota,37IUQ@33090|Viridiplantae,3GGCW@35493|Streptophyta,4JHS7@91835|fabids	35493|Streptophyta	A	ATP-dependent RNA helicase SUPV3L1	-	GO:0000177,GO:0000178,GO:0000957,GO:0000958,GO:0000959,GO:0000960,GO:0000962,GO:0000963,GO:0000965,GO:0001558,GO:0003674,GO:0003676,GO:0003677,GO:0003678,GO:0003723,GO:0003724,GO:0003725,GO:0003824,GO:0004004,GO:0004386,GO:0005488,GO:0005575,GO:0005622,GO:0005623,GO:0005634,GO:0005737,GO:0005739,GO:0005759,GO:0006139,GO:0006259,GO:0006310,GO:0006325,GO:0006396,GO:0006401,GO:0006402,GO:0006725,GO:…	3.6.4.13	ko:K17675	-	-	-	-	ko00000,ko01000,ko03029	-	-	-	Helicase_C,SUV3_C
Ttrichr1G000320.m1	3847.GLYMA13G05340.1	1.73e-280	773	COG0265@1|root,KOG1320@2759|Eukaryota,37QH3@33090|Viridiplantae,3G9VS@35493|Streptophyta,4JHFW@91835|fabids	35493|Streptophyta	O	Protease Do-like 8	-	GO:0003674,GO:0003824,GO:0005575,GO:0005622,GO:0005623,GO:0005737,GO:0006091,GO:0006508,GO:0006807,GO:0008150,GO:0008152,GO:0008233,GO:0009507,GO:0009534,GO:0009536,GO:0009543,GO:0009579,GO:0009765,GO:0009987,GO:0010206,GO:0015979,GO:0016787,GO:0019538,GO:0019684,GO:0030091,GO:0031976,GO:0031977,GO:0031978,GO:0031984,GO:0043170,GO:0043226,GO:0043227,GO:0043229,GO:0043231,GO:0044237,GO:0044238,GO:…	-	-	-	-	-	-	-	-	-	-	PDZ_2,Trypsin_2
Ttrichr1G000321.m1	3885.XP_007145591.1	1.58e-95	279	COG0080@1|root,KOG3257@2759|Eukaryota,37N46@33090|Viridiplantae,3GHZ3@35493|Streptophyta,4JMRB@91835|fabids	35493|Streptophyta	J	Belongs to the universal ribosomal protein uL11 family	-	GO:0000027,GO:0000313,GO:0000315,GO:0003674,GO:0003676,GO:0003723,GO:0003735,GO:0005198,GO:0005488,GO:0005575,GO:0005622,GO:0005623,GO:0005737,GO:0005739,GO:0005759,GO:0005761,GO:0005762,GO:0005840,GO:0006412,GO:0006518,GO:0006807,GO:0006996,GO:0008150,GO:0008152,GO:0009058,GO:0009059,GO:0009987,GO:0010467,GO:0015934,GO:0016043,GO:0019538,GO:0019843,GO:0022607,GO:0022613,GO:0022618,GO:0031974,GO:…	-	ko:K02867	ko03010,map03010	M00178,M00179	-	-	br01610,ko00000,ko00001,ko00002,ko03011	-	-	-	Ribosomal_L11,Ribosomal_L11_N
Ttrichr1G000322.m1	3885.XP_007151225.1	3.02e-226	629	28IZK@1|root,2QRAX@2759|Eukaryota,37MUW@33090|Viridiplantae,3G8NR@35493|Streptophyta,4JKT0@91835|fabids	35493|Streptophyta	K	No apical meristem (NAM) protein	-	GO:0003674,GO:0003700,GO:0005575,GO:0005622,GO:0005623,GO:0005634,GO:0006355,GO:0007275,GO:0008150,GO:0009719,GO:0009725,GO:0009733,GO:0009786,GO:0009889,GO:0009987,GO:0010033,GO:0010468,GO:0010556,GO:0017145,GO:0019219,GO:0019222,GO:0022622,GO:0031323,GO:0031326,GO:0032501,GO:0032502,GO:0042221,GO:0043226,GO:0043227,GO:0043229,GO:0043231,GO:0044424,GO:0044464,GO:0045770,GO:0048103,GO:0048364,GO:…	-	-	-	-	-	-	-	-	-	-	NAM
Ttrichr1G000323.m1	3847.GLYMA19G02591.1	0	912	2C62M@1|root,2QTCK@2759|Eukaryota,37RTY@33090|Viridiplantae,3GAQQ@35493|Streptophyta,4JDFP@91835|fabids	35493|Streptophyta	S	Protein of unknown function (DUF1666)	-	-	-	-	-	-	-	-	-	-	-	-	DUF1666
Ttrichr1G000324.m1	3847.GLYMA13G05370.1	2.87e-179	505	COG5147@1|root,KOG0048@2759|Eukaryota,37P48@33090|Viridiplantae,3G85A@35493|Streptophyta,4JSHK@91835|fabids	35493|Streptophyta	K	Myb-related protein	-	-	-	ko:K09422	-	-	-	-	ko00000,ko03000	-	-	-	Myb_DNA-binding
Ttrichr1G000325.m1	4432.XP_010253472.1	1.77e-25	104	COG2801@1|root,KOG0017@2759|Eukaryota,37W11@33090|Viridiplantae,3GJ7H@35493|Streptophyta	35493|Streptophyta	L	gag-polypeptide of LTR copia-type	-	-	-	-	-	-	-	-	-	-	-	-	Retrotran_gag_2,Retrotran_gag_3,Retrotrans_gag
Ttrichr1G000326.m1	3885.XP_007151284.1	4.16e-51	162	28J40@1|root,2S2AW@2759|Eukaryota,37V8Z@33090|Viridiplantae,3GM58@35493|Streptophyta,4JVT1@91835|fabids	35493|Streptophyta	S	ZF-HD protein dimerisation region	-	GO:0000003,GO:0003006,GO:0003674,GO:0003676,GO:0003677,GO:0005488,GO:0005515,GO:0005575,GO:0005622,GO:0005623,GO:0005634,GO:0005737,GO:0007275,GO:0008150,GO:0009791,GO:0009888,GO:0009908,GO:0010022,GO:0010073,GO:0010582,GO:0022414,GO:0032501,GO:0032502,GO:0035670,GO:0042802,GO:0042803,GO:0043226,GO:0043227,GO:0043229,GO:0043231,GO:0044424,GO:0044464,GO:0046983,GO:0048367,GO:0048437,GO:0048438,GO:…	-	-	-	-	-	-	-	-	-	-	ZF-HD_dimer
Ttrichr1G000327.m1	3885.XP_007151228.1	3.88e-134	392	2CNI0@1|root,2QWG3@2759|Eukaryota,37KWW@33090|Viridiplantae,3GFMP@35493|Streptophyta,4JT5K@91835|fabids	35493|Streptophyta	K	Zinc-finger homeodomain protein	ZHD1	GO:0001067,GO:0001101,GO:0003674,GO:0003676,GO:0003677,GO:0005488,GO:0005515,GO:0005575,GO:0005622,GO:0005623,GO:0005634,GO:0006082,GO:0006790,GO:0006807,GO:0008150,GO:0008152,GO:0009719,GO:0009725,GO:0009739,GO:0009987,GO:0010033,GO:0016143,GO:0019748,GO:0019757,GO:0019760,GO:0033993,GO:0042221,GO:0042802,GO:0042803,GO:0043226,GO:0043227,GO:0043229,GO:0043231,GO:0043436,GO:0043565,GO:0044212,GO:…	-	-	-	-	-	-	-	-	-	-	ZF-HD_dimer
Ttrichr1G000328.m1	3885.XP_007151228.1	7.68e-67	219	2CNI0@1|root,2QWG3@2759|Eukaryota,37KWW@33090|Viridiplantae,3GFMP@35493|Streptophyta,4JT5K@91835|fabids	35493|Streptophyta	K	Zinc-finger homeodomain protein	ZHD1	GO:0001067,GO:0001101,GO:0003674,GO:0003676,GO:0003677,GO:0005488,GO:0005515,GO:0005575,GO:0005622,GO:0005623,GO:0005634,GO:0006082,GO:0006790,GO:0006807,GO:0008150,GO:0008152,GO:0009719,GO:0009725,GO:0009739,GO:0009987,GO:0010033,GO:0016143,GO:0019748,GO:0019757,GO:0019760,GO:0033993,GO:0042221,GO:0042802,GO:0042803,GO:0043226,GO:0043227,GO:0043229,GO:0043231,GO:0043436,GO:0043565,GO:0044212,GO:…	-	-	-	-	-	-	-	-	-	-	ZF-HD_dimer
Ttrichr1G000329.m1	3847.GLYMA19G02540.1	0	1403	COG5647@1|root,KOG2166@2759|Eukaryota,37I6E@33090|Viridiplantae,3GEGV@35493|Streptophyta,4JN8Z@91835|fabids	35493|Streptophyta	D	Belongs to the cullin family	-	-	-	ko:K03869	ko04120,ko04340,ko04341,map04120,map04340,map04341	M00384	-	-	ko00000,ko00001,ko00002,ko03400,ko04121	-	-	-	Cullin,Cullin_Nedd8
Ttrichr1G000329.m2	3847.GLYMA19G02540.1	0	1403	COG5647@1|root,KOG2166@2759|Eukaryota,37I6E@33090|Viridiplantae,3GEGV@35493|Streptophyta,4JN8Z@91835|fabids	35493|Streptophyta	D	Belongs to the cullin family	-	-	-	ko:K03869	ko04120,ko04340,ko04341,map04120,map04340,map04341	M00384	-	-	ko00000,ko00001,ko00002,ko03400,ko04121	-	-	-	Cullin,Cullin_Nedd8
Ttrichr1G000329.m3	3847.GLYMA19G02540.1	0	1403	COG5647@1|root,KOG2166@2759|Eukaryota,37I6E@33090|Viridiplantae,3GEGV@35493|Streptophyta,4JN8Z@91835|fabids	35493|Streptophyta	D	Belongs to the cullin family	-	-	-	ko:K03869	ko04120,ko04340,ko04341,map04120,map04340,map04341	M00384	-	-	ko00000,ko00001,ko00002,ko03400,ko04121	-	-	-	Cullin,Cullin_Nedd8
Ttrichr1G000330.m1	3847.GLYMA13G05300.1	0	2341	COG1132@1|root,KOG0055@2759|Eukaryota,37I53@33090|Viridiplantae,3GF9I@35493|Streptophyta,4JEKY@91835|fabids	35493|Streptophyta	Q	ABC transporter B family member	-	GO:0000003,GO:0003006,GO:0003674,GO:0005215,GO:0005575,GO:0005623,GO:0005886,GO:0006810,GO:0007275,GO:0008150,GO:0008361,GO:0009314,GO:0009411,GO:0009416,GO:0009605,GO:0009606,GO:0009628,GO:0009629,GO:0009630,GO:0009637,GO:0009639,GO:0009640,GO:0009653,GO:0009719,GO:0009725,GO:0009733,GO:0009791,GO:0009908,GO:0009914,GO:0009926,GO:0009958,GO:0009966,GO:0009987,GO:0010033,GO:0010218,GO:0010315,GO:…	3.6.3.44	ko:K05658	ko02010,ko04976,ko05206,ko05226,map02010,map04976,map05206,map05226	-	-	-	ko00000,ko00001,ko01000,ko02000,ko04090,ko04147	3.A.1.201	-	-	ABC_membrane,ABC_tran
Ttrichr1G000331.m1	3847.GLYMA13G05280.1	1.73e-49	158	2CXGJ@1|root,2S648@2759|Eukaryota,37W7P@33090|Viridiplantae,3GK2H@35493|Streptophyta,4JQFC@91835|fabids	35493|Streptophyta	K	transcription factor	-	GO:0003674,GO:0003700,GO:0005575,GO:0005622,GO:0005623,GO:0005737,GO:0005773,GO:0006355,GO:0007275,GO:0008150,GO:0009314,GO:0009416,GO:0009628,GO:0009639,GO:0009640,GO:0009791,GO:0009889,GO:0010468,GO:0010556,GO:0019219,GO:0019222,GO:0031323,GO:0031326,GO:0032501,GO:0032502,GO:0040034,GO:0043226,GO:0043227,GO:0043229,GO:0043231,GO:0044424,GO:0044444,GO:0044464,GO:0048506,GO:0048509,GO:0048510,GO:…	-	-	-	-	-	-	-	-	-	-	HLH
Ttrichr1G000332.m1	3847.GLYMA19G02500.1	6.19e-211	593	KOG2824@1|root,KOG2824@2759|Eukaryota,37J6U@33090|Viridiplantae,3G9Z3@35493|Streptophyta,4JMZH@91835|fabids	35493|Streptophyta	O	Glutaredoxin	-	GO:0005575,GO:0005623,GO:0005886,GO:0016020,GO:0044464,GO:0071944	-	ko:K17479	-	-	-	-	ko00000,ko01009,ko03110	-	-	-	Glutaredoxin
Ttrichr1G000333.m1	3885.XP_007151217.1	2.29e-155	441	KOG0483@1|root,KOG0483@2759|Eukaryota,37J0H@33090|Viridiplantae,3GG5E@35493|Streptophyta,4JFJT@91835|fabids	35493|Streptophyta	K	Homeobox-leucine zipper protein	-	GO:0003674,GO:0003676,GO:0003677,GO:0003700,GO:0005488,GO:0005575,GO:0005622,GO:0005623,GO:0005634,GO:0006355,GO:0008150,GO:0009719,GO:0009725,GO:0009733,GO:0009889,GO:0010033,GO:0010468,GO:0010556,GO:0019219,GO:0019222,GO:0031323,GO:0031326,GO:0042221,GO:0043226,GO:0043227,GO:0043229,GO:0043231,GO:0043565,GO:0044424,GO:0044464,GO:0050789,GO:0050794,GO:0050896,GO:0051171,GO:0051252,GO:0060255,GO:…	-	ko:K09338	-	-	-	-	ko00000,ko03000	-	-	-	HALZ,Homeobox
Ttrichr1G000334.m1	3847.GLYMA19G02475.1	3.78e-181	522	COG0515@1|root,KOG1187@2759|Eukaryota	2759|Eukaryota	KLT	protein serine/threonine kinase activity	-	-	-	-	-	-	-	-	-	-	-	-	Pkinase,Pkinase_Tyr
Ttrichr1G000335.m1	3847.GLYMA08G45710.1	1.03e-92	272	COG0633@1|root,KOG3309@2759|Eukaryota,37UXN@33090|Viridiplantae,3GIDU@35493|Streptophyta,4JP1Y@91835|fabids	35493|Streptophyta	C	Adrenodoxin-like protein	-	-	-	ko:K22071	-	-	-	-	ko00000,ko03029	-	-	-	-
Ttrichr1G000336.m1	3847.GLYMA19G02460.1	1.43e-243	677	COG1465@1|root,2QSUR@2759|Eukaryota,37NQ2@33090|Viridiplantae,3G7F2@35493|Streptophyta,4JF3A@91835|fabids	35493|Streptophyta	E	3-dehydroquinate	-	-	-	-	-	-	-	-	-	-	-	-	DHQS
Ttrichr1G000337.m1	3847.GLYMA13G05240.1	5.14e-248	682	COG2017@1|root,KOG1604@2759|Eukaryota,37J42@33090|Viridiplantae,3G7EM@35493|Streptophyta,4JK6S@91835|fabids	35493|Streptophyta	G	Converts alpha-aldose to the beta-anomer	-	GO:0003674,GO:0003824,GO:0004034,GO:0005975,GO:0005996,GO:0006006,GO:0006012,GO:0008150,GO:0008152,GO:0009056,GO:0016052,GO:0016853,GO:0016854,GO:0016857,GO:0019318,GO:0019320,GO:0019388,GO:0033499,GO:0044238,GO:0044281,GO:0044282,GO:0046365,GO:0071704,GO:1901575	5.1.3.3	ko:K01785	ko00010,ko00052,ko01100,ko01110,ko01120,ko01130,map00010,map00052,map01100,map01110,map01120,map01130	M00632	R01602,R10619	RC00563	ko00000,ko00001,ko00002,ko01000	-	-	-	Aldose_epim
Ttrichr1G000338.m1	3847.GLYMA11G21500.3	1.42e-180	505	KOG3131@1|root,KOG3131@2759|Eukaryota,37KAY@33090|Viridiplantae,3GBJY@35493|Streptophyta,4JKKW@91835|fabids	35493|Streptophyta	S	Protein SENSITIVITY TO RED LIGHT REDUCED	SRR1	GO:0005575,GO:0005622,GO:0005623,GO:0005634,GO:0005737,GO:0007154,GO:0007165,GO:0007602,GO:0007623,GO:0008150,GO:0009314,GO:0009416,GO:0009581,GO:0009582,GO:0009583,GO:0009585,GO:0009605,GO:0009628,GO:0009639,GO:0009987,GO:0010017,GO:0023052,GO:0042752,GO:0043226,GO:0043227,GO:0043229,GO:0043231,GO:0044424,GO:0044464,GO:0048511,GO:0050789,GO:0050794,GO:0050896,GO:0051606,GO:0051716,GO:0065007,GO:…	-	-	-	-	-	-	-	-	-	-	SRR1
Ttrichr1G000338.m2	3847.GLYMA11G21500.3	1.42e-180	505	KOG3131@1|root,KOG3131@2759|Eukaryota,37KAY@33090|Viridiplantae,3GBJY@35493|Streptophyta,4JKKW@91835|fabids	35493|Streptophyta	S	Protein SENSITIVITY TO RED LIGHT REDUCED	SRR1	GO:0005575,GO:0005622,GO:0005623,GO:0005634,GO:0005737,GO:0007154,GO:0007165,GO:0007602,GO:0007623,GO:0008150,GO:0009314,GO:0009416,GO:0009581,GO:0009582,GO:0009583,GO:0009585,GO:0009605,GO:0009628,GO:0009639,GO:0009987,GO:0010017,GO:0023052,GO:0042752,GO:0043226,GO:0043227,GO:0043229,GO:0043231,GO:0044424,GO:0044464,GO:0048511,GO:0050789,GO:0050794,GO:0050896,GO:0051606,GO:0051716,GO:0065007,GO:…	-	-	-	-	-	-	-	-	-	-	SRR1
Ttrichr1G000338.m3	3847.GLYMA11G21500.3	1.42e-180	505	KOG3131@1|root,KOG3131@2759|Eukaryota,37KAY@33090|Viridiplantae,3GBJY@35493|Streptophyta,4JKKW@91835|fabids	35493|Streptophyta	S	Protein SENSITIVITY TO RED LIGHT REDUCED	SRR1	GO:0005575,GO:0005622,GO:0005623,GO:0005634,GO:0005737,GO:0007154,GO:0007165,GO:0007602,GO:0007623,GO:0008150,GO:0009314,GO:0009416,GO:0009581,GO:0009582,GO:0009583,GO:0009585,GO:0009605,GO:0009628,GO:0009639,GO:0009987,GO:0010017,GO:0023052,GO:0042752,GO:0043226,GO:0043227,GO:0043229,GO:0043231,GO:0044424,GO:0044464,GO:0048511,GO:0050789,GO:0050794,GO:0050896,GO:0051606,GO:0051716,GO:0065007,GO:…	-	-	-	-	-	-	-	-	-	-	SRR1
Ttrichr1G000338.m4	3847.GLYMA11G21500.3	1.42e-180	505	KOG3131@1|root,KOG3131@2759|Eukaryota,37KAY@33090|Viridiplantae,3GBJY@35493|Streptophyta,4JKKW@91835|fabids	35493|Streptophyta	S	Protein SENSITIVITY TO RED LIGHT REDUCED	SRR1	GO:0005575,GO:0005622,GO:0005623,GO:0005634,GO:0005737,GO:0007154,GO:0007165,GO:0007602,GO:0007623,GO:0008150,GO:0009314,GO:0009416,GO:0009581,GO:0009582,GO:0009583,GO:0009585,GO:0009605,GO:0009628,GO:0009639,GO:0009987,GO:0010017,GO:0023052,GO:0042752,GO:0043226,GO:0043227,GO:0043229,GO:0043231,GO:0044424,GO:0044464,GO:0048511,GO:0050789,GO:0050794,GO:0050896,GO:0051606,GO:0051716,GO:0065007,GO:…	-	-	-	-	-	-	-	-	-	-	SRR1
Ttrichr1G000339.m1	3847.GLYMA19G02440.1	1.33e-253	709	28KH1@1|root,2QVE0@2759|Eukaryota,37PNG@33090|Viridiplantae,3G9A1@35493|Streptophyta,4JT7E@91835|fabids	35493|Streptophyta	K	WRKY transcription factor	WRKY72	GO:0003674,GO:0003700,GO:0006355,GO:0006950,GO:0006952,GO:0008150,GO:0009889,GO:0010468,GO:0010556,GO:0019219,GO:0019222,GO:0031323,GO:0031326,GO:0050789,GO:0050794,GO:0050896,GO:0051171,GO:0051252,GO:0060255,GO:0065007,GO:0080090,GO:0140110,GO:1903506,GO:2000112,GO:2001141	-	-	-	-	-	-	-	-	-	-	WRKY
Ttrichr1G000340.m1	3847.GLYMA13G05230.1	3.28e-194	539	KOG4281@1|root,KOG4281@2759|Eukaryota,37QHB@33090|Viridiplantae,3GGDR@35493|Streptophyta,4JI3M@91835|fabids	35493|Streptophyta	S	2-aminoethanethiol dioxygenase-like	-	GO:0001666,GO:0003032,GO:0005575,GO:0005622,GO:0005623,GO:0005634,GO:0005737,GO:0005829,GO:0006091,GO:0006464,GO:0006807,GO:0006950,GO:0008150,GO:0008152,GO:0009061,GO:0009593,GO:0009628,GO:0009987,GO:0015980,GO:0018158,GO:0018171,GO:0018193,GO:0018198,GO:0019538,GO:0036211,GO:0036293,GO:0042221,GO:0043170,GO:0043226,GO:0043227,GO:0043229,GO:0043231,GO:0043412,GO:0044237,GO:0044238,GO:0044260,GO:…	1.13.11.19	ko:K10712	ko00430,ko01100,map00430,map01100	-	R02467	RC00404	ko00000,ko00001,ko01000	-	-	-	PCO_ADO
Ttrichr1G000341.m1	3847.GLYMA19G02160.1	6.01e-175	489	2CN7T@1|root,2QUDQ@2759|Eukaryota,37I1A@33090|Viridiplantae,3G8TP@35493|Streptophyta,4JHEG@91835|fabids	35493|Streptophyta	T	thaumatin-like	-	-	-	-	-	-	-	-	-	-	-	-	Thaumatin
Ttrichr1G000342.m1	3885.XP_007135413.1	1.45e-133	382	COG5111@1|root,KOG3233@2759|Eukaryota,37THT@33090|Viridiplantae,3G7MB@35493|Streptophyta,4JD2E@91835|fabids	35493|Streptophyta	K	DNA-directed RNA polymerase III subunit	-	GO:0000428,GO:0001817,GO:0001819,GO:0002682,GO:0002684,GO:0003674,GO:0003676,GO:0003677,GO:0003690,GO:0005488,GO:0005575,GO:0005622,GO:0005623,GO:0005634,GO:0005654,GO:0005666,GO:0008150,GO:0030880,GO:0031347,GO:0031349,GO:0031974,GO:0031981,GO:0032479,GO:0032481,GO:0032648,GO:0032728,GO:0032991,GO:0043226,GO:0043227,GO:0043229,GO:0043231,GO:0043233,GO:0044422,GO:0044424,GO:0044428,GO:0044446,GO:…	-	ko:K03025	ko00230,ko00240,ko01100,ko03020,ko04623,ko05169,map00230,map00240,map01100,map03020,map04623,map05169	M00181	R00435,R00441,R00442,R00443	RC02795	br01611,ko00000,ko00001,ko00002,ko03021	-	-	-	RNA_pol_Rpc34
Ttrichr1G000343.m1	3885.XP_007151180.1	4.12e-271	755	COG0465@1|root,KOG0743@2759|Eukaryota,37QYB@33090|Viridiplantae,3G9CY@35493|Streptophyta,4JM9D@91835|fabids	35493|Streptophyta	O	Belongs to the AAA ATPase family	-	GO:0000003,GO:0000302,GO:0000304,GO:0001101,GO:0003006,GO:0003674,GO:0003824,GO:0005215,GO:0005575,GO:0005622,GO:0005623,GO:0005737,GO:0005739,GO:0005783,GO:0005911,GO:0006810,GO:0006950,GO:0006970,GO:0006979,GO:0007275,GO:0007584,GO:0008104,GO:0008150,GO:0008320,GO:0008565,GO:0009266,GO:0009409,GO:0009414,GO:0009415,GO:0009506,GO:0009605,GO:0009628,GO:0009651,GO:0009719,GO:0009725,GO:0009737,GO:…	4.99.1.1,4.99.1.9	ko:K01772,ko:K08900	ko00860,ko01100,ko01110,map00860,map01100,map01110	M00121	R00310,R11329	RC01012	ko00000,ko00001,ko00002,ko01000,ko03029	-	-	-	AAA,AAA_assoc
Ttrichr1G000344.m1	3885.XP_007151181.1	2.3e-255	711	COG0465@1|root,KOG0743@2759|Eukaryota,37QYB@33090|Viridiplantae,3G9CY@35493|Streptophyta,4JM9D@91835|fabids	35493|Streptophyta	O	Belongs to the AAA ATPase family	-	GO:0000003,GO:0000302,GO:0000304,GO:0001101,GO:0003006,GO:0003674,GO:0003824,GO:0005215,GO:0005575,GO:0005622,GO:0005623,GO:0005737,GO:0005739,GO:0005783,GO:0005911,GO:0006810,GO:0006950,GO:0006970,GO:0006979,GO:0007275,GO:0007584,GO:0008104,GO:0008150,GO:0008320,GO:0008565,GO:0009266,GO:0009409,GO:0009414,GO:0009415,GO:0009506,GO:0009605,GO:0009628,GO:0009651,GO:0009719,GO:0009725,GO:0009737,GO:…	-	ko:K08900	-	-	-	-	ko00000,ko03029	-	-	-	AAA,AAA_assoc
Ttrichr1G000345.m1	3885.XP_007151182.1	3.15e-281	778	COG0465@1|root,KOG0743@2759|Eukaryota,37QYB@33090|Viridiplantae,3G9CY@35493|Streptophyta,4JM9D@91835|fabids	35493|Streptophyta	O	Belongs to the AAA ATPase family	-	GO:0000003,GO:0000302,GO:0000304,GO:0001101,GO:0003006,GO:0003674,GO:0003824,GO:0005215,GO:0005575,GO:0005622,GO:0005623,GO:0005737,GO:0005739,GO:0005783,GO:0005911,GO:0006810,GO:0006950,GO:0006970,GO:0006979,GO:0007275,GO:0007584,GO:0008104,GO:0008150,GO:0008320,GO:0008565,GO:0009266,GO:0009409,GO:0009414,GO:0009415,GO:0009506,GO:0009605,GO:0009628,GO:0009651,GO:0009719,GO:0009725,GO:0009737,GO:…	-	ko:K08900	-	-	-	-	ko00000,ko03029	-	-	-	AAA,AAA_assoc
Ttrichr1G000346.m1	3847.GLYMA19G02190.1	3.41e-290	799	COG0465@1|root,KOG0743@2759|Eukaryota,37QYB@33090|Viridiplantae,3G9CY@35493|Streptophyta,4JT1V@91835|fabids	35493|Streptophyta	O	mitochondrial chaperone	-	GO:0003674,GO:0005215,GO:0005575,GO:0005622,GO:0005623,GO:0005737,GO:0005739,GO:0006810,GO:0008104,GO:0008150,GO:0008320,GO:0008565,GO:0009987,GO:0015031,GO:0015833,GO:0016043,GO:0022607,GO:0022857,GO:0022884,GO:0033036,GO:0034622,GO:0042886,GO:0042887,GO:0043226,GO:0043227,GO:0043229,GO:0043231,GO:0043933,GO:0044085,GO:0044424,GO:0044444,GO:0044464,GO:0045184,GO:0051131,GO:0051179,GO:0051234,GO:…	-	ko:K08900	-	-	-	-	ko00000,ko03029	-	-	-	AAA,AAA_assoc
Ttrichr1G000347.m1	3847.GLYMA13G05020.1	8.54e-304	829	KOG0799@1|root,KOG0799@2759|Eukaryota,37IPY@33090|Viridiplantae,3G7HI@35493|Streptophyta,4JEU4@91835|fabids	35493|Streptophyta	G	Xylosyltransferase	-	GO:0000139,GO:0000902,GO:0003674,GO:0003824,GO:0005575,GO:0005622,GO:0005623,GO:0005737,GO:0005794,GO:0006029,GO:0006807,GO:0007275,GO:0007399,GO:0008150,GO:0008152,GO:0008194,GO:0009058,GO:0009059,GO:0009100,GO:0009101,GO:0009653,GO:0009826,GO:0009987,GO:0010033,GO:0010721,GO:0010975,GO:0010977,GO:0012505,GO:0015020,GO:0016020,GO:0016043,GO:0016049,GO:0016740,GO:0016757,GO:0016758,GO:0019538,GO:…	-	ko:K20891	-	-	-	-	ko00000,ko01000,ko01003	-	GT14	-	Branch
Ttrichr1G000348.m1	3847.GLYMA19G02230.1	3.83e-177	498	28JST@1|root,2QS6K@2759|Eukaryota,37HUJ@33090|Viridiplantae,3GAQA@35493|Streptophyta,4JSER@91835|fabids	35493|Streptophyta	S	Domain of unknown function (DUF569)	-	-	-	-	-	-	-	-	-	-	-	-	DUF569
Ttrichr1G000349.m1	3885.XP_007151187.1	0	1170	KOG2344@1|root,KOG2344@2759|Eukaryota,37NDF@33090|Viridiplantae,3G8SS@35493|Streptophyta,4JI7H@91835|fabids	35493|Streptophyta	U	exocyst complex component	-	GO:0005575,GO:0005622,GO:0005623,GO:0005737,GO:0005813,GO:0005815,GO:0005829,GO:0005856,GO:0005886,GO:0006810,GO:0006887,GO:0008150,GO:0009894,GO:0009987,GO:0010506,GO:0015630,GO:0016020,GO:0016192,GO:0016241,GO:0019222,GO:0031323,GO:0031329,GO:0032940,GO:0034451,GO:0043226,GO:0043228,GO:0043229,GO:0043232,GO:0043900,GO:0043903,GO:0044422,GO:0044424,GO:0044430,GO:0044444,GO:0044446,GO:0044450,GO:…	-	ko:K07195	ko04910,map04910	-	-	-	ko00000,ko00001,ko03036,ko04131	-	-	-	Exo70
Ttrichr1G000350.m1	3847.GLYMA19G02250.1	6.74e-310	850	COG2081@1|root,2QT7P@2759|Eukaryota,37KXP@33090|Viridiplantae,3GA0J@35493|Streptophyta,4JIYC@91835|fabids	35493|Streptophyta	S	HI0933-like protein	-	-	-	ko:K07007	-	-	-	-	ko00000	-	-	-	HI0933_like
Ttrichr1G000351.m1	3885.XP_007151189.1	0	1909	KOG1057@1|root,KOG1057@2759|Eukaryota,37NJP@33090|Viridiplantae,3GD72@35493|Streptophyta,4JGKQ@91835|fabids	35493|Streptophyta	Z	Belongs to the histidine acid phosphatase family	-	GO:0000166,GO:0000827,GO:0000828,GO:0000829,GO:0000832,GO:0002376,GO:0002682,GO:0002684,GO:0002831,GO:0002833,GO:0003674,GO:0003824,GO:0005488,GO:0005524,GO:0005575,GO:0005622,GO:0005623,GO:0005737,GO:0005829,GO:0005886,GO:0005975,GO:0006020,GO:0006066,GO:0006793,GO:0006796,GO:0006950,GO:0006952,GO:0006955,GO:0008144,GO:0008150,GO:0008152,GO:0009058,GO:0009605,GO:0009607,GO:0009611,GO:0009620,GO:…	2.7.4.24	ko:K13024	ko04070,map04070	-	R05799,R08964	RC00002	ko00000,ko00001,ko01000	-	-	-	His_Phos_2
Ttrichr1G000352.m1	3847.GLYMA19G02270.2	0	1778	COG0474@1|root,KOG0205@2759|Eukaryota,37KM7@33090|Viridiplantae,3GFNJ@35493|Streptophyta,4JFJG@91835|fabids	35493|Streptophyta	P	Plasma membrane ATPase	-	-	3.6.3.6	ko:K01535	ko00190,map00190	-	-	-	ko00000,ko00001,ko01000	3.A.3.3	-	-	Cation_ATPase_N,E1-E2_ATPase,Hydrolase
Ttrichr1G000353.m1	3827.XP_004489490.1	2.04e-15	77.8	2CR5U@1|root,2R6ZR@2759|Eukaryota,387HZ@33090|Viridiplantae,3GVHV@35493|Streptophyta,4JUUV@91835|fabids	35493|Streptophyta	-	-	-	-	-	-	-	-	-	-	-	-	-	-	-
Ttrichr1G000354.m1	3885.XP_007151193.1	1.36e-61	196	2CR5U@1|root,2R6ZR@2759|Eukaryota,387HZ@33090|Viridiplantae,3GVHV@35493|Streptophyta,4JUUV@91835|fabids	35493|Streptophyta	-	-	-	-	-	-	-	-	-	-	-	-	-	-	-
Ttrichr1G000355.m1	3847.GLYMA19G02355.2	0	887	COG0515@1|root,KOG1187@2759|Eukaryota,37NZN@33090|Viridiplantae,3G79Y@35493|Streptophyta	35493|Streptophyta	T	belongs to the protein kinase superfamily	-	-	-	-	-	-	-	-	-	-	-	-	Pkinase,Pkinase_Tyr
Ttrichr1G000355.m2	3847.GLYMA19G02355.2	0	887	COG0515@1|root,KOG1187@2759|Eukaryota,37NZN@33090|Viridiplantae,3G79Y@35493|Streptophyta	35493|Streptophyta	T	belongs to the protein kinase superfamily	-	-	-	-	-	-	-	-	-	-	-	-	Pkinase,Pkinase_Tyr
Ttrichr1G000355.m3	3847.GLYMA19G02355.2	0	887	COG0515@1|root,KOG1187@2759|Eukaryota,37NZN@33090|Viridiplantae,3G79Y@35493|Streptophyta	35493|Streptophyta	T	belongs to the protein kinase superfamily	-	-	-	-	-	-	-	-	-	-	-	-	Pkinase,Pkinase_Tyr
Ttrichr1G000356.m1	3847.GLYMA13G05120.4	6.11e-195	541	COG0330@1|root,KOG2620@2759|Eukaryota,37M98@33090|Viridiplantae,3G8H0@35493|Streptophyta,4JHRD@91835|fabids	35493|Streptophyta	C	Hypersensitive-induced response protein	hir2	GO:0003674,GO:0005488,GO:0005515,GO:0005575,GO:0005622,GO:0005623,GO:0005737,GO:0005773,GO:0005774,GO:0005794,GO:0005886,GO:0005911,GO:0009506,GO:0012505,GO:0016020,GO:0019899,GO:0019900,GO:0019901,GO:0030054,GO:0031090,GO:0043226,GO:0043227,GO:0043229,GO:0043231,GO:0043424,GO:0044422,GO:0044424,GO:0044437,GO:0044444,GO:0044446,GO:0044464,GO:0055044,GO:0071944,GO:0098588,GO:0098805	-	-	-	-	-	-	-	-	-	-	Band_7
Ttrichr1G000356.m2	3847.GLYMA13G05120.4	6.11e-195	541	COG0330@1|root,KOG2620@2759|Eukaryota,37M98@33090|Viridiplantae,3G8H0@35493|Streptophyta,4JHRD@91835|fabids	35493|Streptophyta	C	Hypersensitive-induced response protein	hir2	GO:0003674,GO:0005488,GO:0005515,GO:0005575,GO:0005622,GO:0005623,GO:0005737,GO:0005773,GO:0005774,GO:0005794,GO:0005886,GO:0005911,GO:0009506,GO:0012505,GO:0016020,GO:0019899,GO:0019900,GO:0019901,GO:0030054,GO:0031090,GO:0043226,GO:0043227,GO:0043229,GO:0043231,GO:0043424,GO:0044422,GO:0044424,GO:0044437,GO:0044444,GO:0044446,GO:0044464,GO:0055044,GO:0071944,GO:0098588,GO:0098805	-	-	-	-	-	-	-	-	-	-	Band_7
Ttrichr1G000357.m1	3847.GLYMA19G02380.1	3.96e-188	523	KOG3126@1|root,KOG3126@2759|Eukaryota,37II4@33090|Viridiplantae,3GBJ6@35493|Streptophyta,4JMVD@91835|fabids	35493|Streptophyta	P	Mitochondrial outer membrane protein porin of 34	VDAC1	GO:0003674,GO:0005215,GO:0005216,GO:0005244,GO:0005253,GO:0005575,GO:0005618,GO:0005622,GO:0005623,GO:0005634,GO:0005730,GO:0005737,GO:0005739,GO:0005740,GO:0005741,GO:0005773,GO:0005774,GO:0005886,GO:0006091,GO:0006810,GO:0006811,GO:0006820,GO:0006950,GO:0006952,GO:0008150,GO:0008152,GO:0008308,GO:0008509,GO:0009060,GO:0009266,GO:0009409,GO:0009507,GO:0009526,GO:0009527,GO:0009536,GO:0009605,GO:…	-	ko:K13947,ko:K15040	ko04020,ko04022,ko04216,ko04217,ko04218,ko04621,ko04979,ko05012,ko05016,ko05166,map04020,map04022,map04216,map04217,map04218,map04621,map04979,map05012,map05016,map05166	-	-	-	ko00000,ko00001,ko02000,ko03029	1.B.8.1,2.A.69.1	-	-	Porin_3
Ttrichr1G000358.m1	3847.GLYMA01G33240.1	0	1163	COG5165@1|root,KOG0526@2759|Eukaryota,37I94@33090|Viridiplantae,3GDUI@35493|Streptophyta,4JJTH@91835|fabids	35493|Streptophyta	K	Component of the FACT complex, a general chromatin factor that acts to reorganize nucleosomes. The FACT complex is involved in multiple processes that require DNA as a template such as mRNA elongation, DNA replication and DNA repair. During transcription elongation the FACT complex acts as a histone chaperone that both destabilizes and restores nucleosomal structure. It facilitates the passage of…	-	GO:0000003,GO:0000228,GO:0000741,GO:0000785,GO:0000790,GO:0000791,GO:0003006,GO:0003674,GO:0003700,GO:0005575,GO:0005622,GO:0005623,GO:0005634,GO:0005654,GO:0005694,GO:0005719,GO:0006355,GO:0006996,GO:0006997,GO:0007275,GO:0008023,GO:0008150,GO:0009553,GO:0009559,GO:0009561,GO:0009791,GO:0009889,GO:0009987,GO:0010197,GO:0010228,GO:0010468,GO:0010556,GO:0016043,GO:0019219,GO:0019222,GO:0022414,GO:…	-	ko:K09272	-	-	-	-	ko00000,ko03000	-	-	-	HMG_box,POB3_N,Rtt106,SSrecog
Ttrichr1G000359.m1	3847.GLYMA13G05150.1	5.53e-276	759	COG3866@1|root,2QQE2@2759|Eukaryota,37MWG@33090|Viridiplantae,3G8Z1@35493|Streptophyta,4JM1X@91835|fabids	35493|Streptophyta	G	Pectate lyase	-	GO:0003674,GO:0003824,GO:0008150,GO:0009664,GO:0009987,GO:0016043,GO:0016829,GO:0016835,GO:0016837,GO:0030570,GO:0045229,GO:0071554,GO:0071555,GO:0071669,GO:0071840	4.2.2.2	ko:K01728	ko00040,ko02024,map00040,map02024	-	R02361,R06240	RC00049,RC00705	ko00000,ko00001,ko01000	-	-	-	Pec_lyase_C,Pec_lyase_N
Ttrichr1G000360.m1	3847.GLYMA19G02390.1	2.64e-27	110	COG3866@1|root,2QQE2@2759|Eukaryota,37MWG@33090|Viridiplantae,3G8Z1@35493|Streptophyta,4JM1X@91835|fabids	35493|Streptophyta	G	Pectate lyase	-	GO:0003674,GO:0003824,GO:0008150,GO:0009664,GO:0009987,GO:0016043,GO:0016829,GO:0016835,GO:0016837,GO:0030570,GO:0045229,GO:0071554,GO:0071555,GO:0071669,GO:0071840	4.2.2.2	ko:K01728	ko00040,ko02024,map00040,map02024	-	R02361,R06240	RC00049,RC00705	ko00000,ko00001,ko01000	-	-	-	Pec_lyase_C,Pec_lyase_N
Ttrichr1G000361.m1	3847.GLYMA05G23180.1	8.69e-224	621	28J8N@1|root,2QS5F@2759|Eukaryota,37KCH@33090|Viridiplantae,3GF58@35493|Streptophyta,4JJY3@91835|fabids	35493|Streptophyta	P	May act as a component of the auxin efflux carrier	PIN8	GO:0003674,GO:0005215,GO:0005575,GO:0005622,GO:0005623,GO:0005737,GO:0005783,GO:0005886,GO:0006810,GO:0007275,GO:0008150,GO:0009555,GO:0009914,GO:0009926,GO:0009966,GO:0010252,GO:0010315,GO:0010329,GO:0010646,GO:0010817,GO:0010928,GO:0012505,GO:0015562,GO:0016020,GO:0022857,GO:0023051,GO:0032501,GO:0032502,GO:0042592,GO:0043226,GO:0043227,GO:0043229,GO:0043231,GO:0044424,GO:0044444,GO:0044464,GO:…	-	ko:K13947	-	-	-	-	ko00000,ko02000	2.A.69.1	-	-	Mem_trans
Ttrichr1G000362.m1	3885.XP_007151203.1	0	1024	28PT9@1|root,2QSB2@2759|Eukaryota,37M9P@33090|Viridiplantae,3GAPR@35493|Streptophyta,4JNNA@91835|fabids	35493|Streptophyta	-	-	-	-	-	-	-	-	-	-	-	-	-	-	-
Ttrichr1G000363.m1	3847.GLYMA13G05220.4	7.44e-287	792	COG2319@1|root,KOG0263@2759|Eukaryota,388XA@33090|Viridiplantae,3GXQ1@35493|Streptophyta,4JKY9@91835|fabids	35493|Streptophyta	K	WD domain, G-beta repeat	-	-	-	-	-	-	-	-	-	-	-	-	F-box,WD40
Ttrichr1G000363.m2	3847.GLYMA13G05220.4	5.82e-220	617	COG2319@1|root,KOG0263@2759|Eukaryota,388XA@33090|Viridiplantae,3GXQ1@35493|Streptophyta,4JKY9@91835|fabids	35493|Streptophyta	K	WD domain, G-beta repeat	-	-	-	-	-	-	-	-	-	-	-	-	F-box,WD40
Ttrichr1G000364.m1	3847.GLYMA13G04940.1	4.16e-211	585	KOG1591@1|root,KOG1591@2759|Eukaryota,37P8E@33090|Viridiplantae,3GBIY@35493|Streptophyta,4JFY6@91835|fabids	35493|Streptophyta	E	prolyl 4-hydroxylase	-	GO:0003674,GO:0003824,GO:0004656,GO:0005575,GO:0005622,GO:0005623,GO:0005737,GO:0005783,GO:0005788,GO:0006464,GO:0006807,GO:0007275,GO:0008150,GO:0008152,GO:0009653,GO:0009790,GO:0009792,GO:0009987,GO:0010171,GO:0010172,GO:0012505,GO:0016491,GO:0016705,GO:0016706,GO:0018126,GO:0018193,GO:0018208,GO:0018996,GO:0019511,GO:0019538,GO:0019798,GO:0031543,GO:0031545,GO:0031974,GO:0032501,GO:0032502,GO:…	1.14.11.2	ko:K00472	ko00330,ko01100,map00330,map01100	-	R01252	RC00478	ko00000,ko00001,ko01000	-	-	-	2OG-FeII_Oxy_3,ShK
Ttrichr1G000365.m1	3847.GLYMA13G04920.1	2.87e-200	563	COG5147@1|root,KOG0048@2759|Eukaryota,37KBH@33090|Viridiplantae,3G7RN@35493|Streptophyta,4JMTA@91835|fabids	35493|Streptophyta	K	transcription	-	GO:0000003,GO:0000981,GO:0000988,GO:0000989,GO:0001067,GO:0001076,GO:0001101,GO:0001134,GO:0001135,GO:0003006,GO:0003674,GO:0003676,GO:0003677,GO:0003700,GO:0005488,GO:0005575,GO:0005622,GO:0005623,GO:0005634,GO:0006355,GO:0006357,GO:0007275,GO:0008150,GO:0009314,GO:0009411,GO:0009416,GO:0009555,GO:0009628,GO:0009719,GO:0009725,GO:0009751,GO:0009753,GO:0009791,GO:0009889,GO:0009890,GO:0009892,GO:…	-	ko:K09422	-	-	-	-	ko00000,ko03000	-	-	-	Myb_DNA-binding
Ttrichr1G000367.m1	3847.GLYMA19G02080.1	4.91e-221	617	28PFS@1|root,2QW3Q@2759|Eukaryota,37PF0@33090|Viridiplantae,3GGX3@35493|Streptophyta,4JRBX@91835|fabids	35493|Streptophyta	S	Protein of unknown function (DUF1336)	-	-	-	-	-	-	-	-	-	-	-	-	DUF1336
Ttrichr1G000367.m2	3847.GLYMA13G04910.2	0	905	28PFS@1|root,2QW3Q@2759|Eukaryota,37PF0@33090|Viridiplantae,3GGX3@35493|Streptophyta,4JRBX@91835|fabids	35493|Streptophyta	S	Protein of unknown function (DUF1336)	-	-	-	-	-	-	-	-	-	-	-	-	DUF1336
Ttrichr1G000367.m3	3847.GLYMA19G02080.1	4.62e-280	769	28PFS@1|root,2QW3Q@2759|Eukaryota,37PF0@33090|Viridiplantae,3GGX3@35493|Streptophyta,4JRBX@91835|fabids	35493|Streptophyta	S	Protein of unknown function (DUF1336)	-	-	-	-	-	-	-	-	-	-	-	-	DUF1336
Ttrichr1G000368.m1	3885.XP_007151171.1	4.11e-192	536	COG0742@1|root,2QSWU@2759|Eukaryota,37JU4@33090|Viridiplantae,3G7AB@35493|Streptophyta,4JJ8J@91835|fabids	35493|Streptophyta	L	rRNA methyltransferase	-	-	-	-	-	-	-	-	-	-	-	-	Cons_hypoth95
Ttrichr1G000369.m1	3847.GLYMA13G04895.1	2.14e-52	168	2E2QY@1|root,2S9XV@2759|Eukaryota,37WYR@33090|Viridiplantae,3GKWP@35493|Streptophyta,4JR0J@91835|fabids	35493|Streptophyta	S	CLAVATA3 ESR (CLE)-related protein	-	-	-	-	-	-	-	-	-	-	-	-	-
Ttrichr1G000370.m1	3885.XP_007151169.1	0	961	COG0515@1|root,2QRP1@2759|Eukaryota,37RK9@33090|Viridiplantae,3GB4W@35493|Streptophyta,4JJ51@91835|fabids	35493|Streptophyta	T	inactive receptor kinase	-	GO:0002831,GO:0002832,GO:0005575,GO:0005622,GO:0005623,GO:0005634,GO:0005737,GO:0005886,GO:0008150,GO:0009507,GO:0009536,GO:0016020,GO:0031347,GO:0031348,GO:0032101,GO:0032102,GO:0043226,GO:0043227,GO:0043229,GO:0043231,GO:0043900,GO:0043901,GO:0044424,GO:0044444,GO:0044464,GO:0048519,GO:0048583,GO:0048585,GO:0050789,GO:0065007,GO:0071944,GO:0080134,GO:1900150,GO:1900424,GO:1900425	-	-	-	-	-	-	-	-	-	-	LRRNT_2,LRR_1,LRR_6,LRR_8,Pkinase,Pkinase_Tyr
Ttrichr1G000371.m1	3847.GLYMA19G02031.1	0	886	COG0166@1|root,KOG2446@2759|Eukaryota,37IKD@33090|Viridiplantae,3GE64@35493|Streptophyta,4JK9H@91835|fabids	35493|Streptophyta	G	Glucose-6-phosphate isomerase	-	GO:0003674,GO:0003824,GO:0004347,GO:0005575,GO:0005622,GO:0005623,GO:0005737,GO:0005829,GO:0005975,GO:0005996,GO:0006006,GO:0006082,GO:0006090,GO:0006091,GO:0006094,GO:0006096,GO:0006139,GO:0006163,GO:0006164,GO:0006165,GO:0006725,GO:0006732,GO:0006733,GO:0006753,GO:0006754,GO:0006757,GO:0006793,GO:0006796,GO:0006807,GO:0008150,GO:0008152,GO:0009056,GO:0009058,GO:0009108,GO:0009117,GO:0009123,GO:…	5.3.1.9	ko:K01810	ko00010,ko00030,ko00500,ko00520,ko01100,ko01110,ko01120,ko01130,ko01200,map00010,map00030,map00500,map00520,map01100,map01110,map01120,map01130,map01200	M00001,M00004,M00114	R02739,R02740,R03321	RC00376,RC00563	ko00000,ko00001,ko00002,ko01000,ko04147	-	-	-	PGI
Ttrichr1G000372.m1	3885.XP_007155374.1	1.58e-14	82	28JB5@1|root,2QRQ3@2759|Eukaryota,37KWV@33090|Viridiplantae,3GG8E@35493|Streptophyta,4JIUK@91835|fabids	35493|Streptophyta	-	-	-	-	-	-	-	-	-	-	-	-	-	-	-
Ttrichr1G000373.m1	3885.XP_007151164.1	7.52e-79	239	2E1UM@1|root,2S94J@2759|Eukaryota,37X4H@33090|Viridiplantae,3GKP2@35493|Streptophyta,4JQWQ@91835|fabids	35493|Streptophyta	-	-	-	-	-	-	-	-	-	-	-	-	-	-	DUF761
Ttrichr1G000374.m1	3847.GLYMA13G04850.2	1.35e-300	824	COG5411@1|root,KOG0565@2759|Eukaryota,37SKI@33090|Viridiplantae,3GGFY@35493|Streptophyta,4JH77@91835|fabids	35493|Streptophyta	U	Type I inositol 1,4,5-trisphosphate 5-phosphatase CVP2-like	-	GO:0003674,GO:0003824,GO:0004439,GO:0006629,GO:0006644,GO:0006650,GO:0006793,GO:0006796,GO:0008150,GO:0008152,GO:0009987,GO:0016311,GO:0016787,GO:0016788,GO:0016791,GO:0019637,GO:0030258,GO:0034485,GO:0034593,GO:0034594,GO:0034595,GO:0042578,GO:0044237,GO:0044238,GO:0044255,GO:0046486,GO:0046488,GO:0046839,GO:0046856,GO:0052866,GO:0071704,GO:0106019	3.1.3.36	ko:K01099	ko00562,ko01100,ko04070,map00562,map01100,map04070	-	R04404,R09827	RC00078	ko00000,ko00001,ko01000,ko04131	-	-	-	Exo_endo_phos
Ttrichr1G000375.m2	3847.GLYMA19G01970.1	0	1737	COG1132@1|root,KOG0055@2759|Eukaryota,37S69@33090|Viridiplantae,3GFBI@35493|Streptophyta,4JJTP@91835|fabids	35493|Streptophyta	Q	ABC transporter B family member	-	GO:0005575,GO:0005623,GO:0005886,GO:0016020,GO:0044464,GO:0071944	3.6.3.44	ko:K05658	ko02010,ko04976,ko05206,ko05226,map02010,map04976,map05206,map05226	-	-	-	ko00000,ko00001,ko01000,ko02000,ko04090,ko04147	3.A.1.201	-	-	ABC_membrane,ABC_tran
Ttrichr1G000375.m1	3847.GLYMA19G01970.1	0	1950	COG1132@1|root,KOG0055@2759|Eukaryota,37S69@33090|Viridiplantae,3GFBI@35493|Streptophyta,4JJTP@91835|fabids	35493|Streptophyta	Q	ABC transporter B family member	-	GO:0005575,GO:0005623,GO:0005886,GO:0016020,GO:0044464,GO:0071944	3.6.3.44	ko:K05658	ko02010,ko04976,ko05206,ko05226,map02010,map04976,map05206,map05226	-	-	-	ko00000,ko00001,ko01000,ko02000,ko04090,ko04147	3.A.1.201	-	-	ABC_membrane,ABC_tran
Ttrichr1G000375.m3	3847.GLYMA19G01970.1	0	1712	COG1132@1|root,KOG0055@2759|Eukaryota,37S69@33090|Viridiplantae,3GFBI@35493|Streptophyta,4JJTP@91835|fabids	35493|Streptophyta	Q	ABC transporter B family member	-	GO:0005575,GO:0005623,GO:0005886,GO:0016020,GO:0044464,GO:0071944	3.6.3.44	ko:K05658	ko02010,ko04976,ko05206,ko05226,map02010,map04976,map05206,map05226	-	-	-	ko00000,ko00001,ko01000,ko02000,ko04090,ko04147	3.A.1.201	-	-	ABC_membrane,ABC_tran
Ttrichr1G000376.m1	3847.GLYMA19G01940.1	0	2118	COG1132@1|root,KOG0055@2759|Eukaryota,37S69@33090|Viridiplantae,3GFBI@35493|Streptophyta,4JJTP@91835|fabids	35493|Streptophyta	Q	ABC transporter B family member	-	GO:0005575,GO:0005623,GO:0005886,GO:0016020,GO:0044464,GO:0071944	3.6.3.44	ko:K05658	ko02010,ko04976,ko05206,ko05226,map02010,map04976,map05206,map05226	-	-	-	ko00000,ko00001,ko01000,ko02000,ko04090,ko04147	3.A.1.201	-	-	ABC_membrane,ABC_tran
Ttrichr1G000377.m1	3847.GLYMA13G04790.4	0	2406	COG5602@1|root,KOG4204@2759|Eukaryota,37NWC@33090|Viridiplantae,3G9Z6@35493|Streptophyta,4JIY9@91835|fabids	35493|Streptophyta	B	Paired amphipathic helix protein Sin3-like	-	GO:0000118,GO:0000122,GO:0000785,GO:0005575,GO:0005622,GO:0005623,GO:0005634,GO:0005654,GO:0005694,GO:0005737,GO:0005829,GO:0006325,GO:0006355,GO:0006357,GO:0006464,GO:0006476,GO:0006807,GO:0006996,GO:0008150,GO:0008152,GO:0009889,GO:0009890,GO:0009892,GO:0009987,GO:0010468,GO:0010556,GO:0010558,GO:0010605,GO:0010629,GO:0016043,GO:0016569,GO:0016570,GO:0016575,GO:0019219,GO:0019222,GO:0019538,GO:…	-	ko:K11644	ko04139,ko04919,ko05016,ko05202,map04139,map04919,map05016,map05202	-	-	-	ko00000,ko00001,ko03036	-	-	-	PAH,Sin3_corepress,Sin3a_C
Ttrichr1G000378.m1	3885.XP_007151157.1	5.39e-163	463	COG5175@1|root,KOG2068@2759|Eukaryota,37QHN@33090|Viridiplantae,3GGZH@35493|Streptophyta,4JSRT@91835|fabids	35493|Streptophyta	O	RING/Ubox like zinc-binding domain	-	-	-	-	-	-	-	-	-	-	-	-	zf-RING_4
Ttrichr1G000379.m1	3847.GLYMA19G01910.1	2.51e-231	642	2BYJN@1|root,2QTQ6@2759|Eukaryota,38A3X@33090|Viridiplantae,3GCJH@35493|Streptophyta,4JGD4@91835|fabids	35493|Streptophyta	G	Belongs to the glycosyltransferase 8 family	-	GO:0000271,GO:0003674,GO:0003824,GO:0005575,GO:0005622,GO:0005623,GO:0005737,GO:0005794,GO:0005975,GO:0005976,GO:0006950,GO:0006979,GO:0008150,GO:0008152,GO:0008194,GO:0009058,GO:0009059,GO:0012505,GO:0016051,GO:0016740,GO:0016757,GO:0016758,GO:0043170,GO:0043226,GO:0043227,GO:0043229,GO:0043231,GO:0044238,GO:0044424,GO:0044444,GO:0044464,GO:0047262,GO:0050896,GO:0071704,GO:1901576	-	-	-	-	-	-	-	-	-	-	Glyco_transf_8
Ttrichr1G000380.m1	3847.GLYMA19G01900.1	1.75e-183	518	2CURR@1|root,2QQZ8@2759|Eukaryota,37KQJ@33090|Viridiplantae,3G7K3@35493|Streptophyta,4JHIW@91835|fabids	35493|Streptophyta	S	Protein of unknown function (DUF760)	-	-	-	-	-	-	-	-	-	-	-	-	DUF760
Ttrichr1G000381.m1	3847.GLYMA13G04761.1	0	2140	KOG1959@1|root,KOG1958@2759|Eukaryota,37N3I@33090|Viridiplantae,3GARU@35493|Streptophyta,4JEA0@91835|fabids	35493|Streptophyta	G	alpha-mannosidase	MAN2A2	GO:0000139,GO:0003674,GO:0003824,GO:0004553,GO:0004559,GO:0004572,GO:0005575,GO:0005622,GO:0005623,GO:0005737,GO:0005768,GO:0005794,GO:0005802,GO:0005975,GO:0005996,GO:0006013,GO:0006464,GO:0006486,GO:0006487,GO:0006491,GO:0006517,GO:0006807,GO:0006950,GO:0006970,GO:0006972,GO:0008150,GO:0008152,GO:0009058,GO:0009059,GO:0009100,GO:0009101,GO:0009628,GO:0009651,GO:0009987,GO:0012505,GO:0015923,GO:…	3.2.1.114	ko:K01231	ko00510,ko00513,ko01100,map00510,map00513,map01100	M00075	R05984	-	ko00000,ko00001,ko00002,ko01000	-	-	-	Alpha-mann_mid,Glyco_hydro_38,Glyco_hydro_38C
Ttrichr1G000381.m2	3847.GLYMA13G04761.1	0	1739	KOG1959@1|root,KOG1958@2759|Eukaryota,37N3I@33090|Viridiplantae,3GARU@35493|Streptophyta,4JEA0@91835|fabids	35493|Streptophyta	G	alpha-mannosidase	MAN2A2	GO:0000139,GO:0003674,GO:0003824,GO:0004553,GO:0004559,GO:0004572,GO:0005575,GO:0005622,GO:0005623,GO:0005737,GO:0005768,GO:0005794,GO:0005802,GO:0005975,GO:0005996,GO:0006013,GO:0006464,GO:0006486,GO:0006487,GO:0006491,GO:0006517,GO:0006807,GO:0006950,GO:0006970,GO:0006972,GO:0008150,GO:0008152,GO:0009058,GO:0009059,GO:0009100,GO:0009101,GO:0009628,GO:0009651,GO:0009987,GO:0012505,GO:0015923,GO:…	3.2.1.114	ko:K01231	ko00510,ko00513,ko01100,map00510,map00513,map01100	M00075	R05984	-	ko00000,ko00001,ko00002,ko01000	-	-	-	Alpha-mann_mid,Glyco_hydro_38,Glyco_hydro_38C
Ttrichr1G000382.m1	3885.XP_007151153.1	1.34e-242	673	COG1208@1|root,KOG1460@2759|Eukaryota,37R61@33090|Viridiplantae,3GDM9@35493|Streptophyta,4JFWD@91835|fabids	35493|Streptophyta	GMO	Mannose-1-phosphate guanyltransferase	-	-	2.7.7.13	ko:K00966	ko00051,ko00520,ko01100,ko01110,map00051,map00520,map01100,map01110	M00114,M00361,M00362	R00885	RC00002	ko00000,ko00001,ko00002,ko01000	-	-	-	Hexapep,NTP_transferase
Ttrichr1G000383.m1	3847.GLYMA19G01880.1	0	975	COG3104@1|root,KOG1237@2759|Eukaryota,37T0G@33090|Viridiplantae,3GDX0@35493|Streptophyta,4JEUV@91835|fabids	35493|Streptophyta	E	Protein NRT1 PTR FAMILY	-	GO:0008150,GO:0009605,GO:0009607,GO:0009624,GO:0043207,GO:0050896,GO:0051704,GO:0051707	-	ko:K14638	-	-	-	-	ko00000,ko02000	2.A.17.3	-	-	PTR2
Ttrichr1G000384.m1	3847.GLYMA19G01870.2	7.07e-237	656	28K72@1|root,2QQSM@2759|Eukaryota,37PTC@33090|Viridiplantae,3GGYE@35493|Streptophyta,4JEES@91835|fabids	35493|Streptophyta	S	Belongs to the 'GDSL' lipolytic enzyme family	-	GO:0005575,GO:0005618,GO:0005623,GO:0005911,GO:0009505,GO:0009506,GO:0030054,GO:0030312,GO:0044464,GO:0055044,GO:0071944	-	-	-	-	-	-	-	-	-	-	Lipase_GDSL
Ttrichr1G000385.m1	3847.GLYMA13G04720.1	1.79e-54	171	2DZMA@1|root,2S74I@2759|Eukaryota,37X20@33090|Viridiplantae,3GKYS@35493|Streptophyta,4JR3M@91835|fabids	35493|Streptophyta	-	-	-	-	-	-	-	-	-	-	-	-	-	-	-
Ttrichr1G000386.m1	3847.GLYMA19G01790.2	1.53e-296	818	COG2124@1|root,KOG0156@2759|Eukaryota,37Y7G@33090|Viridiplantae,3GB80@35493|Streptophyta,4JS0D@91835|fabids	35493|Streptophyta	Q	Belongs to the cytochrome P450 family	-	GO:0003674,GO:0003824,GO:0004497,GO:0005575,GO:0008150,GO:0008152,GO:0009058,GO:0016020,GO:0016491,GO:0016705,GO:0016709,GO:0019748,GO:0044550,GO:0055114	1.14.14.1,1.14.14.19,1.14.14.32	ko:K00512,ko:K07408	ko00140,ko00380,ko00830,ko00980,ko01100,ko04913,ko04917,ko04927,ko04934,ko05204,map00140,map00380,map00830,map00980,map01100,map04913,map04917,map04927,map04934,map05204	M00109,M00110	R02211,R02354,R02355,R03089,R03408,R03629,R03783,R04852,R04853,R07000,R07001,R07021,R07022,R07079,R07080,R07081,R07085,R07087,R07098,R07099,R08390,R08392,R08517,R08518,R09418,R09423,R09442	RC00046,RC00607,RC00660,RC00661,RC00704,RC00723,RC00724,RC00923,RC01222,RC01444,RC01445,RC01727,RC01732,RC01733,RC02531	ko00000,ko00001,ko00002,ko00199,ko01000	-	-	-	p450
Ttrichr1G000387.m1	3847.GLYMA13G04670.1	0	882	COG2124@1|root,KOG0156@2759|Eukaryota,37Y7G@33090|Viridiplantae,3GB80@35493|Streptophyta,4JS0D@91835|fabids	35493|Streptophyta	Q	Belongs to the cytochrome P450 family	-	GO:0003674,GO:0003824,GO:0004497,GO:0005575,GO:0008150,GO:0008152,GO:0009058,GO:0016020,GO:0016491,GO:0016705,GO:0016709,GO:0019748,GO:0044550,GO:0055114	1.14.14.1,1.14.14.19,1.14.14.32	ko:K00512,ko:K07408	ko00140,ko00380,ko00830,ko00980,ko01100,ko04913,ko04917,ko04927,ko04934,ko05204,map00140,map00380,map00830,map00980,map01100,map04913,map04917,map04927,map04934,map05204	M00109,M00110	R02211,R02354,R02355,R03089,R03408,R03629,R03783,R04852,R04853,R07000,R07001,R07021,R07022,R07079,R07080,R07081,R07085,R07087,R07098,R07099,R08390,R08392,R08517,R08518,R09418,R09423,R09442	RC00046,RC00607,RC00660,RC00661,RC00704,RC00723,RC00724,RC00923,RC01222,RC01444,RC01445,RC01727,RC01732,RC01733,RC02531	ko00000,ko00001,ko00002,ko00199,ko01000	-	-	-	p450
Ttrichr1G000388.m1	3847.GLYMA19G01831.1	1.06e-302	834	COG2124@1|root,KOG0156@2759|Eukaryota,37Y7G@33090|Viridiplantae,3GB80@35493|Streptophyta,4JS0D@91835|fabids	35493|Streptophyta	Q	Belongs to the cytochrome P450 family	-	GO:0003674,GO:0003824,GO:0004497,GO:0005575,GO:0008150,GO:0008152,GO:0009058,GO:0016020,GO:0016491,GO:0016705,GO:0016709,GO:0019748,GO:0044550,GO:0055114	1.14.14.1,1.14.14.19,1.14.14.32	ko:K00512,ko:K07408	ko00140,ko00380,ko00830,ko00980,ko01100,ko04913,ko04917,ko04927,ko04934,ko05204,map00140,map00380,map00830,map00980,map01100,map04913,map04917,map04927,map04934,map05204	M00109,M00110	R02211,R02354,R02355,R03089,R03408,R03629,R03783,R04852,R04853,R07000,R07001,R07021,R07022,R07079,R07080,R07081,R07085,R07087,R07098,R07099,R08390,R08392,R08517,R08518,R09418,R09423,R09442	RC00046,RC00607,RC00660,RC00661,RC00704,RC00723,RC00724,RC00923,RC01222,RC01444,RC01445,RC01727,RC01732,RC01733,RC02531	ko00000,ko00001,ko00002,ko00199,ko01000	-	-	-	p450
Ttrichr1G000389.m1	3847.GLYMA19G01831.1	1.61e-300	830	COG2124@1|root,KOG0156@2759|Eukaryota,37Y7G@33090|Viridiplantae,3GB80@35493|Streptophyta,4JS0D@91835|fabids	35493|Streptophyta	Q	Belongs to the cytochrome P450 family	-	GO:0003674,GO:0003824,GO:0004497,GO:0005575,GO:0008150,GO:0008152,GO:0009058,GO:0016020,GO:0016491,GO:0016705,GO:0016709,GO:0019748,GO:0044550,GO:0055114	1.14.14.1,1.14.14.19,1.14.14.32	ko:K00512,ko:K07408	ko00140,ko00380,ko00830,ko00980,ko01100,ko04913,ko04917,ko04927,ko04934,ko05204,map00140,map00380,map00830,map00980,map01100,map04913,map04917,map04927,map04934,map05204	M00109,M00110	R02211,R02354,R02355,R03089,R03408,R03629,R03783,R04852,R04853,R07000,R07001,R07021,R07022,R07079,R07080,R07081,R07085,R07087,R07098,R07099,R08390,R08392,R08517,R08518,R09418,R09423,R09442	RC00046,RC00607,RC00660,RC00661,RC00704,RC00723,RC00724,RC00923,RC01222,RC01444,RC01445,RC01727,RC01732,RC01733,RC02531	ko00000,ko00001,ko00002,ko00199,ko01000	-	-	-	p450
Ttrichr1G000390.m1	3847.GLYMA19G01790.2	2.55e-315	866	COG2124@1|root,KOG0156@2759|Eukaryota,37Y7G@33090|Viridiplantae,3GB80@35493|Streptophyta,4JS0D@91835|fabids	35493|Streptophyta	Q	Belongs to the cytochrome P450 family	-	GO:0003674,GO:0003824,GO:0004497,GO:0005575,GO:0008150,GO:0008152,GO:0009058,GO:0016020,GO:0016491,GO:0016705,GO:0016709,GO:0019748,GO:0044550,GO:0055114	1.14.14.1,1.14.14.19,1.14.14.32	ko:K00512,ko:K07408	ko00140,ko00380,ko00830,ko00980,ko01100,ko04913,ko04917,ko04927,ko04934,ko05204,map00140,map00380,map00830,map00980,map01100,map04913,map04917,map04927,map04934,map05204	M00109,M00110	R02211,R02354,R02355,R03089,R03408,R03629,R03783,R04852,R04853,R07000,R07001,R07021,R07022,R07079,R07080,R07081,R07085,R07087,R07098,R07099,R08390,R08392,R08517,R08518,R09418,R09423,R09442	RC00046,RC00607,RC00660,RC00661,RC00704,RC00723,RC00724,RC00923,RC01222,RC01444,RC01445,RC01727,RC01732,RC01733,RC02531	ko00000,ko00001,ko00002,ko00199,ko01000	-	-	-	p450
Ttrichr1G000391.m1	3847.GLYMA13G04670.1	0	882	COG2124@1|root,KOG0156@2759|Eukaryota,37Y7G@33090|Viridiplantae,3GB80@35493|Streptophyta,4JS0D@91835|fabids	35493|Streptophyta	Q	Belongs to the cytochrome P450 family	-	GO:0003674,GO:0003824,GO:0004497,GO:0005575,GO:0008150,GO:0008152,GO:0009058,GO:0016020,GO:0016491,GO:0016705,GO:0016709,GO:0019748,GO:0044550,GO:0055114	1.14.14.1,1.14.14.19,1.14.14.32	ko:K00512,ko:K07408	ko00140,ko00380,ko00830,ko00980,ko01100,ko04913,ko04917,ko04927,ko04934,ko05204,map00140,map00380,map00830,map00980,map01100,map04913,map04917,map04927,map04934,map05204	M00109,M00110	R02211,R02354,R02355,R03089,R03408,R03629,R03783,R04852,R04853,R07000,R07001,R07021,R07022,R07079,R07080,R07081,R07085,R07087,R07098,R07099,R08390,R08392,R08517,R08518,R09418,R09423,R09442	RC00046,RC00607,RC00660,RC00661,RC00704,RC00723,RC00724,RC00923,RC01222,RC01444,RC01445,RC01727,RC01732,RC01733,RC02531	ko00000,ko00001,ko00002,ko00199,ko01000	-	-	-	p450
Ttrichr1G000392.m1	3847.GLYMA19G01831.1	8.15e-298	822	COG2124@1|root,KOG0156@2759|Eukaryota,37Y7G@33090|Viridiplantae,3GB80@35493|Streptophyta,4JS0D@91835|fabids	35493|Streptophyta	Q	Belongs to the cytochrome P450 family	-	GO:0003674,GO:0003824,GO:0004497,GO:0005575,GO:0008150,GO:0008152,GO:0009058,GO:0016020,GO:0016491,GO:0016705,GO:0016709,GO:0019748,GO:0044550,GO:0055114	1.14.14.1,1.14.14.19,1.14.14.32	ko:K00512,ko:K07408	ko00140,ko00380,ko00830,ko00980,ko01100,ko04913,ko04917,ko04927,ko04934,ko05204,map00140,map00380,map00830,map00980,map01100,map04913,map04917,map04927,map04934,map05204	M00109,M00110	R02211,R02354,R02355,R03089,R03408,R03629,R03783,R04852,R04853,R07000,R07001,R07021,R07022,R07079,R07080,R07081,R07085,R07087,R07098,R07099,R08390,R08392,R08517,R08518,R09418,R09423,R09442	RC00046,RC00607,RC00660,RC00661,RC00704,RC00723,RC00724,RC00923,RC01222,RC01444,RC01445,RC01727,RC01732,RC01733,RC02531	ko00000,ko00001,ko00002,ko00199,ko01000	-	-	-	p450
Ttrichr1G000393.m1	3847.GLYMA19G01831.1	8.32e-245	686	COG2124@1|root,KOG0156@2759|Eukaryota,37Y7G@33090|Viridiplantae,3GB80@35493|Streptophyta,4JS0D@91835|fabids	35493|Streptophyta	Q	Belongs to the cytochrome P450 family	-	GO:0003674,GO:0003824,GO:0004497,GO:0005575,GO:0008150,GO:0008152,GO:0009058,GO:0016020,GO:0016491,GO:0016705,GO:0016709,GO:0019748,GO:0044550,GO:0055114	1.14.14.1,1.14.14.19,1.14.14.32	ko:K00512,ko:K07408	ko00140,ko00380,ko00830,ko00980,ko01100,ko04913,ko04917,ko04927,ko04934,ko05204,map00140,map00380,map00830,map00980,map01100,map04913,map04917,map04927,map04934,map05204	M00109,M00110	R02211,R02354,R02355,R03089,R03408,R03629,R03783,R04852,R04853,R07000,R07001,R07021,R07022,R07079,R07080,R07081,R07085,R07087,R07098,R07099,R08390,R08392,R08517,R08518,R09418,R09423,R09442	RC00046,RC00607,RC00660,RC00661,RC00704,RC00723,RC00724,RC00923,RC01222,RC01444,RC01445,RC01727,RC01732,RC01733,RC02531	ko00000,ko00001,ko00002,ko00199,ko01000	-	-	-	p450
Ttrichr1G000394.m1	3847.GLYMA19G01760.1	2.08e-131	382	KOG1565@1|root,KOG1565@2759|Eukaryota,37UAW@33090|Viridiplantae,3GI1Z@35493|Streptophyta,4JSUS@91835|fabids	35493|Streptophyta	O	Zinc-dependent metalloprotease	-	-	3.4.24.7	ko:K01388	ko03320,ko04657,ko04926,ko05200,ko05219,ko05323,map03320,map04657,map04926,map05200,map05219,map05323	-	-	-	ko00000,ko00001,ko01000,ko01002,ko04516	-	-	-	PG_binding_1,Peptidase_M10
Ttrichr1G000395.m1	3847.GLYMA19G01710.2	0	1324	KOG1990@1|root,KOG1990@2759|Eukaryota,37M2P@33090|Viridiplantae,3GCYI@35493|Streptophyta,4JHMK@91835|fabids	35493|Streptophyta	L	Chloroplastic group IIA intron splicing facilitator CRS1	-	GO:0000372,GO:0000373,GO:0000375,GO:0000376,GO:0000377,GO:0005575,GO:0005622,GO:0005623,GO:0005737,GO:0006139,GO:0006396,GO:0006725,GO:0006807,GO:0008150,GO:0008152,GO:0008380,GO:0009507,GO:0009532,GO:0009536,GO:0009987,GO:0010467,GO:0016070,GO:0034641,GO:0043170,GO:0043226,GO:0043227,GO:0043229,GO:0043231,GO:0044237,GO:0044238,GO:0044422,GO:0044424,GO:0044435,GO:0044444,GO:0044446,GO:0044464,GO:…	-	-	-	-	-	-	-	-	-	-	CRS1_YhbY
Ttrichr1G000396.m1	3847.GLYMA19G01700.1	0	1439	KOG1990@1|root,KOG1990@2759|Eukaryota,37M2P@33090|Viridiplantae,3GCYI@35493|Streptophyta,4JHMK@91835|fabids	35493|Streptophyta	L	Chloroplastic group IIA intron splicing facilitator CRS1	-	GO:0000372,GO:0000373,GO:0000375,GO:0000376,GO:0000377,GO:0005575,GO:0005622,GO:0005623,GO:0005737,GO:0006139,GO:0006396,GO:0006725,GO:0006807,GO:0008150,GO:0008152,GO:0008380,GO:0009507,GO:0009532,GO:0009536,GO:0009987,GO:0010467,GO:0016070,GO:0034641,GO:0043170,GO:0043226,GO:0043227,GO:0043229,GO:0043231,GO:0044237,GO:0044238,GO:0044422,GO:0044424,GO:0044435,GO:0044444,GO:0044446,GO:0044464,GO:…	-	-	-	-	-	-	-	-	-	-	CRS1_YhbY
Ttrichr1G000397.m1	3847.GLYMA13G04640.2	4.81e-69	212	COG4802@1|root,2RZRI@2759|Eukaryota,37UHT@33090|Viridiplantae,3GI8B@35493|Streptophyta,4JNZW@91835|fabids	35493|Streptophyta	C	Catalytic subunit of the ferredoxin-thioredoxin reductase (FTR), which catalyzes the two-electron reduction of thioredoxins by the electrons provided by reduced ferredoxin	-	GO:0003674,GO:0003824,GO:0005488,GO:0005575,GO:0005622,GO:0005623,GO:0005737,GO:0006091,GO:0008150,GO:0008152,GO:0009055,GO:0009507,GO:0009526,GO:0009532,GO:0009536,GO:0009570,GO:0009941,GO:0009987,GO:0016491,GO:0016730,GO:0022900,GO:0030385,GO:0031967,GO:0031975,GO:0043226,GO:0043227,GO:0043229,GO:0043231,GO:0044237,GO:0044422,GO:0044424,GO:0044434,GO:0044435,GO:0044444,GO:0044446,GO:0044464,GO:…	1.8.7.2	ko:K17892	-	-	-	-	ko00000,ko01000	-	-	-	FeThRed_B
Ttrichr1G000397.m2	3847.GLYMA13G04640.2	4.81e-97	282	COG4802@1|root,2RZRI@2759|Eukaryota,37UHT@33090|Viridiplantae,3GI8B@35493|Streptophyta,4JNZW@91835|fabids	35493|Streptophyta	C	Catalytic subunit of the ferredoxin-thioredoxin reductase (FTR), which catalyzes the two-electron reduction of thioredoxins by the electrons provided by reduced ferredoxin	-	GO:0003674,GO:0003824,GO:0005488,GO:0005575,GO:0005622,GO:0005623,GO:0005737,GO:0006091,GO:0008150,GO:0008152,GO:0009055,GO:0009507,GO:0009526,GO:0009532,GO:0009536,GO:0009570,GO:0009941,GO:0009987,GO:0016491,GO:0016730,GO:0022900,GO:0030385,GO:0031967,GO:0031975,GO:0043226,GO:0043227,GO:0043229,GO:0043231,GO:0044237,GO:0044422,GO:0044424,GO:0044434,GO:0044435,GO:0044444,GO:0044446,GO:0044464,GO:…	1.8.7.2	ko:K17892	-	-	-	-	ko00000,ko01000	-	-	-	FeThRed_B
Ttrichr1G000398.m1	3847.GLYMA13G04630.1	2.15e-121	348	KOG3183@1|root,KOG3183@2759|Eukaryota,37TZG@33090|Viridiplantae,3GHZY@35493|Streptophyta,4JP2Q@91835|fabids	35493|Streptophyta	S	Zinc finger AN1 domain-containing stress-associated protein	-	GO:0001101,GO:0008150,GO:0009719,GO:0009725,GO:0009737,GO:0010033,GO:0010200,GO:0010243,GO:0033993,GO:0042221,GO:0042493,GO:0050896,GO:0097305,GO:1901698,GO:1901700	-	-	-	-	-	-	-	-	-	-	zf-AN1
Ttrichr1G000399.m1	3847.GLYMA19G01630.2	3.44e-222	633	28H73@1|root,2QPJU@2759|Eukaryota,37NCW@33090|Viridiplantae,3G9W6@35493|Streptophyta,4JHK1@91835|fabids	35493|Streptophyta	O	RING-type E3 ubiquitin transferase	-	GO:0005575,GO:0005622,GO:0005623,GO:0005634,GO:0005737,GO:0043226,GO:0043227,GO:0043229,GO:0043231,GO:0044424,GO:0044464	-	ko:K08332,ko:K22499	ko04934,map04934	-	-	-	ko00000,ko00001,ko03029,ko04131	-	-	-	Arm,U-box
Ttrichr1G000400.m1	3847.GLYMA13G04590.1	4.17e-195	545	2C0PQ@1|root,2QR74@2759|Eukaryota,37M6C@33090|Viridiplantae,3GD7A@35493|Streptophyta,4JG8H@91835|fabids	35493|Streptophyta	W	Removal of H(2)O(2), oxidation of toxic reductants, biosynthesis and degradation of lignin, suberization, auxin catabolism, response to environmental stresses such as wounding, pathogen attack and oxidative stress	-	GO:0005575,GO:0005618,GO:0005622,GO:0005623,GO:0005737,GO:0005829,GO:0009505,GO:0030312,GO:0044424,GO:0044444,GO:0044464,GO:0071944	1.11.1.7	ko:K00430	ko00940,ko01100,ko01110,map00940,map01100,map01110	-	R00602,R02596,R03919,R04007,R07443	RC00034	ko00000,ko00001,ko01000	-	-	-	peroxidase
Ttrichr1G000401.m1	3847.GLYMA19G01605.1	2.69e-173	510	28M3M@1|root,2QTKG@2759|Eukaryota,37MSA@33090|Viridiplantae,3GH3R@35493|Streptophyta,4JKSU@91835|fabids	35493|Streptophyta	S	Senescence-associated carboxylesterase 101-like	-	-	-	-	-	-	-	-	-	-	-	-	Lipase_3
Ttrichr1G000401.m2	3847.GLYMA19G01605.1	5.37e-205	594	28M3M@1|root,2QTKG@2759|Eukaryota,37MSA@33090|Viridiplantae,3GH3R@35493|Streptophyta,4JKSU@91835|fabids	35493|Streptophyta	S	Senescence-associated carboxylesterase 101-like	-	-	-	-	-	-	-	-	-	-	-	-	Lipase_3
Ttrichr1G000401.m3	3847.GLYMA19G01605.1	2.69e-173	510	28M3M@1|root,2QTKG@2759|Eukaryota,37MSA@33090|Viridiplantae,3GH3R@35493|Streptophyta,4JKSU@91835|fabids	35493|Streptophyta	S	Senescence-associated carboxylesterase 101-like	-	-	-	-	-	-	-	-	-	-	-	-	Lipase_3
Ttrichr1G000401.m4	3847.GLYMA19G01605.1	2.69e-173	510	28M3M@1|root,2QTKG@2759|Eukaryota,37MSA@33090|Viridiplantae,3GH3R@35493|Streptophyta,4JKSU@91835|fabids	35493|Streptophyta	S	Senescence-associated carboxylesterase 101-like	-	-	-	-	-	-	-	-	-	-	-	-	Lipase_3
Ttrichr1G000402.m1	3847.GLYMA19G01605.1	3.78e-237	693	28M3M@1|root,2QTKG@2759|Eukaryota,37MSA@33090|Viridiplantae,3GH3R@35493|Streptophyta,4JKSU@91835|fabids	35493|Streptophyta	S	Senescence-associated carboxylesterase 101-like	-	-	-	-	-	-	-	-	-	-	-	-	Lipase_3
Ttrichr1G000403.m1	3847.GLYMA13G04540.1	2.12e-268	752	28M3M@1|root,2QTKG@2759|Eukaryota,37MSA@33090|Viridiplantae,3GH3R@35493|Streptophyta,4JKSU@91835|fabids	35493|Streptophyta	S	Senescence-associated carboxylesterase 101-like	-	-	-	-	-	-	-	-	-	-	-	-	Lipase_3
Ttrichr1G000404.m1	3847.GLYMA13G04530.1	3.63e-46	160	2A83I@1|root,2RYFP@2759|Eukaryota,37TV8@33090|Viridiplantae,3GJTP@35493|Streptophyta,4JTVJ@91835|fabids	35493|Streptophyta	S	Gibberellin regulated protein	-	-	-	-	-	-	-	-	-	-	-	-	GASA
Ttrichr1G000404.m2	3847.GLYMA13G04530.1	1.89e-49	167	2A83I@1|root,2RYFP@2759|Eukaryota,37TV8@33090|Viridiplantae,3GJTP@35493|Streptophyta,4JTVJ@91835|fabids	35493|Streptophyta	S	Gibberellin regulated protein	-	-	-	-	-	-	-	-	-	-	-	-	GASA
Ttrichr1G000404.m3	3847.GLYMA19G01590.1	1.75e-56	184	2A83I@1|root,2RYFP@2759|Eukaryota,37TV8@33090|Viridiplantae,3GJTP@35493|Streptophyta,4JTVJ@91835|fabids	35493|Streptophyta	S	Gibberellin regulated protein	-	-	-	-	-	-	-	-	-	-	-	-	GASA
Ttrichr1G000404.m4	3847.GLYMA13G04530.1	1.89e-49	167	2A83I@1|root,2RYFP@2759|Eukaryota,37TV8@33090|Viridiplantae,3GJTP@35493|Streptophyta,4JTVJ@91835|fabids	35493|Streptophyta	S	Gibberellin regulated protein	-	-	-	-	-	-	-	-	-	-	-	-	GASA
Ttrichr1G000404.m5	3847.GLYMA13G04530.1	1.89e-49	167	2A83I@1|root,2RYFP@2759|Eukaryota,37TV8@33090|Viridiplantae,3GJTP@35493|Streptophyta,4JTVJ@91835|fabids	35493|Streptophyta	S	Gibberellin regulated protein	-	-	-	-	-	-	-	-	-	-	-	-	GASA
Ttrichr1G000404.m6	3847.GLYMA13G04530.1	4.37e-56	183	2A83I@1|root,2RYFP@2759|Eukaryota,37TV8@33090|Viridiplantae,3GJTP@35493|Streptophyta,4JTVJ@91835|fabids	35493|Streptophyta	S	Gibberellin regulated protein	-	-	-	-	-	-	-	-	-	-	-	-	GASA
Ttrichr1G000404.m7	3847.GLYMA13G04530.1	9.29e-53	175	2A83I@1|root,2RYFP@2759|Eukaryota,37TV8@33090|Viridiplantae,3GJTP@35493|Streptophyta,4JTVJ@91835|fabids	35493|Streptophyta	S	Gibberellin regulated protein	-	-	-	-	-	-	-	-	-	-	-	-	GASA
Ttrichr1G000405.m1	3885.XP_007151124.1	1.73e-74	228	2BUGU@1|root,2S239@2759|Eukaryota,37VD8@33090|Viridiplantae,3GJJA@35493|Streptophyta,4JQ61@91835|fabids	35493|Streptophyta	S	heavy metal transport detoxification superfamily protein	-	-	-	-	-	-	-	-	-	-	-	-	-
Ttrichr1G000406.m2	3847.GLYMA13G04491.2	5.57e-171	481	COG0328@1|root,2S89Z@2759|Eukaryota,37WKD@33090|Viridiplantae	33090|Viridiplantae	L	RNase H	-	-	-	-	-	-	-	-	-	-	-	-	Cauli_VI,RVT_3
Ttrichr1G000406.m1	3847.GLYMA13G04491.2	5.57e-171	481	COG0328@1|root,2S89Z@2759|Eukaryota,37WKD@33090|Viridiplantae	33090|Viridiplantae	L	RNase H	-	-	-	-	-	-	-	-	-	-	-	-	Cauli_VI,RVT_3
Ttrichr1G000406.m3	3847.GLYMA13G04491.2	5.57e-171	481	COG0328@1|root,2S89Z@2759|Eukaryota,37WKD@33090|Viridiplantae	33090|Viridiplantae	L	RNase H	-	-	-	-	-	-	-	-	-	-	-	-	Cauli_VI,RVT_3
Ttrichr1G000407.m1	3847.GLYMA13G04480.1	0	1233	COG1215@1|root,2QTBF@2759|Eukaryota,37J3S@33090|Viridiplantae,3G8DH@35493|Streptophyta,4JJ4Y@91835|fabids	35493|Streptophyta	M	Xyloglucan glycosyltransferase 4-like	-	GO:0003674,GO:0005488,GO:0005515,GO:0005575,GO:0005622,GO:0005623,GO:0005737,GO:0005768,GO:0005794,GO:0005802,GO:0005886,GO:0012505,GO:0016020,GO:0031410,GO:0031982,GO:0031984,GO:0042802,GO:0042803,GO:0043226,GO:0043227,GO:0043229,GO:0043231,GO:0044422,GO:0044424,GO:0044431,GO:0044444,GO:0044446,GO:0044464,GO:0046983,GO:0071944,GO:0097708,GO:0098791	-	ko:K20887	-	-	-	-	ko00000,ko01000,ko01003	-	GT2	-	Glyco_tranf_2_3,Glyco_trans_2_3
Ttrichr1G000408.m1	3847.GLYMA13G04460.1	3.44e-84	251	2CC0P@1|root,2S3BF@2759|Eukaryota,37VI8@33090|Viridiplantae,3GJPG@35493|Streptophyta,4JQN1@91835|fabids	35493|Streptophyta	S	SecE/Sec61-gamma subunits of protein translocation complex	-	-	-	-	-	-	-	-	-	-	-	-	SecE
Ttrichr1G000408.m2	3847.GLYMA13G04460.1	3.44e-84	251	2CC0P@1|root,2S3BF@2759|Eukaryota,37VI8@33090|Viridiplantae,3GJPG@35493|Streptophyta,4JQN1@91835|fabids	35493|Streptophyta	S	SecE/Sec61-gamma subunits of protein translocation complex	-	-	-	-	-	-	-	-	-	-	-	-	SecE
Ttrichr1G000409.m1	3847.GLYMA13G04430.1	3.92e-273	753	28K4X@1|root,2QPJ5@2759|Eukaryota,37KDK@33090|Viridiplantae,3GBMJ@35493|Streptophyta,4JJK4@91835|fabids	35493|Streptophyta	S	Protein ALTERED XYLOGLUCAN 4-like	-	GO:0003674,GO:0003824,GO:0005575,GO:0005622,GO:0005623,GO:0005737,GO:0005794,GO:0005975,GO:0005976,GO:0006073,GO:0008150,GO:0008152,GO:0008374,GO:0009987,GO:0010383,GO:0010410,GO:0010411,GO:0012505,GO:0016407,GO:0016413,GO:0016740,GO:0016746,GO:0016747,GO:0043170,GO:0043226,GO:0043227,GO:0043229,GO:0043231,GO:0044036,GO:0044042,GO:0044237,GO:0044238,GO:0044260,GO:0044262,GO:0044264,GO:0044424,GO:…	-	-	-	-	-	-	-	-	-	-	PC-Esterase,PMR5N
Ttrichr1G000410.m1	3847.GLYMA13G04420.1	1.02e-105	307	28HIV@1|root,2QPWQ@2759|Eukaryota,37R0C@33090|Viridiplantae,3GG3N@35493|Streptophyta,4JK4Q@91835|fabids	35493|Streptophyta	S	2'-5' RNA ligase superfamily	-	-	-	-	-	-	-	-	-	-	-	-	2_5_RNA_ligase2
Ttrichr1G000411.m1	3847.GLYMA13G04420.1	3.06e-107	311	28HIV@1|root,2QPWQ@2759|Eukaryota,37R0C@33090|Viridiplantae,3GG3N@35493|Streptophyta,4JK4Q@91835|fabids	35493|Streptophyta	S	2'-5' RNA ligase superfamily	-	-	-	-	-	-	-	-	-	-	-	-	2_5_RNA_ligase2
Ttrichr1G000412.m1	3847.GLYMA19G01470.1	0	1214	KOG2408@1|root,KOG2408@2759|Eukaryota,37IX6@33090|Viridiplantae,3GDF8@35493|Streptophyta,4JD57@91835|fabids	35493|Streptophyta	S	Animal haem peroxidase	-	GO:0000302,GO:0001101,GO:0001516,GO:0001561,GO:0001676,GO:0002376,GO:0003008,GO:0003013,GO:0003674,GO:0003824,GO:0004601,GO:0004666,GO:0005575,GO:0005622,GO:0005623,GO:0005737,GO:0005783,GO:0005789,GO:0005794,GO:0005811,GO:0006082,GO:0006629,GO:0006631,GO:0006633,GO:0006636,GO:0006690,GO:0006692,GO:0006693,GO:0006805,GO:0006950,GO:0006952,GO:0006955,GO:0006979,GO:0008015,GO:0008150,GO:0008152,GO:…	-	ko:K10529	ko00592,map00592	-	-	-	ko00000,ko00001,ko01000	-	-	-	An_peroxidase
Ttrichr1G000413.m1	3847.GLYMA19G01460.1	3.11e-224	623	28N0B@1|root,2QRQK@2759|Eukaryota,37QYR@33090|Viridiplantae,3G887@35493|Streptophyta,4JKE3@91835|fabids	35493|Streptophyta	S	WAT1-related protein At3g28050-like	-	GO:0005575,GO:0005622,GO:0005623,GO:0005737,GO:0005886,GO:0005887,GO:0005938,GO:0007154,GO:0007165,GO:0008150,GO:0009719,GO:0009725,GO:0009733,GO:0009734,GO:0009755,GO:0009987,GO:0010033,GO:0016020,GO:0016021,GO:0023052,GO:0031224,GO:0031226,GO:0032870,GO:0042221,GO:0044424,GO:0044425,GO:0044444,GO:0044459,GO:0044464,GO:0050789,GO:0050794,GO:0050896,GO:0051716,GO:0065007,GO:0070887,GO:0071310,GO:…	-	-	-	-	-	-	-	-	-	-	EamA
Ttrichr1G000414.m1	3885.XP_007151109.1	5.16e-201	563	28N0B@1|root,2QRQK@2759|Eukaryota,37QYR@33090|Viridiplantae,3G887@35493|Streptophyta,4JKE3@91835|fabids	35493|Streptophyta	S	WAT1-related protein At3g28050-like	-	GO:0005575,GO:0005622,GO:0005623,GO:0005737,GO:0005886,GO:0005887,GO:0005938,GO:0007154,GO:0007165,GO:0008150,GO:0009719,GO:0009725,GO:0009733,GO:0009734,GO:0009755,GO:0009987,GO:0010033,GO:0016020,GO:0016021,GO:0023052,GO:0031224,GO:0031226,GO:0032870,GO:0042221,GO:0044424,GO:0044425,GO:0044444,GO:0044459,GO:0044464,GO:0050789,GO:0050794,GO:0050896,GO:0051716,GO:0065007,GO:0070887,GO:0071310,GO:…	-	-	-	-	-	-	-	-	-	-	EamA
Ttrichr1G000415.m1	3885.XP_007151109.1	2.19e-180	511	28N0B@1|root,2QRQK@2759|Eukaryota,37QYR@33090|Viridiplantae,3G887@35493|Streptophyta,4JKE3@91835|fabids	35493|Streptophyta	S	WAT1-related protein At3g28050-like	-	GO:0005575,GO:0005622,GO:0005623,GO:0005737,GO:0005886,GO:0005887,GO:0005938,GO:0007154,GO:0007165,GO:0008150,GO:0009719,GO:0009725,GO:0009733,GO:0009734,GO:0009755,GO:0009987,GO:0010033,GO:0016020,GO:0016021,GO:0023052,GO:0031224,GO:0031226,GO:0032870,GO:0042221,GO:0044424,GO:0044425,GO:0044444,GO:0044459,GO:0044464,GO:0050789,GO:0050794,GO:0050896,GO:0051716,GO:0065007,GO:0070887,GO:0071310,GO:…	-	-	-	-	-	-	-	-	-	-	EamA
Ttrichr1G000415.m2	3885.XP_007151109.1	1.01e-163	468	28N0B@1|root,2QRQK@2759|Eukaryota,37QYR@33090|Viridiplantae,3G887@35493|Streptophyta,4JKE3@91835|fabids	35493|Streptophyta	S	WAT1-related protein At3g28050-like	-	GO:0005575,GO:0005622,GO:0005623,GO:0005737,GO:0005886,GO:0005887,GO:0005938,GO:0007154,GO:0007165,GO:0008150,GO:0009719,GO:0009725,GO:0009733,GO:0009734,GO:0009755,GO:0009987,GO:0010033,GO:0016020,GO:0016021,GO:0023052,GO:0031224,GO:0031226,GO:0032870,GO:0042221,GO:0044424,GO:0044425,GO:0044444,GO:0044459,GO:0044464,GO:0050789,GO:0050794,GO:0050896,GO:0051716,GO:0065007,GO:0070887,GO:0071310,GO:…	-	-	-	-	-	-	-	-	-	-	EamA
Ttrichr1G000416.m1	3885.XP_007151109.1	1.84e-197	555	28N0B@1|root,2QRQK@2759|Eukaryota,37QYR@33090|Viridiplantae,3G887@35493|Streptophyta,4JKE3@91835|fabids	35493|Streptophyta	S	WAT1-related protein At3g28050-like	-	GO:0005575,GO:0005622,GO:0005623,GO:0005737,GO:0005886,GO:0005887,GO:0005938,GO:0007154,GO:0007165,GO:0008150,GO:0009719,GO:0009725,GO:0009733,GO:0009734,GO:0009755,GO:0009987,GO:0010033,GO:0016020,GO:0016021,GO:0023052,GO:0031224,GO:0031226,GO:0032870,GO:0042221,GO:0044424,GO:0044425,GO:0044444,GO:0044459,GO:0044464,GO:0050789,GO:0050794,GO:0050896,GO:0051716,GO:0065007,GO:0070887,GO:0071310,GO:…	-	-	-	-	-	-	-	-	-	-	EamA
Ttrichr1G000417.m1	3847.GLYMA13G04350.2	1.21e-80	245	COG0071@1|root,KOG0710@2759|Eukaryota,37TVQ@33090|Viridiplantae,3GHWW@35493|Streptophyta,4JP5Q@91835|fabids	35493|Streptophyta	O	Belongs to the small heat shock protein (HSP20) family	-	-	-	ko:K13993	ko04141,map04141	-	-	-	ko00000,ko00001,ko03110	-	-	-	HSP20
Ttrichr1G000418.m1	3885.XP_007151106.1	2.26e-220	615	KOG0800@1|root,KOG0800@2759|Eukaryota,37QEK@33090|Viridiplantae,3G84U@35493|Streptophyta,4JCYV@91835|fabids	35493|Streptophyta	O	RING-H2 finger protein	-	GO:0003674,GO:0003824,GO:0004842,GO:0006464,GO:0006508,GO:0006511,GO:0006807,GO:0008150,GO:0008152,GO:0009056,GO:0009057,GO:0009987,GO:0010498,GO:0016567,GO:0016740,GO:0019538,GO:0019787,GO:0019941,GO:0030163,GO:0032446,GO:0036211,GO:0043161,GO:0043170,GO:0043412,GO:0043632,GO:0044237,GO:0044238,GO:0044248,GO:0044257,GO:0044260,GO:0044265,GO:0044267,GO:0051603,GO:0061630,GO:0061659,GO:0070647,GO:…	2.3.2.27	ko:K19041	-	-	-	-	ko00000,ko01000,ko04121	-	-	-	zf-RING_2
Ttrichr1G000419.m1	3827.XP_004489306.1	3.76e-37	131	2CYBA@1|root,2S4NQ@2759|Eukaryota,37W8Z@33090|Viridiplantae,3GK9F@35493|Streptophyta,4JUSC@91835|fabids	35493|Streptophyta	-	-	-	-	-	-	-	-	-	-	-	-	-	-	-
Ttrichr1G000420.m1	3885.XP_007151104.1	2.37e-279	774	2CMM7@1|root,2QQTE@2759|Eukaryota,37PEZ@33090|Viridiplantae,3GCAY@35493|Streptophyta,4JF2Y@91835|fabids	35493|Streptophyta	S	NHL domain-containing protein	-	-	-	-	-	-	-	-	-	-	-	-	NHL
Ttrichr1G000420.m2	3885.XP_007151104.1	0	885	2CMM7@1|root,2QQTE@2759|Eukaryota,37PEZ@33090|Viridiplantae,3GCAY@35493|Streptophyta,4JF2Y@91835|fabids	35493|Streptophyta	S	NHL domain-containing protein	-	-	-	-	-	-	-	-	-	-	-	-	NHL
Ttrichr1G000421.m1	3847.GLYMA19G01400.1	0	1454	COG3158@1|root,2QPSA@2759|Eukaryota,37NM3@33090|Viridiplantae,3G8B6@35493|Streptophyta,4JKUH@91835|fabids	35493|Streptophyta	P	Potassium transporter	HAK25	GO:0003674,GO:0005215,GO:0005575,GO:0005623,GO:0005886,GO:0006810,GO:0006811,GO:0006812,GO:0006813,GO:0008150,GO:0008324,GO:0009987,GO:0015075,GO:0015077,GO:0015079,GO:0015318,GO:0015672,GO:0016020,GO:0022857,GO:0022890,GO:0030001,GO:0034220,GO:0044464,GO:0046873,GO:0051179,GO:0051234,GO:0055085,GO:0071804,GO:0071805,GO:0071944,GO:0098655,GO:0098660,GO:0098662	-	ko:K03549	-	-	-	-	ko00000,ko02000	2.A.72	-	-	K_trans
Ttrichr1G000422.m1	3847.GLYMA05G06560.1	4.77e-77	231	KOG3435@1|root,KOG3435@2759|Eukaryota,37UK0@33090|Viridiplantae,3GIPD@35493|Streptophyta,4JQE0@91835|fabids	35493|Streptophyta	J	54S ribosomal protein L37, mitochondrial-like	-	-	-	ko:K17435	-	-	-	-	br01610,ko00000,ko03011	-	-	-	Ribosomal_L37
Ttrichr1G000422.m2	3847.GLYMA05G06560.1	4.77e-77	231	KOG3435@1|root,KOG3435@2759|Eukaryota,37UK0@33090|Viridiplantae,3GIPD@35493|Streptophyta,4JQE0@91835|fabids	35493|Streptophyta	J	54S ribosomal protein L37, mitochondrial-like	-	-	-	ko:K17435	-	-	-	-	br01610,ko00000,ko03011	-	-	-	Ribosomal_L37
Ttrichr1G000422.m3	3847.GLYMA05G06560.1	4.77e-77	231	KOG3435@1|root,KOG3435@2759|Eukaryota,37UK0@33090|Viridiplantae,3GIPD@35493|Streptophyta,4JQE0@91835|fabids	35493|Streptophyta	J	54S ribosomal protein L37, mitochondrial-like	-	-	-	ko:K17435	-	-	-	-	br01610,ko00000,ko03011	-	-	-	Ribosomal_L37
Ttrichr1G000423.m1	3885.XP_007151590.1	1.27e-19	85.1	2E1HP@1|root,2S8UR@2759|Eukaryota,37WPG@33090|Viridiplantae,3GM7Z@35493|Streptophyta,4JUVZ@91835|fabids	35493|Streptophyta	S	Mitochondrial domain of unknown function (DUF1713)	-	-	-	-	-	-	-	-	-	-	-	-	DUF1713
Ttrichr1G000424.m1	3847.GLYMA13G23950.1	0	978	COG1012@1|root,KOG2450@2759|Eukaryota	2759|Eukaryota	C	aldehyde dehydrogenase (NAD) activity	ALDH1A2	GO:0000003,GO:0000166,GO:0001101,GO:0001523,GO:0001568,GO:0001654,GO:0001655,GO:0001756,GO:0001758,GO:0001822,GO:0001889,GO:0001936,GO:0001944,GO:0001947,GO:0002009,GO:0002072,GO:0002138,GO:0002237,GO:0003002,GO:0003007,GO:0003008,GO:0003143,GO:0003674,GO:0003824,GO:0004028,GO:0004029,GO:0004030,GO:0004745,GO:0005096,GO:0005488,GO:0005497,GO:0005501,GO:0005515,GO:0005575,GO:0005622,GO:0005623,GO:…	1.2.1.3,1.2.1.36,1.2.1.5,1.2.1.68	ko:K00128,ko:K00129,ko:K07249,ko:K12355	ko00010,ko00053,ko00071,ko00280,ko00310,ko00330,ko00340,ko00350,ko00360,ko00380,ko00410,ko00561,ko00620,ko00625,ko00830,ko00903,ko00940,ko00980,ko00981,ko00982,ko01100,ko01110,ko01120,ko01130,ko05204,map00010,map00053,map00071,map00280,map00310,map00330,map00340,map00350,map00360,map00380,map00410,map00561,map00620,map00625,map00830,map00903,map00940,map00980,map00981,map00982,map01100,map01110,m…	M00135	R00264,R00631,R00710,R00711,R00904,R01752,R01986,R02123,R02536,R02537,R02549,R02678,R02695,R02697,R02940,R02957,R03283,R03300,R03302,R03869,R04065,R04506,R04882,R04883,R04888,R04889,R04891,R04892,R04903,R04996,R05050,R05237,R05238,R05286,R05700,R05701,R06366,R07104,R07441,R07442,R08146,R08282,R08283,R08307,R08385	RC00047,RC00071,RC00080,RC00186,RC00218,RC00242,RC00816,RC01500,RC01735	ko00000,ko00001,ko00002,ko01000	-	-	-	Aldedh
Ttrichr1G000425.m1	3847.GLYMA19G01381.1	0	943	COG0515@1|root,KOG1187@2759|Eukaryota,37NQY@33090|Viridiplantae,3G82Q@35493|Streptophyta,4JW6Z@91835|fabids	35493|Streptophyta	T	Protein kinase domain	-	-	-	-	-	-	-	-	-	-	-	-	Pkinase,Pkinase_Tyr
Ttrichr1G000426.m1	3847.GLYMA19G01371.2	5.81e-268	754	KOG4197@1|root,KOG4197@2759|Eukaryota,37MJR@33090|Viridiplantae,3G9QJ@35493|Streptophyta,4JJBX@91835|fabids	35493|Streptophyta	S	Pentatricopeptide repeat-containing protein	-	GO:0000375,GO:0000377,GO:0000398,GO:0003674,GO:0003676,GO:0003723,GO:0003824,GO:0004518,GO:0004519,GO:0005488,GO:0005575,GO:0005622,GO:0005623,GO:0005737,GO:0005739,GO:0006139,GO:0006396,GO:0006397,GO:0006725,GO:0006807,GO:0008150,GO:0008152,GO:0008380,GO:0009451,GO:0009987,GO:0010467,GO:0016070,GO:0016071,GO:0016787,GO:0016788,GO:0034641,GO:0043170,GO:0043226,GO:0043227,GO:0043229,GO:0043231,GO:…	-	-	-	-	-	-	-	-	-	-	PPR,PPR_2
Ttrichr1G000426.m2	3847.GLYMA19G01371.2	5.81e-268	754	KOG4197@1|root,KOG4197@2759|Eukaryota,37MJR@33090|Viridiplantae,3G9QJ@35493|Streptophyta,4JJBX@91835|fabids	35493|Streptophyta	S	Pentatricopeptide repeat-containing protein	-	GO:0000375,GO:0000377,GO:0000398,GO:0003674,GO:0003676,GO:0003723,GO:0003824,GO:0004518,GO:0004519,GO:0005488,GO:0005575,GO:0005622,GO:0005623,GO:0005737,GO:0005739,GO:0006139,GO:0006396,GO:0006397,GO:0006725,GO:0006807,GO:0008150,GO:0008152,GO:0008380,GO:0009451,GO:0009987,GO:0010467,GO:0016070,GO:0016071,GO:0016787,GO:0016788,GO:0034641,GO:0043170,GO:0043226,GO:0043227,GO:0043229,GO:0043231,GO:…	-	-	-	-	-	-	-	-	-	-	PPR,PPR_2
Ttrichr1G000427.m1	3847.GLYMA13G23930.1	7.95e-82	246	KOG0800@1|root,KOG0800@2759|Eukaryota,37VGS@33090|Viridiplantae,3GJU1@35493|Streptophyta,4JUDF@91835|fabids	35493|Streptophyta	O	finger protein	-	GO:0003674,GO:0003824,GO:0004842,GO:0006464,GO:0006508,GO:0006511,GO:0006807,GO:0008150,GO:0008152,GO:0009056,GO:0009057,GO:0009987,GO:0010498,GO:0016567,GO:0016740,GO:0019538,GO:0019787,GO:0019941,GO:0030163,GO:0032446,GO:0036211,GO:0043161,GO:0043170,GO:0043412,GO:0043632,GO:0044237,GO:0044238,GO:0044248,GO:0044257,GO:0044260,GO:0044265,GO:0044267,GO:0051603,GO:0061630,GO:0061659,GO:0070647,GO:…	-	-	-	-	-	-	-	-	-	-	zf-RING_2
Ttrichr1G000428.m1	3847.GLYMA13G23910.1	0	3610	2CMNF@1|root,2QQZG@2759|Eukaryota,37REE@33090|Viridiplantae,3GDDM@35493|Streptophyta,4JGAV@91835|fabids	35493|Streptophyta	S	methyl-CpG-binding domain-containing protein	-	GO:0000003,GO:0000166,GO:0000228,GO:0000785,GO:0000790,GO:0000792,GO:0001763,GO:0003006,GO:0003674,GO:0003676,GO:0003677,GO:0003824,GO:0004402,GO:0004842,GO:0005488,GO:0005515,GO:0005575,GO:0005622,GO:0005623,GO:0005634,GO:0005694,GO:0005720,GO:0005911,GO:0006139,GO:0006259,GO:0006325,GO:0006355,GO:0006464,GO:0006473,GO:0006475,GO:0006725,GO:0006807,GO:0006996,GO:0007275,GO:0008080,GO:0008150,GO:…	-	-	-	-	-	-	-	-	-	-	Bromodomain,DDT,FYRC,MBD,PHD,WHIM1,WSD
Ttrichr1G000428.m2	3847.GLYMA19G01310.1	0	3117	2CMNF@1|root,2QQZG@2759|Eukaryota,37REE@33090|Viridiplantae,3GDDM@35493|Streptophyta,4JGAV@91835|fabids	35493|Streptophyta	S	methyl-CpG-binding domain-containing protein	-	GO:0000003,GO:0000166,GO:0000228,GO:0000785,GO:0000790,GO:0000792,GO:0001763,GO:0003006,GO:0003674,GO:0003676,GO:0003677,GO:0003824,GO:0004402,GO:0004842,GO:0005488,GO:0005515,GO:0005575,GO:0005622,GO:0005623,GO:0005634,GO:0005694,GO:0005720,GO:0005911,GO:0006139,GO:0006259,GO:0006325,GO:0006355,GO:0006464,GO:0006473,GO:0006475,GO:0006725,GO:0006807,GO:0006996,GO:0007275,GO:0008080,GO:0008150,GO:…	-	-	-	-	-	-	-	-	-	-	Bromodomain,DDT,FYRC,MBD,PHD,WHIM1,WSD
Ttrichr1G000428.m3	3847.GLYMA19G01310.1	0	3117	2CMNF@1|root,2QQZG@2759|Eukaryota,37REE@33090|Viridiplantae,3GDDM@35493|Streptophyta,4JGAV@91835|fabids	35493|Streptophyta	S	methyl-CpG-binding domain-containing protein	-	GO:0000003,GO:0000166,GO:0000228,GO:0000785,GO:0000790,GO:0000792,GO:0001763,GO:0003006,GO:0003674,GO:0003676,GO:0003677,GO:0003824,GO:0004402,GO:0004842,GO:0005488,GO:0005515,GO:0005575,GO:0005622,GO:0005623,GO:0005634,GO:0005694,GO:0005720,GO:0005911,GO:0006139,GO:0006259,GO:0006325,GO:0006355,GO:0006464,GO:0006473,GO:0006475,GO:0006725,GO:0006807,GO:0006996,GO:0007275,GO:0008080,GO:0008150,GO:…	-	-	-	-	-	-	-	-	-	-	Bromodomain,DDT,FYRC,MBD,PHD,WHIM1,WSD
Ttrichr1G000429.m1	3847.GLYMA13G23890.3	5.76e-150	428	KOG0483@1|root,KOG0483@2759|Eukaryota,37SWT@33090|Viridiplantae,3GB6E@35493|Streptophyta,4JJAC@91835|fabids	35493|Streptophyta	K	Homeobox-leucine zipper protein	hb-1	GO:0003674,GO:0003676,GO:0003677,GO:0003700,GO:0005488,GO:0005515,GO:0005575,GO:0005622,GO:0005623,GO:0005634,GO:0006355,GO:0006417,GO:0006950,GO:0006970,GO:0007275,GO:0008150,GO:0009314,GO:0009416,GO:0009628,GO:0009637,GO:0009651,GO:0009653,GO:0009889,GO:0009890,GO:0009891,GO:0009892,GO:0009893,GO:0009965,GO:0010016,GO:0010468,GO:0010556,GO:0010557,GO:0010558,GO:0010604,GO:0010605,GO:0010608,GO:…	-	ko:K09338	-	-	-	-	ko00000,ko03000	-	-	-	HALZ,Homeobox
Ttrichr1G000430.m1	3847.GLYMA13G23860.2	2.22e-153	433	KOG1623@1|root,KOG1623@2759|Eukaryota,37JKT@33090|Viridiplantae,3GA1H@35493|Streptophyta,4JNKE@91835|fabids	35493|Streptophyta	U	Mediates both low-affinity uptake and efflux of sugar across the membrane	-	GO:0003674,GO:0005215,GO:0005575,GO:0005623,GO:0005886,GO:0005887,GO:0006810,GO:0008150,GO:0008643,GO:0015144,GO:0016020,GO:0016021,GO:0022857,GO:0031224,GO:0031226,GO:0034219,GO:0044425,GO:0044459,GO:0044464,GO:0051119,GO:0051179,GO:0051234,GO:0055085,GO:0071702,GO:0071944	-	ko:K15382	-	-	-	-	ko00000,ko02000	9.A.58.1	-	-	MtN3_slv
Ttrichr1G000431.m1	3885.XP_007151090.1	5.48e-129	371	KOG1623@1|root,KOG1623@2759|Eukaryota,37JKT@33090|Viridiplantae,3G87K@35493|Streptophyta,4JVVN@91835|fabids	35493|Streptophyta	U	Mediates both low-affinity uptake and efflux of sugar across the membrane	-	GO:0003674,GO:0005215,GO:0005575,GO:0005623,GO:0005886,GO:0005887,GO:0006810,GO:0008150,GO:0008643,GO:0015144,GO:0016020,GO:0016021,GO:0022857,GO:0031224,GO:0031226,GO:0034219,GO:0044425,GO:0044459,GO:0044464,GO:0051119,GO:0051179,GO:0051234,GO:0055085,GO:0071702,GO:0071944	-	ko:K15382	-	-	-	-	ko00000,ko02000	9.A.58.1	-	-	MtN3_slv
Ttrichr1G000432.m1	3847.GLYMA13G23850.1	3.93e-304	831	COG0652@1|root,2QSSP@2759|Eukaryota,37JGM@33090|Viridiplantae,3G9N2@35493|Streptophyta,4JGH9@91835|fabids	35493|Streptophyta	O	Peptidyl-prolyl cis-trans isomerase	-	GO:0005575,GO:0005622,GO:0005623,GO:0005737,GO:0006950,GO:0006952,GO:0008150,GO:0009507,GO:0009532,GO:0009534,GO:0009535,GO:0009536,GO:0009570,GO:0009579,GO:0009605,GO:0009607,GO:0009617,GO:0016020,GO:0031976,GO:0031977,GO:0031984,GO:0034357,GO:0042651,GO:0042742,GO:0043207,GO:0043226,GO:0043227,GO:0043229,GO:0043231,GO:0044422,GO:0044424,GO:0044434,GO:0044435,GO:0044436,GO:0044444,GO:0044446,GO:…	-	-	-	-	-	-	-	-	-	-	Pro_isomerase
Ttrichr1G000433.m1	3847.GLYMA13G23840.1	5.13e-268	733	COG0515@1|root,KOG0192@2759|Eukaryota,37MFU@33090|Viridiplantae,3G8KT@35493|Streptophyta,4JM23@91835|fabids	35493|Streptophyta	T	Serine threonine-protein kinase	-	GO:0003674,GO:0003824,GO:0004672,GO:0005575,GO:0005622,GO:0005623,GO:0005737,GO:0006464,GO:0006468,GO:0006793,GO:0006796,GO:0006807,GO:0007154,GO:0007165,GO:0008150,GO:0008152,GO:0009987,GO:0016301,GO:0016310,GO:0016740,GO:0016772,GO:0016773,GO:0019538,GO:0023052,GO:0035556,GO:0036211,GO:0043170,GO:0043412,GO:0044237,GO:0044238,GO:0044260,GO:0044267,GO:0044424,GO:0044464,GO:0050789,GO:0050794,GO:…	-	-	-	-	-	-	-	-	-	-	Pkinase_Tyr
Ttrichr1G000434.m1	3847.GLYMA19G01240.2	0	887	COG1078@1|root,KOG2681@2759|Eukaryota,37I91@33090|Viridiplantae,3GFTY@35493|Streptophyta,4JFD4@91835|fabids	35493|Streptophyta	S	Deoxynucleoside triphosphate triphosphohydrolase SAMHD1 homolog	-	-	-	-	-	-	-	-	-	-	-	-	HD
Ttrichr1G000435.m1	3847.GLYMA13G23810.2	1.07e-158	451	28N5H@1|root,2QUQN@2759|Eukaryota,37RJ4@33090|Viridiplantae,3GCIR@35493|Streptophyta,4JMJA@91835|fabids	35493|Streptophyta	S	photosystem I assembly	-	GO:0005575,GO:0005622,GO:0005623,GO:0005634,GO:0005737,GO:0005739,GO:0006091,GO:0008150,GO:0008152,GO:0009507,GO:0009526,GO:0009532,GO:0009534,GO:0009535,GO:0009536,GO:0009570,GO:0009579,GO:0009941,GO:0009987,GO:0015979,GO:0016020,GO:0016043,GO:0019684,GO:0022607,GO:0031967,GO:0031975,GO:0031976,GO:0031984,GO:0034357,GO:0034622,GO:0042651,GO:0043226,GO:0043227,GO:0043229,GO:0043231,GO:0043933,GO:…	-	-	-	-	-	-	-	-	-	-	-
Ttrichr1G000436.m1	3847.GLYMA05G30380.1	9.81e-31	113	2BD6H@1|root,2S11U@2759|Eukaryota,37V67@33090|Viridiplantae,3GJG4@35493|Streptophyta,4JUPK@91835|fabids	35493|Streptophyta	S	Basic blue protein-like	-	GO:0000003,GO:0003006,GO:0005575,GO:0005576,GO:0005623,GO:0005886,GO:0007275,GO:0008150,GO:0009791,GO:0009856,GO:0009908,GO:0016020,GO:0022414,GO:0031012,GO:0031224,GO:0031225,GO:0031226,GO:0032501,GO:0032502,GO:0044421,GO:0044425,GO:0044459,GO:0044464,GO:0044706,GO:0046658,GO:0048046,GO:0048367,GO:0048437,GO:0048438,GO:0048443,GO:0048466,GO:0048608,GO:0048653,GO:0048731,GO:0048827,GO:0048856,GO:…	-	-	-	-	-	-	-	-	-	-	Cu_bind_like
Ttrichr1G000437.m1	3880.AET04469	6.51e-34	121	2BD6H@1|root,2S11U@2759|Eukaryota,37V67@33090|Viridiplantae,3GJG4@35493|Streptophyta,4JU55@91835|fabids	35493|Streptophyta	S	Basic blue	-	GO:0000003,GO:0003006,GO:0005575,GO:0005576,GO:0005623,GO:0005886,GO:0007275,GO:0008150,GO:0009791,GO:0009856,GO:0009908,GO:0016020,GO:0022414,GO:0031012,GO:0031224,GO:0031225,GO:0031226,GO:0032501,GO:0032502,GO:0044421,GO:0044425,GO:0044459,GO:0044464,GO:0044706,GO:0046658,GO:0048046,GO:0048367,GO:0048437,GO:0048438,GO:0048443,GO:0048466,GO:0048608,GO:0048653,GO:0048731,GO:0048827,GO:0048856,GO:…	-	-	-	-	-	-	-	-	-	-	Cu_bind_like
Ttrichr1G000438.m1	3847.GLYMA06G17590.1	1.04e-235	657	28JQ4@1|root,2QS3E@2759|Eukaryota,37I7V@33090|Viridiplantae,3GAAV@35493|Streptophyta,4JN4T@91835|fabids	35493|Streptophyta	S	Omega-hydroxypalmitate O-feruloyl	-	GO:0000271,GO:0003674,GO:0003824,GO:0005975,GO:0005976,GO:0006082,GO:0006725,GO:0008150,GO:0008152,GO:0009058,GO:0009059,GO:0009664,GO:0009698,GO:0009699,GO:0009712,GO:0009713,GO:0009801,GO:0009802,GO:0009803,GO:0009832,GO:0009987,GO:0010345,GO:0010383,GO:0010393,GO:0016043,GO:0016051,GO:0016740,GO:0016746,GO:0016747,GO:0017144,GO:0018958,GO:0019438,GO:0019748,GO:0019752,GO:0032787,GO:0033692,GO:…	2.3.1.188	ko:K15400	ko00073,map00073	-	R09106	RC00004,RC00041	ko00000,ko00001,ko01000	-	-	-	Transferase
Ttrichr1G000439.m1	3847.GLYMA08G29710.1	7.41e-147	429	28NA2@1|root,2QUVH@2759|Eukaryota,37TM4@33090|Viridiplantae,3GFTW@35493|Streptophyta,4JS97@91835|fabids	35493|Streptophyta	S	F-box kelch-repeat protein	-	GO:0003674,GO:0003824,GO:0004842,GO:0005575,GO:0005622,GO:0005623,GO:0005634,GO:0006464,GO:0006508,GO:0006511,GO:0006807,GO:0008150,GO:0008152,GO:0009056,GO:0009057,GO:0009987,GO:0010498,GO:0016567,GO:0016740,GO:0019538,GO:0019787,GO:0019941,GO:0030163,GO:0031146,GO:0032446,GO:0036211,GO:0043161,GO:0043170,GO:0043226,GO:0043227,GO:0043229,GO:0043231,GO:0043412,GO:0043632,GO:0044237,GO:0044238,GO:…	-	-	-	-	-	-	-	-	-	-	F-box,FBA_1,FBA_3
Ttrichr1G000440.m1	3847.GLYMA13G23800.1	1.24e-60	189	2BD6H@1|root,2S11U@2759|Eukaryota,37V67@33090|Viridiplantae,3GJG4@35493|Streptophyta	35493|Streptophyta	S	Basic blue	-	-	-	-	-	-	-	-	-	-	-	-	Cu_bind_like
Ttrichr1G000441.m2	3847.GLYMA19G01210.1	3.53e-257	707	COG1052@1|root,KOG0069@2759|Eukaryota,37HMJ@33090|Viridiplantae,3GD7U@35493|Streptophyta,4JSEJ@91835|fabids	35493|Streptophyta	C	Catalyzes the NAD( )-dependent oxidation of formate to carbon dioxide. Involved in the cell stress response	FDH1	GO:0005575,GO:0005622,GO:0005623,GO:0005737,GO:0005739,GO:0008150,GO:0009507,GO:0009536,GO:0009579,GO:0010035,GO:0010038,GO:0042221,GO:0043226,GO:0043227,GO:0043229,GO:0043231,GO:0044424,GO:0044444,GO:0044464,GO:0046686,GO:0050896	1.17.1.9	ko:K00122	ko00630,ko00680,ko01100,ko01120,ko01200,map00630,map00680,map01100,map01120,map01200	-	R00519	RC02796	ko00000,ko00001,ko01000	-	-	-	2-Hacid_dh,2-Hacid_dh_C
Ttrichr1G000441.m1	3847.GLYMA19G01210.1	3.46e-253	697	COG1052@1|root,KOG0069@2759|Eukaryota,37HMJ@33090|Viridiplantae,3GD7U@35493|Streptophyta,4JSEJ@91835|fabids	35493|Streptophyta	C	Catalyzes the NAD( )-dependent oxidation of formate to carbon dioxide. Involved in the cell stress response	FDH1	GO:0005575,GO:0005622,GO:0005623,GO:0005737,GO:0005739,GO:0008150,GO:0009507,GO:0009536,GO:0009579,GO:0010035,GO:0010038,GO:0042221,GO:0043226,GO:0043227,GO:0043229,GO:0043231,GO:0044424,GO:0044444,GO:0044464,GO:0046686,GO:0050896	1.17.1.9	ko:K00122	ko00630,ko00680,ko01100,ko01120,ko01200,map00630,map00680,map01100,map01120,map01200	-	R00519	RC02796	ko00000,ko00001,ko01000	-	-	-	2-Hacid_dh,2-Hacid_dh_C
Ttrichr1G000441.m3	3847.GLYMA19G01200.1	1.93e-262	720	COG1052@1|root,KOG0069@2759|Eukaryota,37HMJ@33090|Viridiplantae,3GD7U@35493|Streptophyta,4JSEJ@91835|fabids	35493|Streptophyta	C	Catalyzes the NAD( )-dependent oxidation of formate to carbon dioxide. Involved in the cell stress response	FDH1	GO:0005575,GO:0005622,GO:0005623,GO:0005737,GO:0005739,GO:0008150,GO:0009507,GO:0009536,GO:0009579,GO:0010035,GO:0010038,GO:0042221,GO:0043226,GO:0043227,GO:0043229,GO:0043231,GO:0044424,GO:0044444,GO:0044464,GO:0046686,GO:0050896	1.17.1.9	ko:K00122	ko00630,ko00680,ko01100,ko01120,ko01200,map00630,map00680,map01100,map01120,map01200	-	R00519	RC02796	ko00000,ko00001,ko01000	-	-	-	2-Hacid_dh,2-Hacid_dh_C
Ttrichr1G000441.m4	3847.GLYMA19G01200.1	5.67e-255	701	COG1052@1|root,KOG0069@2759|Eukaryota,37HMJ@33090|Viridiplantae,3GD7U@35493|Streptophyta,4JSEJ@91835|fabids	35493|Streptophyta	C	Catalyzes the NAD( )-dependent oxidation of formate to carbon dioxide. Involved in the cell stress response	FDH1	GO:0005575,GO:0005622,GO:0005623,GO:0005737,GO:0005739,GO:0008150,GO:0009507,GO:0009536,GO:0009579,GO:0010035,GO:0010038,GO:0042221,GO:0043226,GO:0043227,GO:0043229,GO:0043231,GO:0044424,GO:0044444,GO:0044464,GO:0046686,GO:0050896	1.17.1.9	ko:K00122	ko00630,ko00680,ko01100,ko01120,ko01200,map00630,map00680,map01100,map01120,map01200	-	R00519	RC02796	ko00000,ko00001,ko01000	-	-	-	2-Hacid_dh,2-Hacid_dh_C
Ttrichr1G000442.m1	3847.GLYMA13G23770.1	3.97e-106	318	2CNGS@1|root,2QW75@2759|Eukaryota,37PCG@33090|Viridiplantae,3GF6Q@35493|Streptophyta,4JPEM@91835|fabids	35493|Streptophyta	S	Belongs to the Casparian strip membrane proteins (CASP) family	-	GO:0003674,GO:0005488,GO:0005575,GO:0005623,GO:0005886,GO:0016020,GO:0044464,GO:0048037,GO:0051536,GO:0051540,GO:0071944	-	-	-	-	-	-	-	-	-	-	DUF588
Ttrichr1G000443.m1	3880.AES74705	2.05e-194	543	COG0604@1|root,KOG1198@2759|Eukaryota,37YZD@33090|Viridiplantae,3GEJQ@35493|Streptophyta,4JTFK@91835|fabids	35493|Streptophyta	C	2-methylene-furan-3-one reductase-like	-	-	1.3.1.105	ko:K18980	-	-	-	-	ko00000,ko01000	-	-	-	ADH_N,ADH_zinc_N,ADH_zinc_N_2
Ttrichr1G000443.m2	3880.AES74705	1.07e-188	528	COG0604@1|root,KOG1198@2759|Eukaryota,37YZD@33090|Viridiplantae,3GEJQ@35493|Streptophyta,4JTFK@91835|fabids	35493|Streptophyta	C	2-methylene-furan-3-one reductase-like	-	-	1.3.1.105	ko:K18980	-	-	-	-	ko00000,ko01000	-	-	-	ADH_N,ADH_zinc_N,ADH_zinc_N_2
Ttrichr1G000443.m3	3880.AES74705	2.05e-194	543	COG0604@1|root,KOG1198@2759|Eukaryota,37YZD@33090|Viridiplantae,3GEJQ@35493|Streptophyta,4JTFK@91835|fabids	35493|Streptophyta	C	2-methylene-furan-3-one reductase-like	-	-	1.3.1.105	ko:K18980	-	-	-	-	ko00000,ko01000	-	-	-	ADH_N,ADH_zinc_N,ADH_zinc_N_2
Ttrichr1G000444.m1	3880.AES74705	1.44e-194	543	COG0604@1|root,KOG1198@2759|Eukaryota,37YZD@33090|Viridiplantae,3GEJQ@35493|Streptophyta,4JTFK@91835|fabids	35493|Streptophyta	C	2-methylene-furan-3-one reductase-like	-	-	1.3.1.105	ko:K18980	-	-	-	-	ko00000,ko01000	-	-	-	ADH_N,ADH_zinc_N,ADH_zinc_N_2
Ttrichr1G000444.m2	3847.GLYMA19G01160.1	3.65e-193	540	COG0604@1|root,KOG1198@2759|Eukaryota,37YZD@33090|Viridiplantae,3GEJQ@35493|Streptophyta,4JTFK@91835|fabids	35493|Streptophyta	C	2-methylene-furan-3-one reductase-like	-	-	1.3.1.105	ko:K18980	-	-	-	-	ko00000,ko01000	-	-	-	ADH_N,ADH_zinc_N,ADH_zinc_N_2
Ttrichr1G000445.m1	3847.GLYMA19G01140.1	1.78e-177	500	COG0604@1|root,KOG1198@2759|Eukaryota,37YZD@33090|Viridiplantae,3GEJQ@35493|Streptophyta,4JTFK@91835|fabids	35493|Streptophyta	C	2-methylene-furan-3-one reductase-like	-	-	1.3.1.105	ko:K18980	-	-	-	-	ko00000,ko01000	-	-	-	ADH_N,ADH_zinc_N,ADH_zinc_N_2
Ttrichr1G000446.m1	3847.GLYMA19G01150.1	2.15e-185	520	COG0604@1|root,KOG1198@2759|Eukaryota,37YZD@33090|Viridiplantae,3GEJQ@35493|Streptophyta,4JTFK@91835|fabids	35493|Streptophyta	C	2-methylene-furan-3-one reductase-like	-	-	1.3.1.105	ko:K18980	-	-	-	-	ko00000,ko01000	-	-	-	ADH_N,ADH_zinc_N,ADH_zinc_N_2
Ttrichr1G000447.m1	3847.GLYMA19G01140.1	7e-136	391	COG0604@1|root,KOG1198@2759|Eukaryota,37YZD@33090|Viridiplantae,3GEJQ@35493|Streptophyta,4JTFK@91835|fabids	35493|Streptophyta	C	2-methylene-furan-3-one reductase-like	-	-	1.3.1.105	ko:K18980	-	-	-	-	ko00000,ko01000	-	-	-	ADH_N,ADH_zinc_N,ADH_zinc_N_2
Ttrichr1G000447.m2	3847.GLYMA19G01140.1	8.91e-191	534	COG0604@1|root,KOG1198@2759|Eukaryota,37YZD@33090|Viridiplantae,3GEJQ@35493|Streptophyta,4JTFK@91835|fabids	35493|Streptophyta	C	2-methylene-furan-3-one reductase-like	-	-	1.3.1.105	ko:K18980	-	-	-	-	ko00000,ko01000	-	-	-	ADH_N,ADH_zinc_N,ADH_zinc_N_2
Ttrichr1G000448.m1	3847.GLYMA19G01150.1	4.9e-177	499	COG0604@1|root,KOG1198@2759|Eukaryota,37YZD@33090|Viridiplantae,3GEJQ@35493|Streptophyta,4JTFK@91835|fabids	35493|Streptophyta	C	2-methylene-furan-3-one reductase-like	-	-	1.3.1.105	ko:K18980	-	-	-	-	ko00000,ko01000	-	-	-	ADH_N,ADH_zinc_N,ADH_zinc_N_2
Ttrichr1G000448.m2	3847.GLYMA19G01150.1	8.09e-176	496	COG0604@1|root,KOG1198@2759|Eukaryota,37YZD@33090|Viridiplantae,3GEJQ@35493|Streptophyta,4JTFK@91835|fabids	35493|Streptophyta	C	2-methylene-furan-3-one reductase-like	-	-	1.3.1.105	ko:K18980	-	-	-	-	ko00000,ko01000	-	-	-	ADH_N,ADH_zinc_N,ADH_zinc_N_2
Ttrichr1G000449.m1	3847.GLYMA19G01140.1	3.13e-207	575	COG0604@1|root,KOG1198@2759|Eukaryota,37YZD@33090|Viridiplantae,3GEJQ@35493|Streptophyta,4JTFK@91835|fabids	35493|Streptophyta	C	2-methylene-furan-3-one reductase-like	-	-	1.3.1.105	ko:K18980	-	-	-	-	ko00000,ko01000	-	-	-	ADH_N,ADH_zinc_N,ADH_zinc_N_2
Ttrichr1G000450.m1	3880.AES83452	1.26e-182	514	COG0604@1|root,KOG1198@2759|Eukaryota	2759|Eukaryota	C	oxidoreductase activity	-	-	1.3.1.105	ko:K18980	-	-	-	-	ko00000,ko01000	-	-	-	ADH_N,ADH_zinc_N,ADH_zinc_N_2
Ttrichr1G000451.m1	3827.XP_004489907.1	1.31e-167	475	COG0604@1|root,KOG1198@2759|Eukaryota	2759|Eukaryota	C	oxidoreductase activity	-	-	1.3.1.105	ko:K18980	-	-	-	-	ko00000,ko01000	-	-	-	ADH_N,ADH_zinc_N,ADH_zinc_N_2
Ttrichr1G000452.m1	3847.GLYMA19G01120.1	1.39e-194	544	COG0604@1|root,KOG1198@2759|Eukaryota	2759|Eukaryota	C	oxidoreductase activity	-	-	1.3.1.105	ko:K18980	-	-	-	-	ko00000,ko01000	-	-	-	ADH_N,ADH_zinc_N,ADH_zinc_N_2
Ttrichr1G000453.m1	3847.GLYMA05G08540.1	4.75e-177	501	28K72@1|root,2QQSM@2759|Eukaryota,37PTC@33090|Viridiplantae,3GGYE@35493|Streptophyta,4JEES@91835|fabids	35493|Streptophyta	S	Belongs to the 'GDSL' lipolytic enzyme family	-	GO:0005575,GO:0005618,GO:0005623,GO:0005911,GO:0009505,GO:0009506,GO:0030054,GO:0030312,GO:0044464,GO:0055044,GO:0071944	-	-	-	-	-	-	-	-	-	-	Lipase_GDSL
Ttrichr1G000454.m1	3885.XP_007151047.1	0	1240	COG0457@1|root,KOG1840@2759|Eukaryota,37T4D@33090|Viridiplantae,3GH9Q@35493|Streptophyta,4JSJQ@91835|fabids	35493|Streptophyta	Z	Tetratricopeptide repeat	-	GO:0000003,GO:0000902,GO:0000904,GO:0001655,GO:0001822,GO:0001889,GO:0001894,GO:0001895,GO:0001947,GO:0002009,GO:0003006,GO:0003007,GO:0003143,GO:0003205,GO:0003230,GO:0003279,GO:0003283,GO:0003341,GO:0003351,GO:0005575,GO:0005622,GO:0005623,GO:0005737,GO:0005829,GO:0005886,GO:0005929,GO:0006928,GO:0006996,GO:0007017,GO:0007018,GO:0007275,GO:0007368,GO:0007369,GO:0007389,GO:0007507,GO:0008150,GO:…	-	-	-	-	-	-	-	-	-	-	TPR_10,TPR_12,TPR_7,TPR_8
Ttrichr1G000454.m2	3885.XP_007151047.1	0	1240	COG0457@1|root,KOG1840@2759|Eukaryota,37T4D@33090|Viridiplantae,3GH9Q@35493|Streptophyta,4JSJQ@91835|fabids	35493|Streptophyta	Z	Tetratricopeptide repeat	-	GO:0000003,GO:0000902,GO:0000904,GO:0001655,GO:0001822,GO:0001889,GO:0001894,GO:0001895,GO:0001947,GO:0002009,GO:0003006,GO:0003007,GO:0003143,GO:0003205,GO:0003230,GO:0003279,GO:0003283,GO:0003341,GO:0003351,GO:0005575,GO:0005622,GO:0005623,GO:0005737,GO:0005829,GO:0005886,GO:0005929,GO:0006928,GO:0006996,GO:0007017,GO:0007018,GO:0007275,GO:0007368,GO:0007369,GO:0007389,GO:0007507,GO:0008150,GO:…	-	-	-	-	-	-	-	-	-	-	TPR_10,TPR_12,TPR_7,TPR_8
Ttrichr1G000454.m3	3885.XP_007151047.1	0	1240	COG0457@1|root,KOG1840@2759|Eukaryota,37T4D@33090|Viridiplantae,3GH9Q@35493|Streptophyta,4JSJQ@91835|fabids	35493|Streptophyta	Z	Tetratricopeptide repeat	-	GO:0000003,GO:0000902,GO:0000904,GO:0001655,GO:0001822,GO:0001889,GO:0001894,GO:0001895,GO:0001947,GO:0002009,GO:0003006,GO:0003007,GO:0003143,GO:0003205,GO:0003230,GO:0003279,GO:0003283,GO:0003341,GO:0003351,GO:0005575,GO:0005622,GO:0005623,GO:0005737,GO:0005829,GO:0005886,GO:0005929,GO:0006928,GO:0006996,GO:0007017,GO:0007018,GO:0007275,GO:0007368,GO:0007369,GO:0007389,GO:0007507,GO:0008150,GO:…	-	-	-	-	-	-	-	-	-	-	TPR_10,TPR_12,TPR_7,TPR_8
Ttrichr1G000453.m2	3847.GLYMA05G08540.1	1.19e-177	503	28K72@1|root,2QQSM@2759|Eukaryota,37PTC@33090|Viridiplantae,3GGYE@35493|Streptophyta,4JEES@91835|fabids	35493|Streptophyta	S	Belongs to the 'GDSL' lipolytic enzyme family	-	GO:0005575,GO:0005618,GO:0005623,GO:0005911,GO:0009505,GO:0009506,GO:0030054,GO:0030312,GO:0044464,GO:0055044,GO:0071944	-	-	-	-	-	-	-	-	-	-	Lipase_GDSL
Ttrichr1G000453.m3	3847.GLYMA05G08540.1	4.45e-228	633	28K72@1|root,2QQSM@2759|Eukaryota,37PTC@33090|Viridiplantae,3GGYE@35493|Streptophyta,4JEES@91835|fabids	35493|Streptophyta	S	Belongs to the 'GDSL' lipolytic enzyme family	-	GO:0005575,GO:0005618,GO:0005623,GO:0005911,GO:0009505,GO:0009506,GO:0030054,GO:0030312,GO:0044464,GO:0055044,GO:0071944	-	-	-	-	-	-	-	-	-	-	Lipase_GDSL
Ttrichr1G000455.m1	3847.GLYMA05G08540.1	4.54e-261	717	28K72@1|root,2QQSM@2759|Eukaryota,37PTC@33090|Viridiplantae,3GGYE@35493|Streptophyta,4JEES@91835|fabids	35493|Streptophyta	S	Belongs to the 'GDSL' lipolytic enzyme family	-	GO:0005575,GO:0005618,GO:0005623,GO:0005911,GO:0009505,GO:0009506,GO:0030054,GO:0030312,GO:0044464,GO:0055044,GO:0071944	-	-	-	-	-	-	-	-	-	-	Lipase_GDSL
Ttrichr1G000455.m2	3847.GLYMA05G08540.1	1.12e-264	726	28K72@1|root,2QQSM@2759|Eukaryota,37PTC@33090|Viridiplantae,3GGYE@35493|Streptophyta,4JEES@91835|fabids	35493|Streptophyta	S	Belongs to the 'GDSL' lipolytic enzyme family	-	GO:0005575,GO:0005618,GO:0005623,GO:0005911,GO:0009505,GO:0009506,GO:0030054,GO:0030312,GO:0044464,GO:0055044,GO:0071944	-	-	-	-	-	-	-	-	-	-	Lipase_GDSL
Ttrichr1G000456.m1	3847.GLYMA05G08550.1	0	1195	COG1053@1|root,KOG2403@2759|Eukaryota,37PCA@33090|Viridiplantae,3G9AT@35493|Streptophyta,4JK9R@91835|fabids	35493|Streptophyta	C	Catalyzes the oxidation of L-aspartate to iminoaspartate	AO	GO:0005575,GO:0005622,GO:0005623,GO:0005737,GO:0006139,GO:0006725,GO:0006732,GO:0006733,GO:0006753,GO:0006793,GO:0006796,GO:0006807,GO:0008150,GO:0008152,GO:0009058,GO:0009108,GO:0009117,GO:0009165,GO:0009435,GO:0009507,GO:0009536,GO:0009987,GO:0018130,GO:0019359,GO:0019362,GO:0019363,GO:0019438,GO:0019637,GO:0019674,GO:0034641,GO:0034654,GO:0043226,GO:0043227,GO:0043229,GO:0043231,GO:0044237,GO:…	1.4.3.16	ko:K00278	ko00250,ko00760,ko01100,map00250,map00760,map01100	M00115	R00357,R00481	RC00006,RC02566	ko00000,ko00001,ko00002,ko01000	-	-	-	FAD_binding_2,Succ_DH_flav_C
Ttrichr1G000456.m2	3847.GLYMA05G08550.1	0	1195	COG1053@1|root,KOG2403@2759|Eukaryota,37PCA@33090|Viridiplantae,3G9AT@35493|Streptophyta,4JK9R@91835|fabids	35493|Streptophyta	C	Catalyzes the oxidation of L-aspartate to iminoaspartate	AO	GO:0005575,GO:0005622,GO:0005623,GO:0005737,GO:0006139,GO:0006725,GO:0006732,GO:0006733,GO:0006753,GO:0006793,GO:0006796,GO:0006807,GO:0008150,GO:0008152,GO:0009058,GO:0009108,GO:0009117,GO:0009165,GO:0009435,GO:0009507,GO:0009536,GO:0009987,GO:0018130,GO:0019359,GO:0019362,GO:0019363,GO:0019438,GO:0019637,GO:0019674,GO:0034641,GO:0034654,GO:0043226,GO:0043227,GO:0043229,GO:0043231,GO:0044237,GO:…	1.4.3.16	ko:K00278	ko00250,ko00760,ko01100,map00250,map00760,map01100	M00115	R00357,R00481	RC00006,RC02566	ko00000,ko00001,ko00002,ko01000	-	-	-	FAD_binding_2,Succ_DH_flav_C
Ttrichr1G000456.m3	3847.GLYMA05G08550.1	0	1195	COG1053@1|root,KOG2403@2759|Eukaryota,37PCA@33090|Viridiplantae,3G9AT@35493|Streptophyta,4JK9R@91835|fabids	35493|Streptophyta	C	Catalyzes the oxidation of L-aspartate to iminoaspartate	AO	GO:0005575,GO:0005622,GO:0005623,GO:0005737,GO:0006139,GO:0006725,GO:0006732,GO:0006733,GO:0006753,GO:0006793,GO:0006796,GO:0006807,GO:0008150,GO:0008152,GO:0009058,GO:0009108,GO:0009117,GO:0009165,GO:0009435,GO:0009507,GO:0009536,GO:0009987,GO:0018130,GO:0019359,GO:0019362,GO:0019363,GO:0019438,GO:0019637,GO:0019674,GO:0034641,GO:0034654,GO:0043226,GO:0043227,GO:0043229,GO:0043231,GO:0044237,GO:…	1.4.3.16	ko:K00278	ko00250,ko00760,ko01100,map00250,map00760,map01100	M00115	R00357,R00481	RC00006,RC02566	ko00000,ko00001,ko00002,ko01000	-	-	-	FAD_binding_2,Succ_DH_flav_C
Ttrichr1G000457.m1	3885.XP_007151041.1	2.28e-211	590	28IZI@1|root,2QRBA@2759|Eukaryota,37PA7@33090|Viridiplantae,3GBMI@35493|Streptophyta,4JDC8@91835|fabids	35493|Streptophyta	-	-	-	-	-	-	-	-	-	-	-	-	-	-	-
Ttrichr1G000457.m2	3885.XP_007151041.1	6.84e-293	801	28IZI@1|root,2QRBA@2759|Eukaryota,37PA7@33090|Viridiplantae,3GBMI@35493|Streptophyta,4JDC8@91835|fabids	35493|Streptophyta	-	-	-	-	-	-	-	-	-	-	-	-	-	-	-
Ttrichr1G000457.m3	3885.XP_007151041.1	2.28e-211	590	28IZI@1|root,2QRBA@2759|Eukaryota,37PA7@33090|Viridiplantae,3GBMI@35493|Streptophyta,4JDC8@91835|fabids	35493|Streptophyta	-	-	-	-	-	-	-	-	-	-	-	-	-	-	-
Ttrichr1G000458.m1	3847.GLYMA19G01060.1	1.99e-269	742	COG0265@1|root,KOG1320@2759|Eukaryota,37NI3@33090|Viridiplantae,3G8QG@35493|Streptophyta,4JI9J@91835|fabids	35493|Streptophyta	O	Protease Do-like 1	-	GO:0003674,GO:0003824,GO:0004175,GO:0004252,GO:0005488,GO:0005515,GO:0005575,GO:0005622,GO:0005623,GO:0005634,GO:0005737,GO:0006091,GO:0006508,GO:0006807,GO:0008150,GO:0008152,GO:0008233,GO:0008236,GO:0009056,GO:0009057,GO:0009507,GO:0009534,GO:0009535,GO:0009536,GO:0009579,GO:0009719,GO:0009725,GO:0009735,GO:0009765,GO:0009987,GO:0010033,GO:0010206,GO:0015979,GO:0016020,GO:0016787,GO:0017171,GO:…	-	-	-	-	-	-	-	-	-	-	PDZ_2,Trypsin_2
Ttrichr1G000459.m2	3885.XP_007151035.1	4.69e-177	497	COG0288@1|root,KOG1578@2759|Eukaryota,37QMN@33090|Viridiplantae,3GAY4@35493|Streptophyta,4JGSV@91835|fabids	35493|Streptophyta	P	Reversible hydration of carbon dioxide	-	GO:0002376,GO:0003674,GO:0003824,GO:0004089,GO:0005575,GO:0005576,GO:0005622,GO:0005623,GO:0005737,GO:0005829,GO:0005886,GO:0006950,GO:0006952,GO:0006955,GO:0008150,GO:0008152,GO:0009266,GO:0009409,GO:0009507,GO:0009526,GO:0009532,GO:0009534,GO:0009535,GO:0009536,GO:0009570,GO:0009579,GO:0009605,GO:0009607,GO:0009617,GO:0009620,GO:0009628,GO:0009814,GO:0009817,GO:0009941,GO:0009987,GO:0010033,GO:…	4.2.1.1	ko:K01673	ko00910,map00910	-	R00132,R10092	RC02807	ko00000,ko00001,ko01000	-	-	-	Pro_CA
Ttrichr1G000459.m1	3847.GLYMA05G08590.1	1.6e-215	597	COG0288@1|root,KOG1578@2759|Eukaryota,37QMN@33090|Viridiplantae,3GAY4@35493|Streptophyta,4JGSV@91835|fabids	35493|Streptophyta	P	Reversible hydration of carbon dioxide	-	GO:0002376,GO:0003674,GO:0003824,GO:0004089,GO:0005575,GO:0005576,GO:0005622,GO:0005623,GO:0005737,GO:0005829,GO:0005886,GO:0006950,GO:0006952,GO:0006955,GO:0008150,GO:0008152,GO:0009266,GO:0009409,GO:0009507,GO:0009526,GO:0009532,GO:0009534,GO:0009535,GO:0009536,GO:0009570,GO:0009579,GO:0009605,GO:0009607,GO:0009617,GO:0009620,GO:0009628,GO:0009814,GO:0009817,GO:0009941,GO:0009987,GO:0010033,GO:…	4.2.1.1	ko:K01673	ko00910,map00910	-	R00132,R10092	RC02807	ko00000,ko00001,ko01000	-	-	-	Pro_CA
Ttrichr1G000459.m3	3847.GLYMA05G08590.1	4.39e-225	622	COG0288@1|root,KOG1578@2759|Eukaryota,37QMN@33090|Viridiplantae,3GAY4@35493|Streptophyta,4JGSV@91835|fabids	35493|Streptophyta	P	Reversible hydration of carbon dioxide	-	GO:0002376,GO:0003674,GO:0003824,GO:0004089,GO:0005575,GO:0005576,GO:0005622,GO:0005623,GO:0005737,GO:0005829,GO:0005886,GO:0006950,GO:0006952,GO:0006955,GO:0008150,GO:0008152,GO:0009266,GO:0009409,GO:0009507,GO:0009526,GO:0009532,GO:0009534,GO:0009535,GO:0009536,GO:0009570,GO:0009579,GO:0009605,GO:0009607,GO:0009617,GO:0009620,GO:0009628,GO:0009814,GO:0009817,GO:0009941,GO:0009987,GO:0010033,GO:…	4.2.1.1	ko:K01673	ko00910,map00910	-	R00132,R10092	RC02807	ko00000,ko00001,ko01000	-	-	-	Pro_CA
Ttrichr1G000459.m4	3847.GLYMA05G08590.1	1.6e-215	597	COG0288@1|root,KOG1578@2759|Eukaryota,37QMN@33090|Viridiplantae,3GAY4@35493|Streptophyta,4JGSV@91835|fabids	35493|Streptophyta	P	Reversible hydration of carbon dioxide	-	GO:0002376,GO:0003674,GO:0003824,GO:0004089,GO:0005575,GO:0005576,GO:0005622,GO:0005623,GO:0005737,GO:0005829,GO:0005886,GO:0006950,GO:0006952,GO:0006955,GO:0008150,GO:0008152,GO:0009266,GO:0009409,GO:0009507,GO:0009526,GO:0009532,GO:0009534,GO:0009535,GO:0009536,GO:0009570,GO:0009579,GO:0009605,GO:0009607,GO:0009617,GO:0009620,GO:0009628,GO:0009814,GO:0009817,GO:0009941,GO:0009987,GO:0010033,GO:…	4.2.1.1	ko:K01673	ko00910,map00910	-	R00132,R10092	RC02807	ko00000,ko00001,ko01000	-	-	-	Pro_CA
Ttrichr1G000460.m1	3847.GLYMA19G01030.1	4.67e-108	320	29TGJ@1|root,2RZTU@2759|Eukaryota,37UUG@33090|Viridiplantae,3GIKN@35493|Streptophyta,4JQCZ@91835|fabids	35493|Streptophyta	S	Protein of unknown function (DUF1645)	-	-	-	-	-	-	-	-	-	-	-	-	DUF1645
Ttrichr1G000461.m1	3847.GLYMA13G26380.4	0	1417	KOG4658@1|root,KOG4658@2759|Eukaryota,37P43@33090|Viridiplantae,3GF32@35493|Streptophyta,4JS8T@91835|fabids	35493|Streptophyta	T	Belongs to the disease resistance NB-LRR family	-	-	-	-	-	-	-	-	-	-	-	-	NB-ARC
Ttrichr1G000461.m2	3847.GLYMA13G26380.4	0	1417	KOG4658@1|root,KOG4658@2759|Eukaryota,37P43@33090|Viridiplantae,3GF32@35493|Streptophyta,4JS8T@91835|fabids	35493|Streptophyta	T	Belongs to the disease resistance NB-LRR family	-	-	-	-	-	-	-	-	-	-	-	-	NB-ARC
Ttrichr1G000462.m1	3847.GLYMA05G08630.1	0	2199	COG0474@1|root,KOG0206@2759|Eukaryota,37P37@33090|Viridiplantae,3GEGU@35493|Streptophyta,4JN2M@91835|fabids	35493|Streptophyta	P	Belongs to the cation transport ATPase (P-type) (TC 3.A.3) family. Type IV subfamily	-	GO:0003674,GO:0003824,GO:0004012,GO:0005215,GO:0005319,GO:0005548,GO:0005575,GO:0005622,GO:0005623,GO:0005737,GO:0005794,GO:0005802,GO:0005886,GO:0006810,GO:0006811,GO:0006820,GO:0006869,GO:0006900,GO:0006996,GO:0008150,GO:0009987,GO:0010876,GO:0012505,GO:0015711,GO:0015748,GO:0015914,GO:0016020,GO:0016043,GO:0016050,GO:0016192,GO:0016462,GO:0016787,GO:0016817,GO:0016818,GO:0016887,GO:0017111,GO:…	3.6.3.1	ko:K01530	-	-	-	-	ko00000,ko01000	-	-	-	Cation_ATPase,E1-E2_ATPase,Hydrolase,PhoLip_ATPase_C,PhoLip_ATPase_N
Ttrichr1G000463.m1	3847.GLYMA19G01000.3	0	1211	KOG0582@1|root,KOG0582@2759|Eukaryota,37K74@33090|Viridiplantae,3G9QR@35493|Streptophyta,4JJUU@91835|fabids	35493|Streptophyta	T	Serine threonine-protein kinase	-	GO:0001932,GO:0001934,GO:0003674,GO:0003824,GO:0004672,GO:0004674,GO:0005575,GO:0005622,GO:0005623,GO:0005737,GO:0006464,GO:0006468,GO:0006793,GO:0006796,GO:0006807,GO:0006950,GO:0007154,GO:0007165,GO:0007346,GO:0008150,GO:0008152,GO:0009893,GO:0009987,GO:0010562,GO:0010604,GO:0016301,GO:0016310,GO:0016740,GO:0016772,GO:0016773,GO:0019220,GO:0019222,GO:0019538,GO:0023014,GO:0023052,GO:0031098,GO:…	2.7.11.1	ko:K08835	-	-	-	-	ko00000,ko01000,ko01001	-	-	-	Pkinase
Ttrichr1G000463.m2	3847.GLYMA19G01000.3	0	1211	KOG0582@1|root,KOG0582@2759|Eukaryota,37K74@33090|Viridiplantae,3G9QR@35493|Streptophyta,4JJUU@91835|fabids	35493|Streptophyta	T	Serine threonine-protein kinase	-	GO:0001932,GO:0001934,GO:0003674,GO:0003824,GO:0004672,GO:0004674,GO:0005575,GO:0005622,GO:0005623,GO:0005737,GO:0006464,GO:0006468,GO:0006793,GO:0006796,GO:0006807,GO:0006950,GO:0007154,GO:0007165,GO:0007346,GO:0008150,GO:0008152,GO:0009893,GO:0009987,GO:0010562,GO:0010604,GO:0016301,GO:0016310,GO:0016740,GO:0016772,GO:0016773,GO:0019220,GO:0019222,GO:0019538,GO:0023014,GO:0023052,GO:0031098,GO:…	2.7.11.1	ko:K08835	-	-	-	-	ko00000,ko01000,ko01001	-	-	-	Pkinase
Ttrichr1G000464.m1	3847.GLYMA19G00980.1	3.12e-221	614	COG0451@1|root,KOG1502@2759|Eukaryota,37Q03@33090|Viridiplantae,3GF6N@35493|Streptophyta,4JMAR@91835|fabids	35493|Streptophyta	V	Belongs to the 3-beta-HSD family	-	GO:0003674,GO:0003824,GO:0006725,GO:0006950,GO:0006952,GO:0008150,GO:0008152,GO:0009058,GO:0009605,GO:0009607,GO:0009617,GO:0009698,GO:0009699,GO:0009808,GO:0009809,GO:0009889,GO:0009890,GO:0009892,GO:0009962,GO:0009964,GO:0009987,GO:0016491,GO:0016627,GO:0016628,GO:0019222,GO:0019438,GO:0019748,GO:0033729,GO:0042742,GO:0043207,GO:0044237,GO:0044249,GO:0044550,GO:0048519,GO:0050789,GO:0050896,GO:…	-	-	-	-	-	-	-	-	-	-	3Beta_HSD,Epimerase
Ttrichr1G000465.m1	3847.GLYMA05G08660.2	1.14e-43	149	2BM9X@1|root,2S1KE@2759|Eukaryota,37VKX@33090|Viridiplantae,3GJWR@35493|Streptophyta	35493|Streptophyta	-	-	-	-	-	-	-	-	-	-	-	-	-	-	-
Ttrichr1G000465.m2	3847.GLYMA05G08660.2	9.17e-44	149	2BM9X@1|root,2S1KE@2759|Eukaryota,37VKX@33090|Viridiplantae,3GJWR@35493|Streptophyta	35493|Streptophyta	-	-	-	-	-	-	-	-	-	-	-	-	-	-	-
Ttrichr1G000466.m1	3847.GLYMA05G08670.1	4.5e-119	340	28MZD@1|root,2QUI8@2759|Eukaryota,37I66@33090|Viridiplantae,3GC8Q@35493|Streptophyta,4JFAF@91835|fabids	35493|Streptophyta	S	Universal stress protein A-like protein	-	GO:0000166,GO:0003674,GO:0005488,GO:0005575,GO:0005623,GO:0005886,GO:0008144,GO:0016020,GO:0016208,GO:0017076,GO:0030554,GO:0032553,GO:0032555,GO:0032559,GO:0036094,GO:0043167,GO:0043168,GO:0043169,GO:0044464,GO:0071944,GO:0097159,GO:0097367,GO:1901265,GO:1901363	-	-	-	-	-	-	-	-	-	-	Usp
Ttrichr1G000467.m1	3847.GLYMA05G08680.1	0	947	28IK4@1|root,2QU7H@2759|Eukaryota,37PYX@33090|Viridiplantae,3GXAK@35493|Streptophyta,4JRHQ@91835|fabids	35493|Streptophyta	S	PWWP domain	-	-	-	-	-	-	-	-	-	-	-	-	PWWP
Ttrichr1G000467.m2	3847.GLYMA05G08680.1	0	948	28IK4@1|root,2QU7H@2759|Eukaryota,37PYX@33090|Viridiplantae,3GXAK@35493|Streptophyta,4JRHQ@91835|fabids	35493|Streptophyta	S	PWWP domain	-	-	-	-	-	-	-	-	-	-	-	-	PWWP
Ttrichr1G000468.m1	3885.XP_007151028.1	1.43e-133	409	KOG4658@1|root,KOG4658@2759|Eukaryota,37JN7@33090|Viridiplantae,3GAV6@35493|Streptophyta	35493|Streptophyta	T	Belongs to the disease resistance NB-LRR family	-	-	-	-	-	-	-	-	-	-	-	-	NB-ARC
Ttrichr1G000469.m1	3847.GLYMA13G26380.4	0	1320	KOG4658@1|root,KOG4658@2759|Eukaryota,37P43@33090|Viridiplantae,3GF32@35493|Streptophyta,4JS8T@91835|fabids	35493|Streptophyta	T	Belongs to the disease resistance NB-LRR family	-	-	-	-	-	-	-	-	-	-	-	-	NB-ARC
Ttrichr1G000469.m2	3847.GLYMA13G26380.4	0	1320	KOG4658@1|root,KOG4658@2759|Eukaryota,37P43@33090|Viridiplantae,3GF32@35493|Streptophyta,4JS8T@91835|fabids	35493|Streptophyta	T	Belongs to the disease resistance NB-LRR family	-	-	-	-	-	-	-	-	-	-	-	-	NB-ARC
Ttrichr1G000470.m1	3847.GLYMA13G26380.4	0	1248	KOG4658@1|root,KOG4658@2759|Eukaryota,37P43@33090|Viridiplantae,3GF32@35493|Streptophyta,4JS8T@91835|fabids	35493|Streptophyta	T	Belongs to the disease resistance NB-LRR family	-	-	-	-	-	-	-	-	-	-	-	-	NB-ARC
Ttrichr1G000470.m2	3847.GLYMA13G26380.4	0	1248	KOG4658@1|root,KOG4658@2759|Eukaryota,37P43@33090|Viridiplantae,3GF32@35493|Streptophyta,4JS8T@91835|fabids	35493|Streptophyta	T	Belongs to the disease resistance NB-LRR family	-	-	-	-	-	-	-	-	-	-	-	-	NB-ARC
Ttrichr1G000470.m3	3847.GLYMA13G26380.4	0	1248	KOG4658@1|root,KOG4658@2759|Eukaryota,37P43@33090|Viridiplantae,3GF32@35493|Streptophyta,4JS8T@91835|fabids	35493|Streptophyta	T	Belongs to the disease resistance NB-LRR family	-	-	-	-	-	-	-	-	-	-	-	-	NB-ARC
Ttrichr1G000471.m1	3847.GLYMA13G26141.1	0	1365	KOG4658@1|root,KOG4658@2759|Eukaryota,37P43@33090|Viridiplantae,3GF32@35493|Streptophyta,4JS8T@91835|fabids	35493|Streptophyta	T	Belongs to the disease resistance NB-LRR family	-	-	-	-	-	-	-	-	-	-	-	-	NB-ARC
Ttrichr1G000471.m2	3847.GLYMA13G26141.1	0	1285	KOG4658@1|root,KOG4658@2759|Eukaryota,37P43@33090|Viridiplantae,3GF32@35493|Streptophyta,4JS8T@91835|fabids	35493|Streptophyta	T	Belongs to the disease resistance NB-LRR family	-	-	-	-	-	-	-	-	-	-	-	-	NB-ARC
Ttrichr1G000471.m3	3847.GLYMA13G26141.1	0	1365	KOG4658@1|root,KOG4658@2759|Eukaryota,37P43@33090|Viridiplantae,3GF32@35493|Streptophyta,4JS8T@91835|fabids	35493|Streptophyta	T	Belongs to the disease resistance NB-LRR family	-	-	-	-	-	-	-	-	-	-	-	-	NB-ARC
Ttrichr1G000472.m1	3847.GLYMA05G08750.1	0	1101	COG0513@1|root,KOG0331@2759|Eukaryota,37JKF@33090|Viridiplantae,3G7NV@35493|Streptophyta,4JKZ6@91835|fabids	35493|Streptophyta	A	Belongs to the DEAD box helicase family	-	GO:0003674,GO:0003724,GO:0003824,GO:0004004,GO:0004386,GO:0004672,GO:0004674,GO:0005575,GO:0005622,GO:0005623,GO:0005634,GO:0005730,GO:0005737,GO:0005829,GO:0006139,GO:0006464,GO:0006468,GO:0006725,GO:0006793,GO:0006796,GO:0006807,GO:0006950,GO:0006970,GO:0006972,GO:0008026,GO:0008150,GO:0008152,GO:0008186,GO:0009628,GO:0009651,GO:0009987,GO:0010501,GO:0016070,GO:0016301,GO:0016310,GO:0016462,GO:…	3.6.4.13	ko:K12823	ko03040,ko05202,ko05205,map03040,map05202,map05205	-	-	-	ko00000,ko00001,ko01000,ko03009,ko03041	-	-	-	DEAD,Helicase_C,WW
Ttrichr1G000473.m1	3847.GLYMA05G08740.4	0	1072	2CNFU@1|root,2QVZV@2759|Eukaryota,37QKF@33090|Viridiplantae,3G815@35493|Streptophyta,4JD9U@91835|fabids	35493|Streptophyta	S	DNA (cytosine-5)-methyltransferase	DRM2	GO:0003674,GO:0003824,GO:0003886,GO:0005575,GO:0005622,GO:0005623,GO:0005634,GO:0005654,GO:0006139,GO:0006259,GO:0006304,GO:0006305,GO:0006306,GO:0006325,GO:0006342,GO:0006346,GO:0006355,GO:0006464,GO:0006479,GO:0006725,GO:0006807,GO:0006950,GO:0006952,GO:0006996,GO:0008150,GO:0008152,GO:0008168,GO:0008213,GO:0008757,GO:0009008,GO:0009605,GO:0009607,GO:0009620,GO:0009743,GO:0009744,GO:0009746,GO:…	-	-	-	-	-	-	-	-	-	-	DNA_methylase
Ttrichr1G000473.m2	3847.GLYMA05G08740.4	0	1096	2CNFU@1|root,2QVZV@2759|Eukaryota,37QKF@33090|Viridiplantae,3G815@35493|Streptophyta,4JD9U@91835|fabids	35493|Streptophyta	S	DNA (cytosine-5)-methyltransferase	DRM2	GO:0003674,GO:0003824,GO:0003886,GO:0005575,GO:0005622,GO:0005623,GO:0005634,GO:0005654,GO:0006139,GO:0006259,GO:0006304,GO:0006305,GO:0006306,GO:0006325,GO:0006342,GO:0006346,GO:0006355,GO:0006464,GO:0006479,GO:0006725,GO:0006807,GO:0006950,GO:0006952,GO:0006996,GO:0008150,GO:0008152,GO:0008168,GO:0008213,GO:0008757,GO:0009008,GO:0009605,GO:0009607,GO:0009620,GO:0009743,GO:0009744,GO:0009746,GO:…	-	-	-	-	-	-	-	-	-	-	DNA_methylase
Ttrichr1G000473.m3	3847.GLYMA05G08740.4	0	1096	2CNFU@1|root,2QVZV@2759|Eukaryota,37QKF@33090|Viridiplantae,3G815@35493|Streptophyta,4JD9U@91835|fabids	35493|Streptophyta	S	DNA (cytosine-5)-methyltransferase	DRM2	GO:0003674,GO:0003824,GO:0003886,GO:0005575,GO:0005622,GO:0005623,GO:0005634,GO:0005654,GO:0006139,GO:0006259,GO:0006304,GO:0006305,GO:0006306,GO:0006325,GO:0006342,GO:0006346,GO:0006355,GO:0006464,GO:0006479,GO:0006725,GO:0006807,GO:0006950,GO:0006952,GO:0006996,GO:0008150,GO:0008152,GO:0008168,GO:0008213,GO:0008757,GO:0009008,GO:0009605,GO:0009607,GO:0009620,GO:0009743,GO:0009744,GO:0009746,GO:…	-	-	-	-	-	-	-	-	-	-	DNA_methylase
Ttrichr1G000474.m1	3847.GLYMA19G00230.1	7.73e-276	758	COG5434@1|root,2QW1D@2759|Eukaryota,37I0Z@33090|Viridiplantae,3GC58@35493|Streptophyta,4JGRG@91835|fabids	35493|Streptophyta	G	Polygalacturonase	-	GO:0003674,GO:0003824,GO:0004553,GO:0004650,GO:0005575,GO:0005618,GO:0005623,GO:0008150,GO:0009664,GO:0009825,GO:0009827,GO:0009831,GO:0009987,GO:0016043,GO:0016049,GO:0016787,GO:0016798,GO:0030312,GO:0040007,GO:0042545,GO:0042547,GO:0044464,GO:0045229,GO:0071554,GO:0071555,GO:0071669,GO:0071840,GO:0071944	3.2.1.15,3.2.1.67	ko:K01184,ko:K01213	ko00040,ko01100,map00040,map01100	M00081	R01982,R02360,R07413	RC00049	ko00000,ko00001,ko00002,ko01000	-	-	-	Glyco_hydro_28
Ttrichr1G000475.m1	3649.evm.model.supercontig_193.14	2.44e-60	192	KOG0412@1|root,KOG0412@2759|Eukaryota,37KBZ@33090|Viridiplantae,3GB2Q@35493|Streptophyta,3HZD7@3699|Brassicales	35493|Streptophyta	U	Conserved oligomeric Golgi complex subunit	-	GO:0000301,GO:0003674,GO:0003676,GO:0003723,GO:0003824,GO:0004518,GO:0004519,GO:0005488,GO:0005575,GO:0005622,GO:0005623,GO:0005737,GO:0005794,GO:0006139,GO:0006725,GO:0006807,GO:0006810,GO:0006890,GO:0006891,GO:0006996,GO:0007030,GO:0008150,GO:0008152,GO:0009451,GO:0009987,GO:0010256,GO:0012505,GO:0016043,GO:0016070,GO:0016192,GO:0016787,GO:0016788,GO:0017119,GO:0022607,GO:0032991,GO:0034622,GO:…	-	ko:K20291	-	-	-	-	ko00000,ko04131	-	-	-	COG4,PPR,PPR_2,RINT1_TIP1
Ttrichr1G000476.m1	3885.XP_007139019.1	2.99e-90	288	KOG4197@1|root,KOG4197@2759|Eukaryota,37I0C@33090|Viridiplantae,3G8WP@35493|Streptophyta,4JINU@91835|fabids	35493|Streptophyta	S	Pentatricopeptide repeat-containing protein At4g01400, mitochondrial-like	-	-	-	ko:K20291	-	-	-	-	ko00000,ko04131	-	-	-	PPR,PPR_1,PPR_2,PPR_3
Ttrichr1G000477.m1	161934.XP_010672580.1	1.44e-127	362	COG1100@1|root,KOG0070@2759|Eukaryota,37PTM@33090|Viridiplantae,3GEW7@35493|Streptophyta	35493|Streptophyta	U	Belongs to the small GTPase superfamily. Arf family	-	GO:0005575,GO:0005622,GO:0005623,GO:0005737,GO:0005794,GO:0006464,GO:0006471,GO:0006807,GO:0006810,GO:0006886,GO:0008104,GO:0008150,GO:0008152,GO:0009987,GO:0012505,GO:0015031,GO:0015833,GO:0016192,GO:0019538,GO:0033036,GO:0034613,GO:0036211,GO:0042886,GO:0043170,GO:0043226,GO:0043227,GO:0043229,GO:0043231,GO:0043412,GO:0044237,GO:0044238,GO:0044260,GO:0044267,GO:0044424,GO:0044444,GO:0044464,GO:…	-	ko:K07937	ko04072,ko04144,ko05110,ko05134,map04072,map04144,map05110,map05134	-	-	-	ko00000,ko00001,ko04031,ko04131,ko04147	-	-	-	Arf
Ttrichr1G000478.m1	3847.GLYMA04G15890.1	3.55e-247	683	KOG0798@1|root,KOG0798@2759|Eukaryota,37KPA@33090|Viridiplantae,3GE24@35493|Streptophyta,4JJSI@91835|fabids	35493|Streptophyta	D	Sister chromatid cohesion protein	-	-	-	ko:K11271	-	-	-	-	ko00000,ko03036	-	-	-	Dcc1
Ttrichr1G000478.m2	3847.GLYMA04G15890.1	3.55e-247	683	KOG0798@1|root,KOG0798@2759|Eukaryota,37KPA@33090|Viridiplantae,3GE24@35493|Streptophyta,4JJSI@91835|fabids	35493|Streptophyta	D	Sister chromatid cohesion protein	-	-	-	ko:K11271	-	-	-	-	ko00000,ko03036	-	-	-	Dcc1
Ttrichr1G000479.m1	3847.GLYMA19G00930.1	3.37e-112	325	COG5147@1|root,KOG0048@2759|Eukaryota,37SPI@33090|Viridiplantae,3GBY9@35493|Streptophyta,4JP3S@91835|fabids	35493|Streptophyta	K	Myb-related protein	MYB24	GO:0000003,GO:0000981,GO:0000988,GO:0000989,GO:0001067,GO:0001076,GO:0001101,GO:0001134,GO:0001135,GO:0003006,GO:0003674,GO:0003676,GO:0003677,GO:0003700,GO:0005488,GO:0005575,GO:0005622,GO:0005623,GO:0005634,GO:0006355,GO:0006357,GO:0007154,GO:0007165,GO:0007275,GO:0008150,GO:0009719,GO:0009725,GO:0009739,GO:0009740,GO:0009753,GO:0009755,GO:0009791,GO:0009867,GO:0009889,GO:0009908,GO:0009987,GO:…	-	ko:K09422	-	-	-	-	ko00000,ko03000	-	-	-	Myb_DNA-binding
Ttrichr1G000480.m1	3847.GLYMA05G08761.1	4.1e-26	107	COG5147@1|root,KOG0048@2759|Eukaryota	2759|Eukaryota	ADK	RNA polymerase II transcription regulator recruiting activity	-	-	-	ko:K09422,ko:K16599	-	-	-	-	ko00000,ko01000,ko03000,ko04812	-	-	-	Myb_DNA-binding,TTL
Ttrichr1G000481.m1	3847.GLYMA13G26141.1	0	1365	KOG4658@1|root,KOG4658@2759|Eukaryota,37P43@33090|Viridiplantae,3GF32@35493|Streptophyta,4JS8T@91835|fabids	35493|Streptophyta	T	Belongs to the disease resistance NB-LRR family	-	-	-	-	-	-	-	-	-	-	-	-	NB-ARC
Ttrichr1G000481.m2	3847.GLYMA13G26141.1	0	1285	KOG4658@1|root,KOG4658@2759|Eukaryota,37P43@33090|Viridiplantae,3GF32@35493|Streptophyta,4JS8T@91835|fabids	35493|Streptophyta	T	Belongs to the disease resistance NB-LRR family	-	-	-	-	-	-	-	-	-	-	-	-	NB-ARC
Ttrichr1G000481.m3	3847.GLYMA13G26141.1	0	1365	KOG4658@1|root,KOG4658@2759|Eukaryota,37P43@33090|Viridiplantae,3GF32@35493|Streptophyta,4JS8T@91835|fabids	35493|Streptophyta	T	Belongs to the disease resistance NB-LRR family	-	-	-	-	-	-	-	-	-	-	-	-	NB-ARC
Ttrichr1G000482.m1	3847.GLYMA13G26380.4	0	1338	KOG4658@1|root,KOG4658@2759|Eukaryota,37P43@33090|Viridiplantae,3GF32@35493|Streptophyta,4JS8T@91835|fabids	35493|Streptophyta	T	Belongs to the disease resistance NB-LRR family	-	-	-	-	-	-	-	-	-	-	-	-	NB-ARC
Ttrichr1G000483.m1	3847.GLYMA05G08761.1	2.62e-106	322	COG5147@1|root,KOG0048@2759|Eukaryota	2759|Eukaryota	ADK	RNA polymerase II transcription regulator recruiting activity	-	-	-	ko:K09422,ko:K16599	-	-	-	-	ko00000,ko01000,ko03000,ko04812	-	-	-	Myb_DNA-binding,TTL
Ttrichr1G000484.m1	3847.GLYMA05G08761.1	3.63e-112	337	COG5147@1|root,KOG0048@2759|Eukaryota	2759|Eukaryota	ADK	RNA polymerase II transcription regulator recruiting activity	-	-	-	ko:K09422,ko:K16599	-	-	-	-	ko00000,ko01000,ko03000,ko04812	-	-	-	Myb_DNA-binding,TTL
Ttrichr1G000485.m1	3847.GLYMA19G00270.1	2.41e-231	644	KOG1441@1|root,KOG1441@2759|Eukaryota,37RXZ@33090|Viridiplantae,3GFJR@35493|Streptophyta,4JEMW@91835|fabids	35493|Streptophyta	EG	Phosphoenolpyruvate phosphate translocator 2	-	GO:0003674,GO:0005215,GO:0005342,GO:0006810,GO:0006811,GO:0006820,GO:0008028,GO:0008150,GO:0008509,GO:0008514,GO:0009670,GO:0015075,GO:0015121,GO:0015291,GO:0015297,GO:0015301,GO:0015318,GO:0015355,GO:0015605,GO:0015711,GO:0015714,GO:0015717,GO:0015718,GO:0015748,GO:0015849,GO:0022804,GO:0022857,GO:0034220,GO:0035436,GO:0046942,GO:0046943,GO:0051179,GO:0051234,GO:0055085,GO:0071702,GO:0071917,GO:…	-	ko:K15283	-	-	-	-	ko00000,ko02000	2.A.7.9	-	-	TPT
Ttrichr1G000485.m2	3847.GLYMA19G00270.1	8.82e-193	545	KOG1441@1|root,KOG1441@2759|Eukaryota,37RXZ@33090|Viridiplantae,3GFJR@35493|Streptophyta,4JEMW@91835|fabids	35493|Streptophyta	EG	Phosphoenolpyruvate phosphate translocator 2	-	GO:0003674,GO:0005215,GO:0005342,GO:0006810,GO:0006811,GO:0006820,GO:0008028,GO:0008150,GO:0008509,GO:0008514,GO:0009670,GO:0015075,GO:0015121,GO:0015291,GO:0015297,GO:0015301,GO:0015318,GO:0015355,GO:0015605,GO:0015711,GO:0015714,GO:0015717,GO:0015718,GO:0015748,GO:0015849,GO:0022804,GO:0022857,GO:0034220,GO:0035436,GO:0046942,GO:0046943,GO:0051179,GO:0051234,GO:0055085,GO:0071702,GO:0071917,GO:…	-	ko:K15283	-	-	-	-	ko00000,ko02000	2.A.7.9	-	-	TPT
Ttrichr1G000486.m1	3847.GLYMA05G08770.1	2.67e-171	492	COG0538@1|root,KOG1526@2759|Eukaryota,37I2G@33090|Viridiplantae,3GBTI@35493|Streptophyta,4JEPT@91835|fabids	35493|Streptophyta	C	Isocitrate dehydrogenase NADP	-	GO:0005575,GO:0005622,GO:0005623,GO:0005737,GO:0005739,GO:0009507,GO:0009532,GO:0009534,GO:0009536,GO:0009570,GO:0009579,GO:0031976,GO:0031984,GO:0043226,GO:0043227,GO:0043229,GO:0043231,GO:0044422,GO:0044424,GO:0044434,GO:0044435,GO:0044444,GO:0044446,GO:0044464	1.1.1.42	ko:K00031	ko00020,ko00480,ko00720,ko01100,ko01110,ko01120,ko01130,ko01200,ko01210,ko01230,ko04146,map00020,map00480,map00720,map01100,map01110,map01120,map01130,map01200,map01210,map01230,map04146	M00009,M00010,M00173,M00740	R00267,R00268,R01899	RC00001,RC00084,RC00114,RC00626,RC02801	br01601,ko00000,ko00001,ko00002,ko01000	-	-	-	Iso_dh
Ttrichr1G000487.m1	3847.GLYMA16G07770.2	2.85e-82	247	28KBI@1|root,2RY39@2759|Eukaryota,37UDE@33090|Viridiplantae,3GHYN@35493|Streptophyta,4JNZJ@91835|fabids	35493|Streptophyta	S	LOB domain-containing protein	-	-	-	-	-	-	-	-	-	-	-	-	LOB
Ttrichr1G000487.m2	3847.GLYMA16G07770.2	2.85e-82	247	28KBI@1|root,2RY39@2759|Eukaryota,37UDE@33090|Viridiplantae,3GHYN@35493|Streptophyta,4JNZJ@91835|fabids	35493|Streptophyta	S	LOB domain-containing protein	-	-	-	-	-	-	-	-	-	-	-	-	LOB
Ttrichr1G000487.m3	3847.GLYMA16G07770.2	2.85e-82	247	28KBI@1|root,2RY39@2759|Eukaryota,37UDE@33090|Viridiplantae,3GHYN@35493|Streptophyta,4JNZJ@91835|fabids	35493|Streptophyta	S	LOB domain-containing protein	-	-	-	-	-	-	-	-	-	-	-	-	LOB
Ttrichr1G000487.m4	3847.GLYMA16G07770.2	2.85e-82	247	28KBI@1|root,2RY39@2759|Eukaryota,37UDE@33090|Viridiplantae,3GHYN@35493|Streptophyta,4JNZJ@91835|fabids	35493|Streptophyta	S	LOB domain-containing protein	-	-	-	-	-	-	-	-	-	-	-	-	LOB
Ttrichr1G000488.m1	3847.GLYMA06G04820.3	0	1431	KOG2341@1|root,KOG2341@2759|Eukaryota,37HPP@33090|Viridiplantae,3GHFP@35493|Streptophyta,4JMUM@91835|fabids	35493|Streptophyta	K	Transcription initiation factor	-	GO:0000428,GO:0001650,GO:0003674,GO:0003676,GO:0003677,GO:0003712,GO:0003713,GO:0005488,GO:0005515,GO:0005575,GO:0005622,GO:0005623,GO:0005634,GO:0005654,GO:0005667,GO:0005669,GO:0005730,GO:0005911,GO:0006139,GO:0006351,GO:0006352,GO:0006355,GO:0006357,GO:0006366,GO:0006367,GO:0006725,GO:0006807,GO:0008134,GO:0008150,GO:0008152,GO:0009058,GO:0009059,GO:0009506,GO:0009889,GO:0009891,GO:0009893,GO:…	-	ko:K03129	ko03022,ko05016,ko05168,map03022,map05016,map05168	-	-	-	ko00000,ko00001,ko03021,ko03036	-	-	-	RST,TAF4
Ttrichr1G000489.m1	3847.GLYMA05G08720.1	0	1017	KOG0581@1|root,KOG0581@2759|Eukaryota,37NKY@33090|Viridiplantae,3GGM8@35493|Streptophyta,4JI49@91835|fabids	35493|Streptophyta	T	mitogen-activated protein kinase kinase	-	GO:0000003,GO:0000160,GO:0000165,GO:0000187,GO:0000280,GO:0000910,GO:0001101,GO:0001932,GO:0001934,GO:0002218,GO:0002252,GO:0002253,GO:0002376,GO:0002682,GO:0002684,GO:0003674,GO:0003824,GO:0004672,GO:0004674,GO:0004707,GO:0004708,GO:0004712,GO:0005575,GO:0005622,GO:0005623,GO:0005634,GO:0005737,GO:0006464,GO:0006468,GO:0006793,GO:0006796,GO:0006807,GO:0006950,GO:0006952,GO:0006955,GO:0006996,GO:…	2.7.12.2	ko:K20607	ko04016,ko05418,map04016,map05418	-	-	-	ko00000,ko00001,ko01000,ko01001	-	-	-	Pkinase
Ttrichr1G000490.m1	3847.GLYMA05G08840.1	6.11e-292	805	KOG0321@1|root,KOG0321@2759|Eukaryota,37NKS@33090|Viridiplantae,3GGQY@35493|Streptophyta,4JF6X@91835|fabids	35493|Streptophyta	S	Denticleless protein homolog	-	GO:0000075,GO:0000077,GO:0000151,GO:0000209,GO:0000731,GO:0005575,GO:0005622,GO:0005623,GO:0005634,GO:0005813,GO:0005815,GO:0005856,GO:0006139,GO:0006259,GO:0006281,GO:0006301,GO:0006464,GO:0006508,GO:0006511,GO:0006513,GO:0006725,GO:0006807,GO:0006950,GO:0006974,GO:0007154,GO:0007165,GO:0008150,GO:0008152,GO:0009056,GO:0009057,GO:0009058,GO:0009059,GO:0009314,GO:0009411,GO:0009416,GO:0009628,GO:…	-	ko:K11790	-	-	-	-	ko00000,ko04121	-	-	-	WD40
Ttrichr1G000491.m2	3847.GLYMA05G08800.4	2.29e-102	302	2AXTP@1|root,2S01N@2759|Eukaryota,37UZE@33090|Viridiplantae,3GJVC@35493|Streptophyta,4JQAH@91835|fabids	35493|Streptophyta	-	-	-	-	-	-	-	-	-	-	-	-	-	-	-
Ttrichr1G000491.m1	3847.GLYMA05G08800.4	2.57e-105	310	2AXTP@1|root,2S01N@2759|Eukaryota,37UZE@33090|Viridiplantae,3GJVC@35493|Streptophyta,4JQAH@91835|fabids	35493|Streptophyta	-	-	-	-	-	-	-	-	-	-	-	-	-	-	-
Ttrichr1G000492.m1	3847.GLYMA19G00300.2	1.89e-290	811	COG0515@1|root,2QRU4@2759|Eukaryota,37I55@33090|Viridiplantae,3GF6Y@35493|Streptophyta,4JJDE@91835|fabids	35493|Streptophyta	T	Cysteine-rich receptor-like protein kinase	-	GO:0003674,GO:0003824,GO:0004672,GO:0004674,GO:0005575,GO:0005623,GO:0005886,GO:0006464,GO:0006468,GO:0006793,GO:0006796,GO:0006807,GO:0008150,GO:0008152,GO:0009987,GO:0016020,GO:0016301,GO:0016310,GO:0016740,GO:0016772,GO:0016773,GO:0019538,GO:0036211,GO:0043170,GO:0043412,GO:0044237,GO:0044238,GO:0044260,GO:0044267,GO:0044464,GO:0071704,GO:0071944,GO:0140096,GO:1901564	-	-	-	-	-	-	-	-	-	-	Pkinase,Pkinase_Tyr,Stress-antifung
Ttrichr1G000492.m2	3847.GLYMA19G00300.2	0	989	COG0515@1|root,2QRU4@2759|Eukaryota,37I55@33090|Viridiplantae,3GF6Y@35493|Streptophyta,4JJDE@91835|fabids	35493|Streptophyta	T	Cysteine-rich receptor-like protein kinase	-	GO:0003674,GO:0003824,GO:0004672,GO:0004674,GO:0005575,GO:0005623,GO:0005886,GO:0006464,GO:0006468,GO:0006793,GO:0006796,GO:0006807,GO:0008150,GO:0008152,GO:0009987,GO:0016020,GO:0016301,GO:0016310,GO:0016740,GO:0016772,GO:0016773,GO:0019538,GO:0036211,GO:0043170,GO:0043412,GO:0044237,GO:0044238,GO:0044260,GO:0044267,GO:0044464,GO:0071704,GO:0071944,GO:0140096,GO:1901564	-	-	-	-	-	-	-	-	-	-	Pkinase,Pkinase_Tyr,Stress-antifung
Ttrichr1G000492.m3	3847.GLYMA19G00300.2	7.64e-290	810	COG0515@1|root,2QRU4@2759|Eukaryota,37I55@33090|Viridiplantae,3GF6Y@35493|Streptophyta,4JJDE@91835|fabids	35493|Streptophyta	T	Cysteine-rich receptor-like protein kinase	-	GO:0003674,GO:0003824,GO:0004672,GO:0004674,GO:0005575,GO:0005623,GO:0005886,GO:0006464,GO:0006468,GO:0006793,GO:0006796,GO:0006807,GO:0008150,GO:0008152,GO:0009987,GO:0016020,GO:0016301,GO:0016310,GO:0016740,GO:0016772,GO:0016773,GO:0019538,GO:0036211,GO:0043170,GO:0043412,GO:0044237,GO:0044238,GO:0044260,GO:0044267,GO:0044464,GO:0071704,GO:0071944,GO:0140096,GO:1901564	-	-	-	-	-	-	-	-	-	-	Pkinase,Pkinase_Tyr,Stress-antifung
Ttrichr1G000493.m1	3847.GLYMA19G00280.1	0	1638	COG1185@1|root,KOG1067@2759|Eukaryota,37IDV@33090|Viridiplantae,3GEEI@35493|Streptophyta,4JIAD@91835|fabids	35493|Streptophyta	J	Polyribonucleotide nucleotidyltransferase	-	GO:0000175,GO:0000957,GO:0000959,GO:0000963,GO:0003674,GO:0003824,GO:0004518,GO:0004527,GO:0004532,GO:0004540,GO:0004654,GO:0006139,GO:0006396,GO:0006401,GO:0006725,GO:0006807,GO:0008150,GO:0008152,GO:0008408,GO:0009056,GO:0009057,GO:0009987,GO:0010467,GO:0016070,GO:0016740,GO:0016772,GO:0016779,GO:0016787,GO:0016788,GO:0016796,GO:0016896,GO:0019439,GO:0034641,GO:0034655,GO:0043170,GO:0044237,GO:…	2.7.7.8	ko:K00962	ko00230,ko00240,ko03018,map00230,map00240,map03018	M00394	R00437,R00438,R00439,R00440	RC02795	ko00000,ko00001,ko00002,ko01000,ko03016,ko03019	-	-	-	KH_1,PNPase,RNase_PH,RNase_PH_C,S1
Ttrichr1G000494.m1	3847.GLYMA05G08770.1	0	867	COG0538@1|root,KOG1526@2759|Eukaryota,37I2G@33090|Viridiplantae,3GBTI@35493|Streptophyta,4JEPT@91835|fabids	35493|Streptophyta	C	Isocitrate dehydrogenase NADP	-	GO:0005575,GO:0005622,GO:0005623,GO:0005737,GO:0005739,GO:0009507,GO:0009532,GO:0009534,GO:0009536,GO:0009570,GO:0009579,GO:0031976,GO:0031984,GO:0043226,GO:0043227,GO:0043229,GO:0043231,GO:0044422,GO:0044424,GO:0044434,GO:0044435,GO:0044444,GO:0044446,GO:0044464	1.1.1.42	ko:K00031	ko00020,ko00480,ko00720,ko01100,ko01110,ko01120,ko01130,ko01200,ko01210,ko01230,ko04146,map00020,map00480,map00720,map01100,map01110,map01120,map01130,map01200,map01210,map01230,map04146	M00009,M00010,M00173,M00740	R00267,R00268,R01899	RC00001,RC00084,RC00114,RC00626,RC02801	br01601,ko00000,ko00001,ko00002,ko01000	-	-	-	Iso_dh
Ttrichr1G000495.m1	3847.GLYMA05G08880.1	4e-51	169	2BP40@1|root,2S1R0@2759|Eukaryota,37VMT@33090|Viridiplantae,3GJM0@35493|Streptophyta,4JQAK@91835|fabids	35493|Streptophyta	S	Oleosin 18.2	-	GO:0000003,GO:0003006,GO:0003674,GO:0003676,GO:0003723,GO:0003729,GO:0005488,GO:0005575,GO:0005622,GO:0005623,GO:0005811,GO:0006950,GO:0007275,GO:0008150,GO:0009266,GO:0009409,GO:0009628,GO:0009791,GO:0009845,GO:0010154,GO:0010344,GO:0010876,GO:0012511,GO:0016020,GO:0019915,GO:0022414,GO:0032501,GO:0032502,GO:0033036,GO:0043226,GO:0043228,GO:0043229,GO:0043232,GO:0044085,GO:0044424,GO:0044464,GO:…	-	-	-	-	-	-	-	-	-	-	Oleosin
Ttrichr1G000496.m1	3847.GLYMA19G00410.2	0	2828	2C769@1|root,2QQKG@2759|Eukaryota,37K0F@33090|Viridiplantae,3G8P8@35493|Streptophyta,4JD0Y@91835|fabids	35493|Streptophyta	S	Encoded by	-	-	-	-	-	-	-	-	-	-	-	-	DUF3730
Ttrichr1G000497.m1	3847.GLYMA05G08890.1	7.54e-203	589	KOG4197@1|root,KOG4197@2759|Eukaryota,37M7E@33090|Viridiplantae,3GCEW@35493|Streptophyta,4JMNF@91835|fabids	35493|Streptophyta	S	Pentatricopeptide repeat-containing protein	-	GO:0003674,GO:0003676,GO:0003723,GO:0003824,GO:0004518,GO:0004519,GO:0005488,GO:0005575,GO:0005622,GO:0005623,GO:0006139,GO:0006725,GO:0006807,GO:0008150,GO:0008152,GO:0009451,GO:0009987,GO:0016070,GO:0016787,GO:0016788,GO:0034641,GO:0043170,GO:0043226,GO:0043227,GO:0043229,GO:0043231,GO:0043412,GO:0044237,GO:0044238,GO:0044424,GO:0044464,GO:0046483,GO:0071704,GO:0090304,GO:0090305,GO:0097159,GO:…	-	-	-	-	-	-	-	-	-	-	PPR,PPR_1,PPR_2,PPR_3
Ttrichr1G000498.m1	3847.GLYMA05G08910.1	0	1507	KOG2135@1|root,KOG2135@2759|Eukaryota,37KMJ@33090|Viridiplantae,3GFX7@35493|Streptophyta,4JMT7@91835|fabids	35493|Streptophyta	A	zinc finger CCCH domain-containing protein	-	GO:0003674,GO:0003676,GO:0003723,GO:0003729,GO:0005488,GO:0097159,GO:1901363	-	ko:K13192	-	-	-	-	ko00000,ko01009,ko03019,ko03041	-	-	-	RRM_1
Ttrichr1G000498.m2	3847.GLYMA05G08910.1	0	1507	KOG2135@1|root,KOG2135@2759|Eukaryota,37KMJ@33090|Viridiplantae,3GFX7@35493|Streptophyta,4JMT7@91835|fabids	35493|Streptophyta	A	zinc finger CCCH domain-containing protein	-	GO:0003674,GO:0003676,GO:0003723,GO:0003729,GO:0005488,GO:0097159,GO:1901363	-	ko:K13192	-	-	-	-	ko00000,ko01009,ko03019,ko03041	-	-	-	RRM_1
Ttrichr1G000499.m1	3847.GLYMA19G00490.1	9.18e-245	691	2CMAX@1|root,2QPU7@2759|Eukaryota,37KPF@33090|Viridiplantae,3GDUU@35493|Streptophyta,4JMVG@91835|fabids	35493|Streptophyta	S	UBA-like domain (DUF1421)	-	-	2.6.1.99	ko:K16903	ko00380,ko01100,map00380,map01100	-	R10180	RC00006,RC00008	ko00000,ko00001,ko01000	-	-	-	DUF1421
Ttrichr1G000500.m1	3885.XP_007150934.1	0	1424	2CC3R@1|root,2QTKB@2759|Eukaryota,37K5N@33090|Viridiplantae,3G7A8@35493|Streptophyta,4JGFM@91835|fabids	35493|Streptophyta	S	galactinol--sucrose galactosyltransferase	-	GO:0001101,GO:0003674,GO:0003824,GO:0005575,GO:0005622,GO:0005623,GO:0005737,GO:0006950,GO:0006979,GO:0008150,GO:0008378,GO:0009414,GO:0009415,GO:0009507,GO:0009536,GO:0009628,GO:0009719,GO:0009725,GO:0009737,GO:0010033,GO:0010035,GO:0016740,GO:0016757,GO:0016758,GO:0033993,GO:0042221,GO:0043226,GO:0043227,GO:0043229,GO:0043231,GO:0044424,GO:0044444,GO:0044464,GO:0047274,GO:0050896,GO:0097305,GO:…	2.4.1.82	ko:K06617	ko00052,map00052	-	R02411	RC00049,RC00059	ko00000,ko00001,ko01000	-	GH36	-	Raffinose_syn
Ttrichr1G000500.m2	3885.XP_007150934.1	0	1424	2CC3R@1|root,2QTKB@2759|Eukaryota,37K5N@33090|Viridiplantae,3G7A8@35493|Streptophyta,4JGFM@91835|fabids	35493|Streptophyta	S	galactinol--sucrose galactosyltransferase	-	GO:0001101,GO:0003674,GO:0003824,GO:0005575,GO:0005622,GO:0005623,GO:0005737,GO:0006950,GO:0006979,GO:0008150,GO:0008378,GO:0009414,GO:0009415,GO:0009507,GO:0009536,GO:0009628,GO:0009719,GO:0009725,GO:0009737,GO:0010033,GO:0010035,GO:0016740,GO:0016757,GO:0016758,GO:0033993,GO:0042221,GO:0043226,GO:0043227,GO:0043229,GO:0043231,GO:0044424,GO:0044444,GO:0044464,GO:0047274,GO:0050896,GO:0097305,GO:…	2.4.1.82	ko:K06617	ko00052,map00052	-	R02411	RC00049,RC00059	ko00000,ko00001,ko01000	-	GH36	-	Raffinose_syn
Ttrichr1G000501.m1	3847.GLYMA05G08970.1	1.44e-255	701	28JTK@1|root,2QS7F@2759|Eukaryota,37MMQ@33090|Viridiplantae,3GEKT@35493|Streptophyta,4JFY5@91835|fabids	35493|Streptophyta	S	Core-2/I-Branching enzyme	-	-	-	-	-	-	-	-	-	-	-	-	Branch
Ttrichr1G000502.m1	3847.GLYMA05G08990.1	0	1285	KOG3566@1|root,KOG3566@2759|Eukaryota,37QJC@33090|Viridiplantae,3GCWY@35493|Streptophyta,4JEJE@91835|fabids	35493|Streptophyta	O	Glycosylphosphatidylinositol anchor attachment 1	-	GO:0003674,GO:0003824,GO:0003923,GO:0005575,GO:0005622,GO:0005623,GO:0005737,GO:0005783,GO:0005789,GO:0005886,GO:0005887,GO:0006464,GO:0006497,GO:0006505,GO:0006506,GO:0006629,GO:0006643,GO:0006644,GO:0006650,GO:0006661,GO:0006664,GO:0006793,GO:0006796,GO:0006807,GO:0008150,GO:0008152,GO:0008610,GO:0008654,GO:0009058,GO:0009059,GO:0009247,GO:0009987,GO:0012505,GO:0016020,GO:0016021,GO:0016255,GO:…	-	ko:K05289	ko00563,ko01100,map00563,map01100	-	-	-	ko00000,ko00001	-	-	-	Gaa1
Ttrichr1G000502.m2	3847.GLYMA05G08990.1	0	1285	KOG3566@1|root,KOG3566@2759|Eukaryota,37QJC@33090|Viridiplantae,3GCWY@35493|Streptophyta,4JEJE@91835|fabids	35493|Streptophyta	O	Glycosylphosphatidylinositol anchor attachment 1	-	GO:0003674,GO:0003824,GO:0003923,GO:0005575,GO:0005622,GO:0005623,GO:0005737,GO:0005783,GO:0005789,GO:0005886,GO:0005887,GO:0006464,GO:0006497,GO:0006505,GO:0006506,GO:0006629,GO:0006643,GO:0006644,GO:0006650,GO:0006661,GO:0006664,GO:0006793,GO:0006796,GO:0006807,GO:0008150,GO:0008152,GO:0008610,GO:0008654,GO:0009058,GO:0009059,GO:0009247,GO:0009987,GO:0012505,GO:0016020,GO:0016021,GO:0016255,GO:…	-	ko:K05289	ko00563,ko01100,map00563,map01100	-	-	-	ko00000,ko00001	-	-	-	Gaa1
Ttrichr1G000502.m3	3847.GLYMA05G08990.1	0	1285	KOG3566@1|root,KOG3566@2759|Eukaryota,37QJC@33090|Viridiplantae,3GCWY@35493|Streptophyta,4JEJE@91835|fabids	35493|Streptophyta	O	Glycosylphosphatidylinositol anchor attachment 1	-	GO:0003674,GO:0003824,GO:0003923,GO:0005575,GO:0005622,GO:0005623,GO:0005737,GO:0005783,GO:0005789,GO:0005886,GO:0005887,GO:0006464,GO:0006497,GO:0006505,GO:0006506,GO:0006629,GO:0006643,GO:0006644,GO:0006650,GO:0006661,GO:0006664,GO:0006793,GO:0006796,GO:0006807,GO:0008150,GO:0008152,GO:0008610,GO:0008654,GO:0009058,GO:0009059,GO:0009247,GO:0009987,GO:0012505,GO:0016020,GO:0016021,GO:0016255,GO:…	-	ko:K05289	ko00563,ko01100,map00563,map01100	-	-	-	ko00000,ko00001	-	-	-	Gaa1
Ttrichr1G000502.m4	3847.GLYMA05G08990.1	0	1285	KOG3566@1|root,KOG3566@2759|Eukaryota,37QJC@33090|Viridiplantae,3GCWY@35493|Streptophyta,4JEJE@91835|fabids	35493|Streptophyta	O	Glycosylphosphatidylinositol anchor attachment 1	-	GO:0003674,GO:0003824,GO:0003923,GO:0005575,GO:0005622,GO:0005623,GO:0005737,GO:0005783,GO:0005789,GO:0005886,GO:0005887,GO:0006464,GO:0006497,GO:0006505,GO:0006506,GO:0006629,GO:0006643,GO:0006644,GO:0006650,GO:0006661,GO:0006664,GO:0006793,GO:0006796,GO:0006807,GO:0008150,GO:0008152,GO:0008610,GO:0008654,GO:0009058,GO:0009059,GO:0009247,GO:0009987,GO:0012505,GO:0016020,GO:0016021,GO:0016255,GO:…	-	ko:K05289	ko00563,ko01100,map00563,map01100	-	-	-	ko00000,ko00001	-	-	-	Gaa1
Ttrichr1G000503.m1	3847.GLYMA05G09015.1	0	3470	KOG1833@1|root,KOG1833@2759|Eukaryota,37JU7@33090|Viridiplantae,3G9GS@35493|Streptophyta,4JK5F@91835|fabids	35493|Streptophyta	UY	Bacterial Ig-like domain 2	-	GO:0005575,GO:0005622,GO:0005623,GO:0005634,GO:0005635,GO:0005737,GO:0005783,GO:0012505,GO:0031967,GO:0031975,GO:0043226,GO:0043227,GO:0043229,GO:0043231,GO:0044422,GO:0044424,GO:0044428,GO:0044444,GO:0044446,GO:0044464	-	ko:K14314	ko03013,map03013	M00427	-	-	ko00000,ko00001,ko00002,ko03019	1.l.1	-	-	Big_2,RRM_1
Ttrichr1G000504.m1	3847.GLYMA05G09040.1	6.02e-196	551	KOG0118@1|root,KOG0118@2759|Eukaryota,37SS5@33090|Viridiplantae,3GB4Z@35493|Streptophyta,4JSA8@91835|fabids	35493|Streptophyta	A	RNA recognition motif	-	GO:0003674,GO:0003676,GO:0003723,GO:0003729,GO:0005488,GO:0005575,GO:0005622,GO:0005623,GO:0005634,GO:0005654,GO:0005737,GO:0005849,GO:0006139,GO:0006378,GO:0006379,GO:0006396,GO:0006397,GO:0006725,GO:0006807,GO:0008150,GO:0008152,GO:0009607,GO:0009719,GO:0009987,GO:0010467,GO:0010494,GO:0016070,GO:0016071,GO:0031123,GO:0031124,GO:0031974,GO:0031981,GO:0032991,GO:0034641,GO:0035770,GO:0036464,GO:…	-	ko:K12741	ko03040,map03040	-	-	-	ko00000,ko00001,ko03019,ko03041	-	-	-	RRM_1
Ttrichr1G000505.m1	3847.GLYMA19G00540.3	0	1065	KOG0610@1|root,KOG0610@2759|Eukaryota,37N8U@33090|Viridiplantae,3GEY3@35493|Streptophyta,4JH5X@91835|fabids	35493|Streptophyta	T	Protein kinase PVPK-1-like	-	-	-	ko:K08286	-	-	-	-	ko00000,ko01000	-	-	-	Pkinase
Ttrichr1G000505.m2	3847.GLYMA19G00540.3	0	1065	KOG0610@1|root,KOG0610@2759|Eukaryota,37N8U@33090|Viridiplantae,3GEY3@35493|Streptophyta,4JH5X@91835|fabids	35493|Streptophyta	T	Protein kinase PVPK-1-like	-	-	-	ko:K08286	-	-	-	-	ko00000,ko01000	-	-	-	Pkinase
Ttrichr1G000505.m3	3847.GLYMA19G00540.3	0	1065	KOG0610@1|root,KOG0610@2759|Eukaryota,37N8U@33090|Viridiplantae,3GEY3@35493|Streptophyta,4JH5X@91835|fabids	35493|Streptophyta	T	Protein kinase PVPK-1-like	-	-	-	ko:K08286	-	-	-	-	ko00000,ko01000	-	-	-	Pkinase
Ttrichr1G000505.m4	3847.GLYMA19G00540.3	0	1065	KOG0610@1|root,KOG0610@2759|Eukaryota,37N8U@33090|Viridiplantae,3GEY3@35493|Streptophyta,4JH5X@91835|fabids	35493|Streptophyta	T	Protein kinase PVPK-1-like	-	-	-	ko:K08286	-	-	-	-	ko00000,ko01000	-	-	-	Pkinase
Ttrichr1G000505.m5	3847.GLYMA19G00540.3	0	1065	KOG0610@1|root,KOG0610@2759|Eukaryota,37N8U@33090|Viridiplantae,3GEY3@35493|Streptophyta,4JH5X@91835|fabids	35493|Streptophyta	T	Protein kinase PVPK-1-like	-	-	-	ko:K08286	-	-	-	-	ko00000,ko01000	-	-	-	Pkinase
Ttrichr1G000506.m1	3885.XP_007150928.1	2.02e-193	545	2CJ2D@1|root,2S6XF@2759|Eukaryota,388QN@33090|Viridiplantae,3GXMD@35493|Streptophyta,4JW25@91835|fabids	35493|Streptophyta	S	Altered inheritance of mitochondria protein 32-like	-	-	-	-	-	-	-	-	-	-	-	-	Suc_Fer-like
Ttrichr1G000507.m1	3885.XP_007150927.1	7.03e-145	418	KOG0167@1|root,KOG0167@2759|Eukaryota,37RXS@33090|Viridiplantae,3GATJ@35493|Streptophyta,4JHM5@91835|fabids	35493|Streptophyta	S	U-box domain-containing protein	-	GO:0005575,GO:0005622,GO:0005623,GO:0005737,GO:0009507,GO:0009536,GO:0043226,GO:0043227,GO:0043229,GO:0043231,GO:0044424,GO:0044444,GO:0044464	-	-	-	-	-	-	-	-	-	-	Arm,KAP
Ttrichr1G000508.m1	3847.GLYMA19G00570.1	0	897	COG2124@1|root,KOG0157@2759|Eukaryota,37JT4@33090|Viridiplantae,3GD5V@35493|Streptophyta,4JSKI@91835|fabids	35493|Streptophyta	Q	Belongs to the cytochrome P450 family	-	GO:0000038,GO:0005575,GO:0005622,GO:0005623,GO:0005737,GO:0005783,GO:0006082,GO:0006629,GO:0006631,GO:0006633,GO:0006725,GO:0008150,GO:0008152,GO:0008610,GO:0009058,GO:0009698,GO:0009699,GO:0009987,GO:0010345,GO:0012505,GO:0016053,GO:0019438,GO:0019748,GO:0019752,GO:0032787,GO:0042761,GO:0043226,GO:0043227,GO:0043229,GO:0043231,GO:0043436,GO:0044237,GO:0044238,GO:0044249,GO:0044255,GO:0044281,GO:…	-	-	-	-	-	-	-	-	-	-	p450
Ttrichr1G000509.m1	3847.GLYMA05G09060.1	0	876	COG2124@1|root,KOG0157@2759|Eukaryota,37JT4@33090|Viridiplantae,3GD5V@35493|Streptophyta,4JSKI@91835|fabids	35493|Streptophyta	Q	Belongs to the cytochrome P450 family	-	GO:0000038,GO:0005575,GO:0005622,GO:0005623,GO:0005737,GO:0005783,GO:0006082,GO:0006629,GO:0006631,GO:0006633,GO:0006725,GO:0008150,GO:0008152,GO:0008610,GO:0009058,GO:0009698,GO:0009699,GO:0009987,GO:0010345,GO:0012505,GO:0016053,GO:0019438,GO:0019748,GO:0019752,GO:0032787,GO:0042761,GO:0043226,GO:0043227,GO:0043229,GO:0043231,GO:0043436,GO:0044237,GO:0044238,GO:0044249,GO:0044255,GO:0044281,GO:…	-	-	-	-	-	-	-	-	-	-	p450
Ttrichr1G000510.m1	3847.GLYMA05G09060.1	1.63e-297	819	COG2124@1|root,KOG0157@2759|Eukaryota,37JT4@33090|Viridiplantae,3GD5V@35493|Streptophyta,4JSKI@91835|fabids	35493|Streptophyta	Q	Belongs to the cytochrome P450 family	-	GO:0000038,GO:0005575,GO:0005622,GO:0005623,GO:0005737,GO:0005783,GO:0006082,GO:0006629,GO:0006631,GO:0006633,GO:0006725,GO:0008150,GO:0008152,GO:0008610,GO:0009058,GO:0009698,GO:0009699,GO:0009987,GO:0010345,GO:0012505,GO:0016053,GO:0019438,GO:0019748,GO:0019752,GO:0032787,GO:0042761,GO:0043226,GO:0043227,GO:0043229,GO:0043231,GO:0043436,GO:0044237,GO:0044238,GO:0044249,GO:0044255,GO:0044281,GO:…	-	-	-	-	-	-	-	-	-	-	p450
Ttrichr1G000511.m1	3885.XP_007150921.1	5.93e-291	803	COG2124@1|root,KOG0157@2759|Eukaryota,37JT4@33090|Viridiplantae,3GD5V@35493|Streptophyta,4JSKI@91835|fabids	35493|Streptophyta	Q	Belongs to the cytochrome P450 family	-	GO:0000038,GO:0005575,GO:0005622,GO:0005623,GO:0005737,GO:0005783,GO:0006082,GO:0006629,GO:0006631,GO:0006633,GO:0006725,GO:0008150,GO:0008152,GO:0008610,GO:0009058,GO:0009698,GO:0009699,GO:0009987,GO:0010345,GO:0012505,GO:0016053,GO:0019438,GO:0019748,GO:0019752,GO:0032787,GO:0042761,GO:0043226,GO:0043227,GO:0043229,GO:0043231,GO:0043436,GO:0044237,GO:0044238,GO:0044249,GO:0044255,GO:0044281,GO:…	-	-	-	-	-	-	-	-	-	-	p450
Ttrichr1G000512.m1	3885.XP_007150915.1	6.93e-208	576	COG0676@1|root,KOG1594@2759|Eukaryota,37MBP@33090|Viridiplantae,3GGNQ@35493|Streptophyta,4JSIA@91835|fabids	35493|Streptophyta	G	Belongs to the glucose-6-phosphate 1-epimerase family	-	-	5.1.3.15	ko:K01792	ko00010,ko01100,ko01110,ko01120,ko01130,map00010,map01100,map01110,map01120,map01130	-	R02739	RC00563	ko00000,ko00001,ko01000	-	-	-	Aldose_epim
Ttrichr1G000513.m1	3847.GLYMA19G00610.1	0	1600	KOG0946@1|root,KOG0946@2759|Eukaryota,37SQR@33090|Viridiplantae,3GGH1@35493|Streptophyta,4JFE6@91835|fabids	35493|Streptophyta	U	Golgin candidate	-	GO:0003674,GO:0005215,GO:0005575,GO:0005622,GO:0005623,GO:0005737,GO:0005783,GO:0005794,GO:0005795,GO:0005798,GO:0005829,GO:0006810,GO:0006886,GO:0006888,GO:0007275,GO:0008104,GO:0008150,GO:0008565,GO:0009791,GO:0009987,GO:0012505,GO:0012506,GO:0012507,GO:0015031,GO:0015833,GO:0016020,GO:0016043,GO:0016192,GO:0022406,GO:0030133,GO:0030134,GO:0030135,GO:0030658,GO:0030659,GO:0030660,GO:0030662,GO:…	-	-	-	-	-	-	-	-	-	-	Uso1_p115_C,Uso1_p115_head
Ttrichr1G000514.m1	3885.XP_007150913.1	1.4e-272	747	28HI1@1|root,2QPVW@2759|Eukaryota,37K8Y@33090|Viridiplantae,3G9RJ@35493|Streptophyta,4JMS6@91835|fabids	35493|Streptophyta	S	Beta-1,4-mannosyl-glycoprotein 4-beta-N-acetylglucosaminyltransferase-like	-	GO:0000139,GO:0005575,GO:0005622,GO:0005623,GO:0005737,GO:0005794,GO:0012505,GO:0016020,GO:0031090,GO:0031984,GO:0043226,GO:0043227,GO:0043229,GO:0043231,GO:0044422,GO:0044424,GO:0044431,GO:0044444,GO:0044446,GO:0044464,GO:0098588,GO:0098791	2.4.1.144	ko:K00737	ko00510,ko01100,map00510,map01100	M00075	R05986	-	ko00000,ko00001,ko00002,ko01000,ko01003	-	GT17	-	Glyco_transf_17
Ttrichr1G000514.m2	3847.GLYMA19G00620.1	3.55e-270	741	28HI1@1|root,2QPVW@2759|Eukaryota,37K8Y@33090|Viridiplantae,3G9RJ@35493|Streptophyta,4JMS6@91835|fabids	35493|Streptophyta	S	Beta-1,4-mannosyl-glycoprotein 4-beta-N-acetylglucosaminyltransferase-like	-	GO:0000139,GO:0005575,GO:0005622,GO:0005623,GO:0005737,GO:0005794,GO:0012505,GO:0016020,GO:0031090,GO:0031984,GO:0043226,GO:0043227,GO:0043229,GO:0043231,GO:0044422,GO:0044424,GO:0044431,GO:0044444,GO:0044446,GO:0044464,GO:0098588,GO:0098791	2.4.1.144	ko:K00737	ko00510,ko01100,map00510,map01100	M00075	R05986	-	ko00000,ko00001,ko00002,ko01000,ko01003	-	GT17	-	Glyco_transf_17
Ttrichr1G000515.m1	3885.XP_007150912.1	0	999	KOG1990@1|root,KOG1990@2759|Eukaryota,37I8Q@33090|Viridiplantae,3GBYX@35493|Streptophyta,4JNF2@91835|fabids	35493|Streptophyta	L	CRS1_YhbY	-	GO:0000075,GO:0000077,GO:0003674,GO:0003676,GO:0003677,GO:0003700,GO:0005488,GO:0006355,GO:0006950,GO:0006974,GO:0008150,GO:0009314,GO:0009628,GO:0009889,GO:0009987,GO:0010212,GO:0010332,GO:0010468,GO:0010556,GO:0010564,GO:0019219,GO:0019222,GO:0031323,GO:0031326,GO:0031570,GO:0033043,GO:0033554,GO:0040020,GO:0043565,GO:0045786,GO:0048519,GO:0048523,GO:0050789,GO:0050794,GO:0050896,GO:0051128,GO:…	-	-	-	-	-	-	-	-	-	-	CRS1_YhbY
Ttrichr1G000516.m1	3847.GLYMA06G24870.1	1.24e-250	692	COG5206@1|root,KOG1349@2759|Eukaryota,37MPE@33090|Viridiplantae,3GFPK@35493|Streptophyta,4JHN6@91835|fabids	35493|Streptophyta	O	Gpi-anchor	-	GO:0003674,GO:0003824,GO:0003923,GO:0005575,GO:0005622,GO:0005623,GO:0005737,GO:0005783,GO:0005789,GO:0006464,GO:0006497,GO:0006505,GO:0006506,GO:0006629,GO:0006643,GO:0006644,GO:0006650,GO:0006661,GO:0006664,GO:0006793,GO:0006796,GO:0006807,GO:0008104,GO:0008150,GO:0008152,GO:0008610,GO:0008654,GO:0009058,GO:0009059,GO:0009247,GO:0009987,GO:0012505,GO:0016020,GO:0016021,GO:0016255,GO:0016787,GO:…	-	ko:K05290	ko00563,ko01100,map00563,map01100	-	-	-	ko00000,ko00001,ko01000	-	-	-	Peptidase_C13
Ttrichr1G000516.m2	3847.GLYMA06G24870.1	1.24e-250	692	COG5206@1|root,KOG1349@2759|Eukaryota,37MPE@33090|Viridiplantae,3GFPK@35493|Streptophyta,4JHN6@91835|fabids	35493|Streptophyta	O	Gpi-anchor	-	GO:0003674,GO:0003824,GO:0003923,GO:0005575,GO:0005622,GO:0005623,GO:0005737,GO:0005783,GO:0005789,GO:0006464,GO:0006497,GO:0006505,GO:0006506,GO:0006629,GO:0006643,GO:0006644,GO:0006650,GO:0006661,GO:0006664,GO:0006793,GO:0006796,GO:0006807,GO:0008104,GO:0008150,GO:0008152,GO:0008610,GO:0008654,GO:0009058,GO:0009059,GO:0009247,GO:0009987,GO:0012505,GO:0016020,GO:0016021,GO:0016255,GO:0016787,GO:…	-	ko:K05290	ko00563,ko01100,map00563,map01100	-	-	-	ko00000,ko00001,ko01000	-	-	-	Peptidase_C13
Ttrichr1G000517.m1	3847.GLYMA05G09130.1	4.8e-220	611	2CMBX@1|root,2QPXH@2759|Eukaryota,37J7M@33090|Viridiplantae,3GFZE@35493|Streptophyta,4JN6N@91835|fabids	35493|Streptophyta	T	Glucuronokinase	-	GO:0000003,GO:0003006,GO:0003674,GO:0003676,GO:0003723,GO:0003727,GO:0003824,GO:0005488,GO:0005575,GO:0005622,GO:0005623,GO:0005737,GO:0005829,GO:0005975,GO:0006020,GO:0006066,GO:0006793,GO:0006796,GO:0008150,GO:0008152,GO:0008187,GO:0008266,GO:0009856,GO:0009987,GO:0016301,GO:0016310,GO:0016740,GO:0016772,GO:0016773,GO:0019751,GO:0022414,GO:0032501,GO:0032502,GO:0042546,GO:0044085,GO:0044237,GO:…	2.7.1.43	ko:K16190	ko00040,ko00053,ko00520,ko01100,map00040,map00053,map00520,map01100	M00014	R01476	RC00002,RC00078	ko00000,ko00001,ko00002,ko01000	-	-	-	GHMP_kinases_C,GHMP_kinases_N
Ttrichr1G000518.m1	3847.GLYMA05G09140.1	4.78e-59	188	2C0XP@1|root,2S2NI@2759|Eukaryota,37VKN@33090|Viridiplantae,3GJPM@35493|Streptophyta,4JQPY@91835|fabids	35493|Streptophyta	-	-	-	-	-	-	-	-	-	-	-	-	-	-	-
Ttrichr1G000519.m1	3885.XP_007150903.1	3.55e-273	757	COG0130@1|root,KOG2529@2759|Eukaryota,37N06@33090|Viridiplantae,3GEFU@35493|Streptophyta,4JNA5@91835|fabids	35493|Streptophyta	J	TruB family pseudouridylate synthase (N terminal domain)	-	-	5.4.99.25	ko:K03177	-	-	-	-	ko00000,ko01000,ko03016	-	-	-	TruB_C_2,TruB_N
Ttrichr1G000520.m1	3885.XP_007150900.1	4.29e-34	124	29093@1|root,2R744@2759|Eukaryota,382F4@33090|Viridiplantae	33090|Viridiplantae	S	Encoded by	-	-	-	-	-	-	-	-	-	-	-	-	Self-incomp_S1
Ttrichr1G000521.m1	3847.GLYMA19G00700.1	3.87e-263	726	COG2071@1|root,2QR1H@2759|Eukaryota,37RE4@33090|Viridiplantae,3G7M2@35493|Streptophyta,4JH4T@91835|fabids	35493|Streptophyta	F	Peptidase C26	-	-	-	-	-	-	-	-	-	-	-	-	Peptidase_C26
Ttrichr1G000522.m1	3847.GLYMA10G26740.1	8.08e-54	169	2CGZY@1|root,2S4G0@2759|Eukaryota,37WJ6@33090|Viridiplantae,3GKGC@35493|Streptophyta,4JQS0@91835|fabids	35493|Streptophyta	S	Nonspecific lipid-transfer protein	-	-	-	-	-	-	-	-	-	-	-	-	LTP_2
Ttrichr1G000523.m1	3827.XP_004517245.1	6.13e-65	217	KOG0211@1|root,KOG0211@2759|Eukaryota,37N07@33090|Viridiplantae,3G8G5@35493|Streptophyta,4JEQK@91835|fabids	35493|Streptophyta	T	LisH domain and HEAT repeat-containing protein	-	-	-	-	-	-	-	-	-	-	-	-	-
Ttrichr1G000524.m1	3847.GLYMA05G09170.1	0	1547	KOG0211@1|root,KOG0211@2759|Eukaryota,37N07@33090|Viridiplantae,3G8G5@35493|Streptophyta,4JEQK@91835|fabids	35493|Streptophyta	T	LisH domain and HEAT repeat-containing protein	-	-	-	-	-	-	-	-	-	-	-	-	-
Ttrichr1G000525.m1	3847.GLYMA19G00746.1	2.73e-184	539	28IPU@1|root,2QR0X@2759|Eukaryota,37JCI@33090|Viridiplantae,3GCS1@35493|Streptophyta,4JEJ8@91835|fabids	35493|Streptophyta	S	Protein PLASTID MOVEMENT IMPAIRED	-	GO:0005575,GO:0005622,GO:0005623,GO:0005737,GO:0005829,GO:0006996,GO:0008150,GO:0009314,GO:0009416,GO:0009628,GO:0009637,GO:0009657,GO:0009658,GO:0009902,GO:0009903,GO:0009904,GO:0009987,GO:0016043,GO:0019750,GO:0044424,GO:0044444,GO:0044464,GO:0050896,GO:0051179,GO:0051234,GO:0051640,GO:0051641,GO:0051644,GO:0051649,GO:0051656,GO:0051667,GO:0071840	-	-	-	-	-	-	-	-	-	-	WEMBL
Ttrichr1G000525.m2	3847.GLYMA19G00746.1	2.73e-184	539	28IPU@1|root,2QR0X@2759|Eukaryota,37JCI@33090|Viridiplantae,3GCS1@35493|Streptophyta,4JEJ8@91835|fabids	35493|Streptophyta	S	Protein PLASTID MOVEMENT IMPAIRED	-	GO:0005575,GO:0005622,GO:0005623,GO:0005737,GO:0005829,GO:0006996,GO:0008150,GO:0009314,GO:0009416,GO:0009628,GO:0009637,GO:0009657,GO:0009658,GO:0009902,GO:0009903,GO:0009904,GO:0009987,GO:0016043,GO:0019750,GO:0044424,GO:0044444,GO:0044464,GO:0050896,GO:0051179,GO:0051234,GO:0051640,GO:0051641,GO:0051644,GO:0051649,GO:0051656,GO:0051667,GO:0071840	-	-	-	-	-	-	-	-	-	-	WEMBL
Ttrichr1G000525.m4	3847.GLYMA19G00746.1	2.73e-184	539	28IPU@1|root,2QR0X@2759|Eukaryota,37JCI@33090|Viridiplantae,3GCS1@35493|Streptophyta,4JEJ8@91835|fabids	35493|Streptophyta	S	Protein PLASTID MOVEMENT IMPAIRED	-	GO:0005575,GO:0005622,GO:0005623,GO:0005737,GO:0005829,GO:0006996,GO:0008150,GO:0009314,GO:0009416,GO:0009628,GO:0009637,GO:0009657,GO:0009658,GO:0009902,GO:0009903,GO:0009904,GO:0009987,GO:0016043,GO:0019750,GO:0044424,GO:0044444,GO:0044464,GO:0050896,GO:0051179,GO:0051234,GO:0051640,GO:0051641,GO:0051644,GO:0051649,GO:0051656,GO:0051667,GO:0071840	-	-	-	-	-	-	-	-	-	-	WEMBL
Ttrichr1G000525.m3	3847.GLYMA19G00746.1	2.73e-184	539	28IPU@1|root,2QR0X@2759|Eukaryota,37JCI@33090|Viridiplantae,3GCS1@35493|Streptophyta,4JEJ8@91835|fabids	35493|Streptophyta	S	Protein PLASTID MOVEMENT IMPAIRED	-	GO:0005575,GO:0005622,GO:0005623,GO:0005737,GO:0005829,GO:0006996,GO:0008150,GO:0009314,GO:0009416,GO:0009628,GO:0009637,GO:0009657,GO:0009658,GO:0009902,GO:0009903,GO:0009904,GO:0009987,GO:0016043,GO:0019750,GO:0044424,GO:0044444,GO:0044464,GO:0050896,GO:0051179,GO:0051234,GO:0051640,GO:0051641,GO:0051644,GO:0051649,GO:0051656,GO:0051667,GO:0071840	-	-	-	-	-	-	-	-	-	-	WEMBL
Ttrichr1G000525.m5	3847.GLYMA19G00746.1	2.73e-184	539	28IPU@1|root,2QR0X@2759|Eukaryota,37JCI@33090|Viridiplantae,3GCS1@35493|Streptophyta,4JEJ8@91835|fabids	35493|Streptophyta	S	Protein PLASTID MOVEMENT IMPAIRED	-	GO:0005575,GO:0005622,GO:0005623,GO:0005737,GO:0005829,GO:0006996,GO:0008150,GO:0009314,GO:0009416,GO:0009628,GO:0009637,GO:0009657,GO:0009658,GO:0009902,GO:0009903,GO:0009904,GO:0009987,GO:0016043,GO:0019750,GO:0044424,GO:0044444,GO:0044464,GO:0050896,GO:0051179,GO:0051234,GO:0051640,GO:0051641,GO:0051644,GO:0051649,GO:0051656,GO:0051667,GO:0071840	-	-	-	-	-	-	-	-	-	-	WEMBL
Ttrichr1G000525.m6	3847.GLYMA19G00746.1	2.73e-184	539	28IPU@1|root,2QR0X@2759|Eukaryota,37JCI@33090|Viridiplantae,3GCS1@35493|Streptophyta,4JEJ8@91835|fabids	35493|Streptophyta	S	Protein PLASTID MOVEMENT IMPAIRED	-	GO:0005575,GO:0005622,GO:0005623,GO:0005737,GO:0005829,GO:0006996,GO:0008150,GO:0009314,GO:0009416,GO:0009628,GO:0009637,GO:0009657,GO:0009658,GO:0009902,GO:0009903,GO:0009904,GO:0009987,GO:0016043,GO:0019750,GO:0044424,GO:0044444,GO:0044464,GO:0050896,GO:0051179,GO:0051234,GO:0051640,GO:0051641,GO:0051644,GO:0051649,GO:0051656,GO:0051667,GO:0071840	-	-	-	-	-	-	-	-	-	-	WEMBL
Ttrichr1G000527.m1	3847.GLYMA19G00770.1	4.22e-311	853	COG0534@1|root,KOG1347@2759|Eukaryota,37QAX@33090|Viridiplantae,3GC8J@35493|Streptophyta,4JS00@91835|fabids	35493|Streptophyta	V	Belongs to the multi antimicrobial extrusion (MATE) (TC 2.A.66.1) family	-	GO:0000041,GO:0003674,GO:0005215,GO:0005575,GO:0005623,GO:0005886,GO:0006810,GO:0006811,GO:0006812,GO:0006855,GO:0008150,GO:0015238,GO:0015691,GO:0015893,GO:0016020,GO:0022857,GO:0030001,GO:0042221,GO:0042493,GO:0044464,GO:0050896,GO:0051179,GO:0051234,GO:0051235,GO:0051238,GO:0055085,GO:0065007,GO:0065008,GO:0070838,GO:0071944,GO:0072511	-	ko:K03327	-	-	-	-	ko00000,ko02000	2.A.66.1	-	-	MatE
Ttrichr1G000527.m2	3847.GLYMA19G00770.1	4.22e-311	853	COG0534@1|root,KOG1347@2759|Eukaryota,37QAX@33090|Viridiplantae,3GC8J@35493|Streptophyta,4JS00@91835|fabids	35493|Streptophyta	V	Belongs to the multi antimicrobial extrusion (MATE) (TC 2.A.66.1) family	-	GO:0000041,GO:0003674,GO:0005215,GO:0005575,GO:0005623,GO:0005886,GO:0006810,GO:0006811,GO:0006812,GO:0006855,GO:0008150,GO:0015238,GO:0015691,GO:0015893,GO:0016020,GO:0022857,GO:0030001,GO:0042221,GO:0042493,GO:0044464,GO:0050896,GO:0051179,GO:0051234,GO:0051235,GO:0051238,GO:0055085,GO:0065007,GO:0065008,GO:0070838,GO:0071944,GO:0072511	-	ko:K03327	-	-	-	-	ko00000,ko02000	2.A.66.1	-	-	MatE
Ttrichr1G000528.m1	3885.XP_007150877.1	0	2253	2CMQ1@1|root,2QRBB@2759|Eukaryota,37HFC@33090|Viridiplantae,3G7M6@35493|Streptophyta,4JDRE@91835|fabids	35493|Streptophyta	S	mediator of RNA polymerase II transcription subunit	-	GO:0005575,GO:0005622,GO:0005623,GO:0005634,GO:0005654,GO:0006725,GO:0008150,GO:0008152,GO:0009698,GO:0009987,GO:0016020,GO:0016592,GO:0019222,GO:0019748,GO:0031323,GO:0031974,GO:0031981,GO:0032991,GO:0043226,GO:0043227,GO:0043229,GO:0043231,GO:0043233,GO:0043455,GO:0044237,GO:0044422,GO:0044424,GO:0044428,GO:0044446,GO:0044451,GO:0044464,GO:0050789,GO:0050794,GO:0065007,GO:0070013,GO:0071704,GO:…	-	-	-	-	-	-	-	-	-	-	-
Ttrichr1G000529.m1	3885.XP_007150876.1	2.23e-87	259	2AW1J@1|root,2RZXP@2759|Eukaryota,37UXY@33090|Viridiplantae,3GJ8A@35493|Streptophyta,4JU5B@91835|fabids	35493|Streptophyta	S	Domain of unknown function (DUF4228)	-	-	-	-	-	-	-	-	-	-	-	-	DUF4228
Ttrichr1G000530.m1	3885.XP_007150875.1	1.12e-200	561	COG0264@1|root,KOG1071@2759|Eukaryota,37N65@33090|Viridiplantae,3GB8V@35493|Streptophyta,4JDRX@91835|fabids	35493|Streptophyta	J	Associates with the EF-Tu.GDP complex and induces the exchange of GDP to GTP. It remains bound to the aminoacyl-tRNA.EF- Tu.GTP complex up to the GTP hydrolysis stage on the ribosome	EFTS	GO:0003674,GO:0003676,GO:0003723,GO:0003746,GO:0005488,GO:0005575,GO:0005622,GO:0005623,GO:0005737,GO:0005739,GO:0005759,GO:0006412,GO:0006414,GO:0006518,GO:0006807,GO:0008135,GO:0008150,GO:0008152,GO:0009058,GO:0009059,GO:0009987,GO:0010467,GO:0019538,GO:0031974,GO:0032543,GO:0034641,GO:0034645,GO:0043043,GO:0043170,GO:0043226,GO:0043227,GO:0043229,GO:0043231,GO:0043233,GO:0043603,GO:0043604,GO:…	-	-	-	-	-	-	-	-	-	-	EF_TS
Ttrichr1G000531.m1	3847.GLYMA05G09260.2	5.06e-231	646	COG1601@1|root,KOG2767@2759|Eukaryota,37HVJ@33090|Viridiplantae,3GA9X@35493|Streptophyta,4JFSF@91835|fabids	35493|Streptophyta	J	eukaryotic translation initiation factor	-	-	-	ko:K03262	ko03013,ko04214,map03013,map04214	-	-	-	ko00000,ko00001,ko03012	-	-	-	W2,eIF-5_eIF-2B
Ttrichr1G000532.m1	3847.GLYMA05G09270.1	5.92e-110	320	COG0091@1|root,KOG1711@2759|Eukaryota,37WS8@33090|Viridiplantae,3GJJC@35493|Streptophyta	35493|Streptophyta	J	50S ribosomal protein L22, chloroplastic	rpl22	GO:0000313,GO:0000315,GO:0005575,GO:0005622,GO:0005623,GO:0005737,GO:0005739,GO:0005759,GO:0005761,GO:0005762,GO:0005840,GO:0009507,GO:0009526,GO:0009532,GO:0009536,GO:0009570,GO:0009941,GO:0015934,GO:0031967,GO:0031974,GO:0031975,GO:0032991,GO:0043226,GO:0043227,GO:0043228,GO:0043229,GO:0043231,GO:0043232,GO:0043233,GO:0044391,GO:0044422,GO:0044424,GO:0044429,GO:0044434,GO:0044435,GO:0044444,GO:…	-	ko:K02890	ko03010,map03010	M00178,M00179	-	-	br01610,ko00000,ko00001,ko00002,ko03011	-	-	-	Ribosomal_L22
Ttrichr1G000532.m2	3847.GLYMA05G09270.1	5.92e-110	320	COG0091@1|root,KOG1711@2759|Eukaryota,37WS8@33090|Viridiplantae,3GJJC@35493|Streptophyta	35493|Streptophyta	J	50S ribosomal protein L22, chloroplastic	rpl22	GO:0000313,GO:0000315,GO:0005575,GO:0005622,GO:0005623,GO:0005737,GO:0005739,GO:0005759,GO:0005761,GO:0005762,GO:0005840,GO:0009507,GO:0009526,GO:0009532,GO:0009536,GO:0009570,GO:0009941,GO:0015934,GO:0031967,GO:0031974,GO:0031975,GO:0032991,GO:0043226,GO:0043227,GO:0043228,GO:0043229,GO:0043231,GO:0043232,GO:0043233,GO:0044391,GO:0044422,GO:0044424,GO:0044429,GO:0044434,GO:0044435,GO:0044444,GO:…	-	ko:K02890	ko03010,map03010	M00178,M00179	-	-	br01610,ko00000,ko00001,ko00002,ko03011	-	-	-	Ribosomal_L22
Ttrichr1G000533.m1	3847.GLYMA05G09280.1	9.18e-218	606	COG0223@1|root,KOG3082@2759|Eukaryota,37JW3@33090|Viridiplantae,3GFAJ@35493|Streptophyta,4JEEM@91835|fabids	35493|Streptophyta	J	Methionyl-trna	-	-	2.1.2.9	ko:K00604	ko00670,ko00970,map00670,map00970	-	R03940	RC00026,RC00165	ko00000,ko00001,ko01000	-	-	-	Formyl_trans_C,Formyl_trans_N
Ttrichr1G000534.m1	3885.XP_007150871.1	8.45e-98	285	KOG1603@1|root,KOG1603@2759|Eukaryota,37U81@33090|Viridiplantae,3GJ82@35493|Streptophyta,4JP1G@91835|fabids	35493|Streptophyta	P	Heavy metal-associated isoprenylated plant protein	-	-	-	-	-	-	-	-	-	-	-	-	HMA
Ttrichr1G000535.m1	3885.XP_007150870.1	1.4e-40	137	2A95U@1|root,2SW8Q@2759|Eukaryota,381YR@33090|Viridiplantae,3GRRI@35493|Streptophyta,4JV56@91835|fabids	35493|Streptophyta	-	-	-	-	-	-	-	-	-	-	-	-	-	-	-
Ttrichr1G000536.m1	3827.XP_004489182.1	6.1e-277	756	COG5277@1|root,KOG0676@2759|Eukaryota,37I8J@33090|Viridiplantae,3G790@35493|Streptophyta	35493|Streptophyta	Z	Belongs to the actin family	-	GO:0005575,GO:0005622,GO:0005623,GO:0005856,GO:0043226,GO:0043228,GO:0043229,GO:0043232,GO:0044424,GO:0044464	-	ko:K10355	-	-	-	-	ko00000,ko04812	-	-	-	Actin
Ttrichr1G000536.m2	3827.XP_004489182.1	6.1e-277	756	COG5277@1|root,KOG0676@2759|Eukaryota,37I8J@33090|Viridiplantae,3G790@35493|Streptophyta	35493|Streptophyta	Z	Belongs to the actin family	-	GO:0005575,GO:0005622,GO:0005623,GO:0005856,GO:0043226,GO:0043228,GO:0043229,GO:0043232,GO:0044424,GO:0044464	-	ko:K10355	-	-	-	-	ko00000,ko04812	-	-	-	Actin
Ttrichr1G000537.m1	3847.GLYMA05G09300.1	1.39e-64	199	2CGF6@1|root,2S3X3@2759|Eukaryota,37VYM@33090|Viridiplantae,3GKCS@35493|Streptophyta,4JQR0@91835|fabids	35493|Streptophyta	-	-	-	-	-	-	-	-	-	-	-	-	-	-	-
Ttrichr1G000537.m2	3847.GLYMA19G00860.1	1.89e-64	198	2CGF6@1|root,2S3X3@2759|Eukaryota,37VYM@33090|Viridiplantae,3GKCS@35493|Streptophyta,4JQR0@91835|fabids	35493|Streptophyta	-	-	-	-	-	-	-	-	-	-	-	-	-	-	-
Ttrichr1G000538.m1	3885.XP_007150867.1	0	967	COG0469@1|root,KOG2323@2759|Eukaryota,37I17@33090|Viridiplantae,3GCX1@35493|Streptophyta,4JJ0X@91835|fabids	35493|Streptophyta	G	Pyruvate kinase	-	GO:0003674,GO:0003824,GO:0004743,GO:0005575,GO:0005622,GO:0005623,GO:0005737,GO:0005975,GO:0006082,GO:0006090,GO:0006091,GO:0006096,GO:0006139,GO:0006163,GO:0006164,GO:0006165,GO:0006725,GO:0006732,GO:0006733,GO:0006753,GO:0006754,GO:0006757,GO:0006793,GO:0006796,GO:0006807,GO:0008150,GO:0008152,GO:0009056,GO:0009058,GO:0009108,GO:0009117,GO:0009123,GO:0009124,GO:0009126,GO:0009127,GO:0009132,GO:…	2.7.1.40	ko:K00873	ko00010,ko00230,ko00620,ko01100,ko01110,ko01120,ko01130,ko01200,ko01230,ko04922,ko04930,ko05165,ko05203,ko05230,map00010,map00230,map00620,map01100,map01110,map01120,map01130,map01200,map01230,map04922,map04930,map05165,map05203,map05230	M00001,M00002,M00049,M00050	R00200,R00430,R01138,R01858,R02320	RC00002,RC00015	ko00000,ko00001,ko00002,ko01000,ko04131,ko04147	-	-	-	PK,PK_C
Ttrichr1G000539.m1	3847.GLYMA0003S50.1	5.77e-172	484	29FPW@1|root,2QUJW@2759|Eukaryota,37HP2@33090|Viridiplantae,3G9TZ@35493|Streptophyta,4JKZA@91835|fabids	35493|Streptophyta	S	Protein of unknown function (DUF3531)	-	-	-	-	-	-	-	-	-	-	-	-	DUF3531
Ttrichr1G000540.m1	3847.GLYMA19G00890.2	0	1039	KOG0267@1|root,KOG0267@2759|Eukaryota,37I3I@33090|Viridiplantae,3GCP0@35493|Streptophyta,4JJMF@91835|fabids	35493|Streptophyta	Z	May participate in a complex which severs microtubules in an ATP-dependent manner. Microtubule severing may promote rapid reorganization of cellular microtubule arrays	-	GO:0000151,GO:0005575,GO:0005622,GO:0005623,GO:0031461,GO:0032991,GO:0044424,GO:0044464,GO:0080008,GO:1902494,GO:1990234	-	ko:K18643	-	-	-	-	ko00000,ko04812	-	-	-	Katanin_con80,WD40
Ttrichr1G000540.m2	3847.GLYMA19G00890.2	0	1046	KOG0267@1|root,KOG0267@2759|Eukaryota,37I3I@33090|Viridiplantae,3GCP0@35493|Streptophyta,4JJMF@91835|fabids	35493|Streptophyta	Z	May participate in a complex which severs microtubules in an ATP-dependent manner. Microtubule severing may promote rapid reorganization of cellular microtubule arrays	-	GO:0000151,GO:0005575,GO:0005622,GO:0005623,GO:0031461,GO:0032991,GO:0044424,GO:0044464,GO:0080008,GO:1902494,GO:1990234	-	ko:K18643	-	-	-	-	ko00000,ko04812	-	-	-	Katanin_con80,WD40
Ttrichr1G000541.m1	3847.GLYMA05G09400.5	0	1400	COG1597@1|root,KOG1116@2759|Eukaryota,37QYW@33090|Viridiplantae,3G8JC@35493|Streptophyta,4JDJ1@91835|fabids	35493|Streptophyta	IT	sphingoid long-chain bases kinase	-	GO:0003674,GO:0003824,GO:0006629,GO:0006643,GO:0006665,GO:0006793,GO:0006796,GO:0006807,GO:0008150,GO:0008152,GO:0008610,GO:0009058,GO:0009987,GO:0016301,GO:0016310,GO:0016740,GO:0016772,GO:0017050,GO:0030148,GO:0044237,GO:0044238,GO:0044249,GO:0044255,GO:0046467,GO:0071704,GO:1901564,GO:1901566,GO:1901576	-	-	-	-	-	-	-	-	-	-	DAGK_cat
Ttrichr1G000542.m1	3847.GLYMA05G09390.1	3.68e-56	179	COG0320@1|root,KOG2672@2759|Eukaryota,37W70@33090|Viridiplantae,3GKJS@35493|Streptophyta,4JQKV@91835|fabids	35493|Streptophyta	H	Ferredoxin-thioredoxin reductase, variable	-	GO:0005575,GO:0005622,GO:0005623,GO:0005737,GO:0008150,GO:0008152,GO:0009507,GO:0009536,GO:0043226,GO:0043227,GO:0043229,GO:0043231,GO:0044424,GO:0044444,GO:0044464,GO:0055114	-	-	-	-	-	-	-	-	-	-	FeThRed_A
Ttrichr1G000543.m1	3847.GLYMA09G00510.1	0	922	COG0265@1|root,KOG1320@2759|Eukaryota,37P6K@33090|Viridiplantae,3G86S@35493|Streptophyta,4JM22@91835|fabids	35493|Streptophyta	O	Protease Do-like 10	-	-	-	-	-	-	-	-	-	-	-	-	PDZ_2,Trypsin_2
Ttrichr1G000544.m1	3847.GLYMA01G00400.5	8.48e-126	360	COG5580@1|root,KOG2936@2759|Eukaryota,37HEP@33090|Viridiplantae,3GAJI@35493|Streptophyta,4JJVZ@91835|fabids	35493|Streptophyta	O	Activator of Hsp90 ATPase, N-terminal	-	-	-	-	-	-	-	-	-	-	-	-	Aha1_N
Ttrichr1G000545.m1	3885.XP_007153007.1	5.48e-270	744	28IB5@1|root,2QR9Y@2759|Eukaryota,37M3Q@33090|Viridiplantae,3G85U@35493|Streptophyta,4JEWI@91835|fabids	35493|Streptophyta	U	Chloroplast envelope membrane	-	-	-	-	-	-	-	-	-	-	-	-	CemA
Ttrichr1G000545.m2	3885.XP_007153007.1	5.48e-270	744	28IB5@1|root,2QR9Y@2759|Eukaryota,37M3Q@33090|Viridiplantae,3G85U@35493|Streptophyta,4JEWI@91835|fabids	35493|Streptophyta	U	Chloroplast envelope membrane	-	-	-	-	-	-	-	-	-	-	-	-	CemA
Ttrichr1G000546.m2	3885.XP_007153006.1	1.36e-286	784	COG0515@1|root,KOG0192@2759|Eukaryota,37JDM@33090|Viridiplantae,3G8BS@35493|Streptophyta,4JD5M@91835|fabids	35493|Streptophyta	T	Serine threonine-protein kinase	-	GO:0003674,GO:0003824,GO:0004672,GO:0005575,GO:0005622,GO:0005623,GO:0005737,GO:0006464,GO:0006468,GO:0006793,GO:0006796,GO:0006807,GO:0007154,GO:0007165,GO:0008150,GO:0008152,GO:0009987,GO:0016301,GO:0016310,GO:0016740,GO:0016772,GO:0016773,GO:0019538,GO:0023052,GO:0035556,GO:0036211,GO:0043170,GO:0043412,GO:0044237,GO:0044238,GO:0044260,GO:0044267,GO:0044424,GO:0044464,GO:0050789,GO:0050794,GO:…	-	-	-	-	-	-	-	-	-	-	Pkinase_Tyr
Ttrichr1G000546.m1	3885.XP_007153006.1	1.22e-200	562	COG0515@1|root,KOG0192@2759|Eukaryota,37JDM@33090|Viridiplantae,3G8BS@35493|Streptophyta,4JD5M@91835|fabids	35493|Streptophyta	T	Serine threonine-protein kinase	-	GO:0003674,GO:0003824,GO:0004672,GO:0005575,GO:0005622,GO:0005623,GO:0005737,GO:0006464,GO:0006468,GO:0006793,GO:0006796,GO:0006807,GO:0007154,GO:0007165,GO:0008150,GO:0008152,GO:0009987,GO:0016301,GO:0016310,GO:0016740,GO:0016772,GO:0016773,GO:0019538,GO:0023052,GO:0035556,GO:0036211,GO:0043170,GO:0043412,GO:0044237,GO:0044238,GO:0044260,GO:0044267,GO:0044424,GO:0044464,GO:0050789,GO:0050794,GO:…	-	-	-	-	-	-	-	-	-	-	Pkinase_Tyr
Ttrichr1G000547.m1	3847.GLYMA20G33450.3	0	1493	COG1657@1|root,KOG0497@2759|Eukaryota,37KY3@33090|Viridiplantae,3GCVS@35493|Streptophyta,4JRW0@91835|fabids	35493|Streptophyta	I	Belongs to the terpene cyclase mutase family	-	GO:0003674,GO:0003824,GO:0006629,GO:0006720,GO:0006721,GO:0006722,GO:0008150,GO:0008152,GO:0008299,GO:0008610,GO:0009058,GO:0009987,GO:0016104,GO:0016114,GO:0016853,GO:0016866,GO:0019742,GO:0019745,GO:0031559,GO:0042299,GO:0044237,GO:0044238,GO:0044249,GO:0044255,GO:0071704,GO:1901360,GO:1901362,GO:1901576	5.4.99.41	ko:K20659	ko00909,ko01110,map00909,map01110	-	R06466	RC01864	ko00000,ko00001,ko01000	-	-	-	SQHop_cyclase_C,SQHop_cyclase_N
Ttrichr1G000547.m2	3847.GLYMA20G33450.3	0	1491	COG1657@1|root,KOG0497@2759|Eukaryota,37KY3@33090|Viridiplantae,3GCVS@35493|Streptophyta,4JRW0@91835|fabids	35493|Streptophyta	I	Belongs to the terpene cyclase mutase family	-	GO:0003674,GO:0003824,GO:0006629,GO:0006720,GO:0006721,GO:0006722,GO:0008150,GO:0008152,GO:0008299,GO:0008610,GO:0009058,GO:0009987,GO:0016104,GO:0016114,GO:0016853,GO:0016866,GO:0019742,GO:0019745,GO:0031559,GO:0042299,GO:0044237,GO:0044238,GO:0044249,GO:0044255,GO:0071704,GO:1901360,GO:1901362,GO:1901576	5.4.99.41	ko:K20659	ko00909,ko01110,map00909,map01110	-	R06466	RC01864	ko00000,ko00001,ko01000	-	-	-	SQHop_cyclase_C,SQHop_cyclase_N
Ttrichr1G000547.m3	3847.GLYMA20G33450.3	0	1493	COG1657@1|root,KOG0497@2759|Eukaryota,37KY3@33090|Viridiplantae,3GCVS@35493|Streptophyta,4JRW0@91835|fabids	35493|Streptophyta	I	Belongs to the terpene cyclase mutase family	-	GO:0003674,GO:0003824,GO:0006629,GO:0006720,GO:0006721,GO:0006722,GO:0008150,GO:0008152,GO:0008299,GO:0008610,GO:0009058,GO:0009987,GO:0016104,GO:0016114,GO:0016853,GO:0016866,GO:0019742,GO:0019745,GO:0031559,GO:0042299,GO:0044237,GO:0044238,GO:0044249,GO:0044255,GO:0071704,GO:1901360,GO:1901362,GO:1901576	5.4.99.41	ko:K20659	ko00909,ko01110,map00909,map01110	-	R06466	RC01864	ko00000,ko00001,ko01000	-	-	-	SQHop_cyclase_C,SQHop_cyclase_N
Ttrichr1G000547.m4	3847.GLYMA20G33450.3	0	1493	COG1657@1|root,KOG0497@2759|Eukaryota,37KY3@33090|Viridiplantae,3GCVS@35493|Streptophyta,4JRW0@91835|fabids	35493|Streptophyta	I	Belongs to the terpene cyclase mutase family	-	GO:0003674,GO:0003824,GO:0006629,GO:0006720,GO:0006721,GO:0006722,GO:0008150,GO:0008152,GO:0008299,GO:0008610,GO:0009058,GO:0009987,GO:0016104,GO:0016114,GO:0016853,GO:0016866,GO:0019742,GO:0019745,GO:0031559,GO:0042299,GO:0044237,GO:0044238,GO:0044249,GO:0044255,GO:0071704,GO:1901360,GO:1901362,GO:1901576	5.4.99.41	ko:K20659	ko00909,ko01110,map00909,map01110	-	R06466	RC01864	ko00000,ko00001,ko01000	-	-	-	SQHop_cyclase_C,SQHop_cyclase_N
Ttrichr1G000548.m1	3847.GLYMA01G00420.1	0	1283	2C3ZN@1|root,2QYZE@2759|Eukaryota,37QUR@33090|Viridiplantae,3GFCR@35493|Streptophyta,4JH0B@91835|fabids	35493|Streptophyta	S	Microtubule-associated protein	-	-	-	-	-	-	-	-	-	-	-	-	Cohesin_HEAT,HEAT
Ttrichr1G000549.m1	3847.GLYMA01G00430.1	0	1514	COG1657@1|root,KOG0497@2759|Eukaryota,37PVR@33090|Viridiplantae,3GAI1@35493|Streptophyta,4JD6K@91835|fabids	35493|Streptophyta	I	Belongs to the terpene cyclase mutase family	CAS1	GO:0003674,GO:0003824,GO:0005575,GO:0005622,GO:0005623,GO:0005737,GO:0005773,GO:0006629,GO:0006720,GO:0006721,GO:0006722,GO:0006996,GO:0007275,GO:0008150,GO:0008152,GO:0008299,GO:0008610,GO:0009058,GO:0009555,GO:0009657,GO:0009668,GO:0009987,GO:0010027,GO:0010685,GO:0010686,GO:0016043,GO:0016104,GO:0016114,GO:0016853,GO:0016866,GO:0016871,GO:0019742,GO:0019745,GO:0031559,GO:0032501,GO:0032502,GO:…	5.4.99.33,5.4.99.8	ko:K01853,ko:K15812	ko00100,ko00909,ko01100,ko01110,map00100,map00909,map01100,map01110	-	R03200,R09688	RC01582,RC02603	ko00000,ko00001,ko01000	-	-	-	Prenyltrans,SQHop_cyclase_C,SQHop_cyclase_N
Ttrichr1G000550.m1	3847.GLYMA01G00450.1	0	1377	COG1657@1|root,KOG0497@2759|Eukaryota,37PVR@33090|Viridiplantae,3GAI1@35493|Streptophyta,4JRDF@91835|fabids	35493|Streptophyta	I	Belongs to the terpene cyclase mutase family	-	GO:0000250,GO:0003674,GO:0003824,GO:0016853,GO:0016866,GO:0031559	5.4.99.7,5.4.99.8	ko:K01852,ko:K01853	ko00100,ko01100,ko01110,ko01130,map00100,map01100,map01110,map01130	M00101	R03199,R03200	RC00874,RC01582	ko00000,ko00001,ko00002,ko01000	-	-	-	Prenyltrans,SQHop_cyclase_C,SQHop_cyclase_N
Ttrichr1G000550.m2	3847.GLYMA01G00450.1	0	1399	COG1657@1|root,KOG0497@2759|Eukaryota,37PVR@33090|Viridiplantae,3GAI1@35493|Streptophyta,4JRDF@91835|fabids	35493|Streptophyta	I	Belongs to the terpene cyclase mutase family	-	GO:0000250,GO:0003674,GO:0003824,GO:0016853,GO:0016866,GO:0031559	5.4.99.7,5.4.99.8	ko:K01852,ko:K01853	ko00100,ko01100,ko01110,ko01130,map00100,map01100,map01110,map01130	M00101	R03199,R03200	RC00874,RC01582	ko00000,ko00001,ko00002,ko01000	-	-	-	Prenyltrans,SQHop_cyclase_C,SQHop_cyclase_N
Ttrichr1G000550.m3	3847.GLYMA01G00450.1	0	1264	COG1657@1|root,KOG0497@2759|Eukaryota,37PVR@33090|Viridiplantae,3GAI1@35493|Streptophyta,4JRDF@91835|fabids	35493|Streptophyta	I	Belongs to the terpene cyclase mutase family	-	GO:0000250,GO:0003674,GO:0003824,GO:0016853,GO:0016866,GO:0031559	5.4.99.7,5.4.99.8	ko:K01852,ko:K01853	ko00100,ko01100,ko01110,ko01130,map00100,map01100,map01110,map01130	M00101	R03199,R03200	RC00874,RC01582	ko00000,ko00001,ko00002,ko01000	-	-	-	Prenyltrans,SQHop_cyclase_C,SQHop_cyclase_N
Ttrichr1G000551.m1	3847.GLYMA08G47440.1	0	1389	KOG1539@1|root,KOG1539@2759|Eukaryota,37NED@33090|Viridiplantae,3GE6W@35493|Streptophyta,4JD22@91835|fabids	35493|Streptophyta	S	U3 small nucleolar RNA-associated protein	-	-	-	ko:K14554	ko03008,map03008	-	-	-	ko00000,ko00001,ko03009	-	-	-	ANAPC4_WD40,Utp21,WD40
Ttrichr1G000552.m1	3885.XP_007152999.1	2.86e-166	475	2CEZ7@1|root,2QV2J@2759|Eukaryota,37MJH@33090|Viridiplantae,3GB24@35493|Streptophyta,4JM2W@91835|fabids	35493|Streptophyta	S	3-phosphoinositide-dependent protein kinase-1	-	GO:0005575,GO:0005622,GO:0005623,GO:0005634,GO:0005730,GO:0005737,GO:0005777,GO:0006810,GO:0008150,GO:0031974,GO:0031981,GO:0042579,GO:0043226,GO:0043227,GO:0043228,GO:0043229,GO:0043231,GO:0043232,GO:0043233,GO:0043574,GO:0044422,GO:0044424,GO:0044428,GO:0044444,GO:0044446,GO:0044464,GO:0046907,GO:0051179,GO:0051234,GO:0051641,GO:0051649,GO:0070013	-	-	-	-	-	-	-	-	-	-	-
Ttrichr1G000552.m2	3885.XP_007152999.1	2.86e-166	475	2CEZ7@1|root,2QV2J@2759|Eukaryota,37MJH@33090|Viridiplantae,3GB24@35493|Streptophyta,4JM2W@91835|fabids	35493|Streptophyta	S	3-phosphoinositide-dependent protein kinase-1	-	GO:0005575,GO:0005622,GO:0005623,GO:0005634,GO:0005730,GO:0005737,GO:0005777,GO:0006810,GO:0008150,GO:0031974,GO:0031981,GO:0042579,GO:0043226,GO:0043227,GO:0043228,GO:0043229,GO:0043231,GO:0043232,GO:0043233,GO:0043574,GO:0044422,GO:0044424,GO:0044428,GO:0044444,GO:0044446,GO:0044464,GO:0046907,GO:0051179,GO:0051234,GO:0051641,GO:0051649,GO:0070013	-	-	-	-	-	-	-	-	-	-	-
Ttrichr1G000552.m3	3885.XP_007152999.1	2.86e-166	475	2CEZ7@1|root,2QV2J@2759|Eukaryota,37MJH@33090|Viridiplantae,3GB24@35493|Streptophyta,4JM2W@91835|fabids	35493|Streptophyta	S	3-phosphoinositide-dependent protein kinase-1	-	GO:0005575,GO:0005622,GO:0005623,GO:0005634,GO:0005730,GO:0005737,GO:0005777,GO:0006810,GO:0008150,GO:0031974,GO:0031981,GO:0042579,GO:0043226,GO:0043227,GO:0043228,GO:0043229,GO:0043231,GO:0043232,GO:0043233,GO:0043574,GO:0044422,GO:0044424,GO:0044428,GO:0044444,GO:0044446,GO:0044464,GO:0046907,GO:0051179,GO:0051234,GO:0051641,GO:0051649,GO:0070013	-	-	-	-	-	-	-	-	-	-	-
Ttrichr1G000552.m4	3885.XP_007152999.1	5.52e-141	411	2CEZ7@1|root,2QV2J@2759|Eukaryota,37MJH@33090|Viridiplantae,3GB24@35493|Streptophyta,4JM2W@91835|fabids	35493|Streptophyta	S	3-phosphoinositide-dependent protein kinase-1	-	GO:0005575,GO:0005622,GO:0005623,GO:0005634,GO:0005730,GO:0005737,GO:0005777,GO:0006810,GO:0008150,GO:0031974,GO:0031981,GO:0042579,GO:0043226,GO:0043227,GO:0043228,GO:0043229,GO:0043231,GO:0043232,GO:0043233,GO:0043574,GO:0044422,GO:0044424,GO:0044428,GO:0044444,GO:0044446,GO:0044464,GO:0046907,GO:0051179,GO:0051234,GO:0051641,GO:0051649,GO:0070013	-	-	-	-	-	-	-	-	-	-	-
Ttrichr1G000552.m5	3885.XP_007152999.1	2.86e-166	475	2CEZ7@1|root,2QV2J@2759|Eukaryota,37MJH@33090|Viridiplantae,3GB24@35493|Streptophyta,4JM2W@91835|fabids	35493|Streptophyta	S	3-phosphoinositide-dependent protein kinase-1	-	GO:0005575,GO:0005622,GO:0005623,GO:0005634,GO:0005730,GO:0005737,GO:0005777,GO:0006810,GO:0008150,GO:0031974,GO:0031981,GO:0042579,GO:0043226,GO:0043227,GO:0043228,GO:0043229,GO:0043231,GO:0043232,GO:0043233,GO:0043574,GO:0044422,GO:0044424,GO:0044428,GO:0044444,GO:0044446,GO:0044464,GO:0046907,GO:0051179,GO:0051234,GO:0051641,GO:0051649,GO:0070013	-	-	-	-	-	-	-	-	-	-	-
Ttrichr1G000552.m6	3885.XP_007152999.1	2.86e-166	475	2CEZ7@1|root,2QV2J@2759|Eukaryota,37MJH@33090|Viridiplantae,3GB24@35493|Streptophyta,4JM2W@91835|fabids	35493|Streptophyta	S	3-phosphoinositide-dependent protein kinase-1	-	GO:0005575,GO:0005622,GO:0005623,GO:0005634,GO:0005730,GO:0005737,GO:0005777,GO:0006810,GO:0008150,GO:0031974,GO:0031981,GO:0042579,GO:0043226,GO:0043227,GO:0043228,GO:0043229,GO:0043231,GO:0043232,GO:0043233,GO:0043574,GO:0044422,GO:0044424,GO:0044428,GO:0044444,GO:0044446,GO:0044464,GO:0046907,GO:0051179,GO:0051234,GO:0051641,GO:0051649,GO:0070013	-	-	-	-	-	-	-	-	-	-	-
Ttrichr1G000552.m7	3885.XP_007152999.1	1.91e-139	407	2CEZ7@1|root,2QV2J@2759|Eukaryota,37MJH@33090|Viridiplantae,3GB24@35493|Streptophyta,4JM2W@91835|fabids	35493|Streptophyta	S	3-phosphoinositide-dependent protein kinase-1	-	GO:0005575,GO:0005622,GO:0005623,GO:0005634,GO:0005730,GO:0005737,GO:0005777,GO:0006810,GO:0008150,GO:0031974,GO:0031981,GO:0042579,GO:0043226,GO:0043227,GO:0043228,GO:0043229,GO:0043231,GO:0043232,GO:0043233,GO:0043574,GO:0044422,GO:0044424,GO:0044428,GO:0044444,GO:0044446,GO:0044464,GO:0046907,GO:0051179,GO:0051234,GO:0051641,GO:0051649,GO:0070013	-	-	-	-	-	-	-	-	-	-	-
Ttrichr1G000552.m8	3885.XP_007152999.1	1.07e-140	409	2CEZ7@1|root,2QV2J@2759|Eukaryota,37MJH@33090|Viridiplantae,3GB24@35493|Streptophyta,4JM2W@91835|fabids	35493|Streptophyta	S	3-phosphoinositide-dependent protein kinase-1	-	GO:0005575,GO:0005622,GO:0005623,GO:0005634,GO:0005730,GO:0005737,GO:0005777,GO:0006810,GO:0008150,GO:0031974,GO:0031981,GO:0042579,GO:0043226,GO:0043227,GO:0043228,GO:0043229,GO:0043231,GO:0043232,GO:0043233,GO:0043574,GO:0044422,GO:0044424,GO:0044428,GO:0044444,GO:0044446,GO:0044464,GO:0046907,GO:0051179,GO:0051234,GO:0051641,GO:0051649,GO:0070013	-	-	-	-	-	-	-	-	-	-	-
Ttrichr1G000553.m1	3885.XP_007152998.1	6.41e-289	809	2CN91@1|root,2QUJJ@2759|Eukaryota,37KP0@33090|Viridiplantae,3G9UA@35493|Streptophyta,4JHHC@91835|fabids	35493|Streptophyta	T	LRR receptor-like serine threonine-protein kinase	PRK1	GO:0000003,GO:0000902,GO:0000904,GO:0001558,GO:0003006,GO:0003674,GO:0003824,GO:0004672,GO:0004674,GO:0005575,GO:0005623,GO:0005886,GO:0006464,GO:0006468,GO:0006793,GO:0006796,GO:0006807,GO:0008150,GO:0008152,GO:0009653,GO:0009826,GO:0009846,GO:0009856,GO:0009860,GO:0009932,GO:0009987,GO:0010769,GO:0016020,GO:0016043,GO:0016049,GO:0016301,GO:0016310,GO:0016324,GO:0016740,GO:0016772,GO:0016773,GO:…	2.7.11.1	ko:K04730	ko04010,ko04064,ko04620,ko04624,ko04722,ko05133,ko05140,ko05142,ko05145,ko05152,ko05162,ko05169,map04010,map04064,map04620,map04624,map04722,map05133,map05140,map05142,map05145,map05152,map05162,map05169	M00686	-	-	ko00000,ko00001,ko00002,ko01000,ko01001	-	-	-	LRRNT_2,LRR_8,Pkinase,Pkinase_Tyr
Ttrichr1G000554.m1	3847.GLYMA07G15650.1	0	1051	COG0515@1|root,2QUM2@2759|Eukaryota,37QBE@33090|Viridiplantae,3GD2Z@35493|Streptophyta,4JRBH@91835|fabids	35493|Streptophyta	T	U-box domain-containing protein	-	-	2.7.11.1	ko:K04733	ko04010,ko04064,ko04620,ko04621,ko04624,ko04722,ko05133,ko05140,ko05142,ko05145,ko05152,ko05162,ko05164,map04010,map04064,map04620,map04621,map04624,map04722,map05133,map05140,map05142,map05145,map05152,map05162,map05164	M00686	-	-	ko00000,ko00001,ko00002,ko01000,ko01001	-	-	-	Pkinase,Pkinase_Tyr,Usp
Ttrichr1G000555.m1	225117.XP_009370028.1	1.41e-23	99	2AMXX@1|root,2S086@2759|Eukaryota,37V34@33090|Viridiplantae,3GITP@35493|Streptophyta,4JQ30@91835|fabids	35493|Streptophyta	S	zinc-finger of the FCS-type, C2-C2	-	-	-	-	-	-	-	-	-	-	-	-	zf-FLZ
Ttrichr1G000556.m1	3847.GLYMA07G15640.1	0	1931	28JYJ@1|root,2QV9B@2759|Eukaryota,37PXW@33090|Viridiplantae,3GCSQ@35493|Streptophyta,4JDZ3@91835|fabids	35493|Streptophyta	K	Auxin response factors (ARFs) are transcriptional factors that bind specifically to the DNA sequence 5'-TGTCTC-3' found in the auxin-responsive promoter elements (AuxREs)	-	GO:0003674,GO:0003676,GO:0003677,GO:0003700,GO:0005488,GO:0005575,GO:0005622,GO:0005623,GO:0005634,GO:0006355,GO:0007154,GO:0007165,GO:0007275,GO:0008150,GO:0009314,GO:0009416,GO:0009605,GO:0009606,GO:0009628,GO:0009629,GO:0009630,GO:0009637,GO:0009638,GO:0009653,GO:0009719,GO:0009723,GO:0009725,GO:0009733,GO:0009785,GO:0009791,GO:0009889,GO:0009891,GO:0009893,GO:0009987,GO:0010015,GO:0010033,GO:…	-	ko:K14486	ko04075,map04075	-	-	-	ko00000,ko00001	-	-	-	AUX_IAA,Auxin_resp,B3
Ttrichr1G000556.m2	3847.GLYMA07G15640.1	0	1931	28JYJ@1|root,2QV9B@2759|Eukaryota,37PXW@33090|Viridiplantae,3GCSQ@35493|Streptophyta,4JDZ3@91835|fabids	35493|Streptophyta	K	Auxin response factors (ARFs) are transcriptional factors that bind specifically to the DNA sequence 5'-TGTCTC-3' found in the auxin-responsive promoter elements (AuxREs)	-	GO:0003674,GO:0003676,GO:0003677,GO:0003700,GO:0005488,GO:0005575,GO:0005622,GO:0005623,GO:0005634,GO:0006355,GO:0007154,GO:0007165,GO:0007275,GO:0008150,GO:0009314,GO:0009416,GO:0009605,GO:0009606,GO:0009628,GO:0009629,GO:0009630,GO:0009637,GO:0009638,GO:0009653,GO:0009719,GO:0009723,GO:0009725,GO:0009733,GO:0009785,GO:0009791,GO:0009889,GO:0009891,GO:0009893,GO:0009987,GO:0010015,GO:0010033,GO:…	-	ko:K14486	ko04075,map04075	-	-	-	ko00000,ko00001	-	-	-	AUX_IAA,Auxin_resp,B3
Ttrichr1G000557.m1	3885.XP_007152994.1	9.56e-186	521	KOG4161@1|root,KOG4161@2759|Eukaryota,37JJQ@33090|Viridiplantae,3GES3@35493|Streptophyta,4JE0Y@91835|fabids	35493|Streptophyta	BK	methyl-CpG-binding domain-containing protein 2-like	MBD12	GO:0000166,GO:0003674,GO:0003676,GO:0003677,GO:0005488,GO:0005515,GO:0005575,GO:0005622,GO:0005623,GO:0005634,GO:0008327,GO:0019899,GO:0036094,GO:0043226,GO:0043227,GO:0043229,GO:0043231,GO:0043565,GO:0044424,GO:0044464,GO:0097159,GO:1901265,GO:1901363	-	-	-	-	-	-	-	-	-	-	MBD,zf-CW
Ttrichr1G000557.m2	3885.XP_007152994.1	9.56e-186	521	KOG4161@1|root,KOG4161@2759|Eukaryota,37JJQ@33090|Viridiplantae,3GES3@35493|Streptophyta,4JE0Y@91835|fabids	35493|Streptophyta	BK	methyl-CpG-binding domain-containing protein 2-like	MBD12	GO:0000166,GO:0003674,GO:0003676,GO:0003677,GO:0005488,GO:0005515,GO:0005575,GO:0005622,GO:0005623,GO:0005634,GO:0008327,GO:0019899,GO:0036094,GO:0043226,GO:0043227,GO:0043229,GO:0043231,GO:0043565,GO:0044424,GO:0044464,GO:0097159,GO:1901265,GO:1901363	-	-	-	-	-	-	-	-	-	-	MBD,zf-CW
Ttrichr1G000558.m1	3847.GLYMA12G16040.1	1.78e-237	669	COG0168@1|root,KOG1341@2759|Eukaryota,37J7T@33090|Viridiplantae,3G8X0@35493|Streptophyta,4JG7C@91835|fabids	35493|Streptophyta	P	Sodium transporter hkt1-like	HKT1	GO:0003674,GO:0005215,GO:0005575,GO:0005623,GO:0005886,GO:0006810,GO:0006811,GO:0006812,GO:0006813,GO:0006814,GO:0006950,GO:0006970,GO:0008150,GO:0008324,GO:0009628,GO:0009651,GO:0015075,GO:0015077,GO:0015081,GO:0015318,GO:0015672,GO:0016020,GO:0022857,GO:0022890,GO:0030001,GO:0034220,GO:0035725,GO:0044464,GO:0046873,GO:0050896,GO:0051179,GO:0051234,GO:0055085,GO:0071944,GO:0098655,GO:0098660,GO:…	-	-	-	-	-	-	-	-	-	-	TrkH
Ttrichr1G000559.m1	3847.GLYMA06G42340.1	1.7e-248	697	COG0168@1|root,KOG1341@2759|Eukaryota,37J7T@33090|Viridiplantae,3G8X0@35493|Streptophyta,4JG7C@91835|fabids	35493|Streptophyta	P	Sodium transporter hkt1-like	HKT1	GO:0003674,GO:0005215,GO:0005575,GO:0005623,GO:0005886,GO:0006810,GO:0006811,GO:0006812,GO:0006813,GO:0006814,GO:0006950,GO:0006970,GO:0008150,GO:0008324,GO:0009628,GO:0009651,GO:0015075,GO:0015077,GO:0015081,GO:0015318,GO:0015672,GO:0016020,GO:0022857,GO:0022890,GO:0030001,GO:0034220,GO:0035725,GO:0044464,GO:0046873,GO:0050896,GO:0051179,GO:0051234,GO:0055085,GO:0071944,GO:0098655,GO:0098660,GO:…	-	-	-	-	-	-	-	-	-	-	TrkH
Ttrichr1G000559.m2	3847.GLYMA06G42340.1	1.28e-247	695	COG0168@1|root,KOG1341@2759|Eukaryota,37J7T@33090|Viridiplantae,3G8X0@35493|Streptophyta,4JG7C@91835|fabids	35493|Streptophyta	P	Sodium transporter hkt1-like	HKT1	GO:0003674,GO:0005215,GO:0005575,GO:0005623,GO:0005886,GO:0006810,GO:0006811,GO:0006812,GO:0006813,GO:0006814,GO:0006950,GO:0006970,GO:0008150,GO:0008324,GO:0009628,GO:0009651,GO:0015075,GO:0015077,GO:0015081,GO:0015318,GO:0015672,GO:0016020,GO:0022857,GO:0022890,GO:0030001,GO:0034220,GO:0035725,GO:0044464,GO:0046873,GO:0050896,GO:0051179,GO:0051234,GO:0055085,GO:0071944,GO:0098655,GO:0098660,GO:…	-	-	-	-	-	-	-	-	-	-	TrkH
[truncated: 35,058 more rows]

## Sheet: Table S5
Table S5: GO Functional Enrichment Analysis of Expanded Genes in the Tadehagi triquetrum Genome
GO ID	Description	out (687)	All (11714)	pvalue	p.adjust	Genes
GO:0044273	sulfur compound catabolic process	9	25	6.79852e-06	0.0216261	Ttrichr3G000240;Ttrichr4G000942;Ttrichr5G000134;Ttrichr8G000036;Ttrichr8G000037;Ttrichr8G000150;Ttrichr8G000462;Ttrichr8G000463;Ttrichr8G000464
GO:0016145	S-glycoside catabolic process	6	13	4.78737e-05	0.0380716	Ttrichr8G000036;Ttrichr8G000037;Ttrichr8G000150;Ttrichr8G000462;Ttrichr8G000463;Ttrichr8G000464
GO:0019759	glycosinolate catabolic process	6	13	4.78737e-05	0.0380716	Ttrichr8G000036;Ttrichr8G000037;Ttrichr8G000150;Ttrichr8G000462;Ttrichr8G000463;Ttrichr8G000464
[truncated: 3,178 more rows]

## Sheet: Table S6
Table S6: Targeted Metabolomics Data of Flavonoids in Tadehagi triquetrum
[truncated: 410 more rows]

## Sheet: Table S7
Table S7: Flavonoid Metabolic Pathway Analysis in Tadehagi triquetrum
[truncated: 25,416 more rows]

[truncated: 1 more sheets: Table S8]
